# Supplementary material for: FOXA2 promotes metastatic competence in small cell lung cancer
Source: Nat Commun. 2025 May 26;16:4865. doi: 10.1038/s41467-025-60141-5 (PMC12106783; doi:10.1038/s41467-025-60141-5)
Supplement: Supplementary file 3 — Supplementary Data 1 [file 41467_2025_60141_MOESM3_ESM.xlsx]

## Sheet: Never-metastatic
	Case	DNA	RNA	Recurrence	RFS (Years)	Status	OS (Years)	Location	Total tumor size (cm)	Stage	Pathology	Treatment
	1	Pass	Pass	No	9.2	Alive	9.2	Lung, left upper lobe	1.5	IA2	Small cell carcinoma	Surgery, adjuvant Chemo
	2	Fail	Pass	No	6.9	Death	6.9	Lung, left upper lobe	1.7	IA2	Combined small cell carcinoma with Large cell	Surgery only
	3	Fail	Pass	No	5.4	Alive	5.4	Lung, right lower lobe	2.8 (on CT)	IA3	Small cell carcinoma	Chemo/RT
	4	Pass	Pass	No	3.5	Alive	3.5	Lung, right lower lobe	3.5	IB	Small cell carcinoma	Surgery, adjuvant Chemo
	5	Pass	Pass	No	3.4	Alive	3.4	Lung, right upper lobe	1.5	IB	Small cell carcinoma	Surgery, adjuvant Chemo
	6	Pass	Pass	No	2.8	Alive	2.8	Lung, right lower lobe	1.5	IA2	Small cell carcinoma	Surgery only
	7	Pass	Pass	No	2.2	Alive	2.2	Lung, left upper lobe	4.4	IIA	Small cell carcinoma	Surgery, adjuvant Chemo
	8	Pass	Fail	No	6.1	Alive	6.1	Lung, right upper lobe	2.1	IB	Combined small cell carcinoma with Large cell	Surgery, adjuvant Chemo

## Sheet: Metastasis
	Case	DNA N=56	RNA N=30	Status	OS (Years)	Tissue collection site	Procedure	Pathology
	1	pass	pass	death	1.12436	primary lung	biopsy	SCLC
	2	pass	pass	death	0.839863	primary lung	biopsy	SCLC
	3	pass	pass	death	3.77676	primary lung	biopsy	SCLC
	4	pass	pass	death	0.650281	primary lung	biopsy	SCLC
	5	pass	pass	death	1.16814	primary lung	biopsy	SCLC
		fail	pass	death	0.242327	liver	biopsy	SCLC
	6	pass	pass	alive	5.38773	brain	surgery	combined SCLC / SCC
	7	pass	pass	death	0.546327	liver	biopsy	SCLC
	8	pass	pass	death	0.722069	neck mass	biopsy	SCLC
	9	pass	pass	death	0.775925	brain	biopsy	SCLC
	10	pass	pass	death	1.13602	lymph node	biopsy	SCLC
	11	pass	pass	death	2.16229	lymph node	biopsy	SCLC
	12	pass	pass	death	2.0125	lymph node	biopsy	SCLC
	13	pass	pass	loss to follow up	0.45829	pancreas	biopsy	SCLC
	14	pass	pass	death	0.0589454	skin	biopsy	SCLC
	15	pass	pass	death	0.275466	liver	biopsy	SCLC
	16	pass	pass	death	1.39571	endobronchial tumor	biopsy	SCLC
	17	pass	pass	death	1.04258	liver	biopsy	SCLC
	18	pass	pass	death	0.386773	scapula	biopsy	SCLC
	19	pass	pass		0.546042	lymph node	biopsy	SCLC
	20	fail	pass	death	2.23983	right acetabulum	biopsy	SCLC
		pass	pass	death	1.78432	axillarymass	biopsy	SCLC
		pass	pass	death	0.0941545	abdominal mass	biopsy	SCLC
	21	pass	pass	death	1.12686	lymph node	surgery	SCLC
		pass	pass	death	0.801341	chest wall	biopsy	SCLC
	22	pass	pass	death	1.06646	bone	biopsy	SCLC
		fail	pass	death	0.193344	paratracheal	biopsy	SCLC
	23	fail	pass	death	0.113821	liver	biopsy	SCLC
	24	fail	pass	death	0.66329	liver	biopsy	SCLC
	25	pass	fail	death	1.19254	liver	biopsy	SCLC
	26	pass	fail	loss to follow up	0.0696653	liver	biopsy	SCLC
	27	pass	fail	alive	5.43836	lymph node	biopsy	SCLC
	28	pass	fail	death	0.0684932	liver	biopsy	SCLC
	29	pass	fail	death	1.27671	liver	biopsy	SCLC
	30	pass	fail	death	0.0547945	liver	biopsy	SCLC
	31	pass	fail	death	0.0876712	primary lung	biopsy	SCLC
	32	pass	fail	death	1.03014	liver	biopsy	SCLC
	33	pass	fail	death	0.172603	liver	biopsy	SCLC
	34	pass	fail	death	1.01918	liver	biopsy	SCLC
	35	pass	fail	death	1.35068	primary lung	biopsy	SCLC
	36	pass	fail	death	0.534247	bone	biopsy	SCLC
	37	pass	fail	death	0.536986	brain	biopsy	SCLC
	38	pass	fail	death	6.26849	primary lung	biopsy	SCLC
	39	pass	fail	death	1.29863	lymph node	biopsy	SCLC
		pass	fail	death	0.145205	bone	biopsy	SCLC
	40	pass	fail	death	0.621918	brain	surgery	SCLC
		pass	fail	death	0.20274	brain	surgery	SCLC
	41	pass	fail	death	1.84658	primary lung	biopsy	SCLC
	42	pass	fail	death	0.241096	primary lung	biopsy	combined SCLC / SCC
	43	pass	fail	alive	5.54247	brain	surgery	SCLC
	44	pass	fail	death	1.03562	lymph node	biopsy	SCLC
	45	pass	fail	death	0.909589	primary lung	biopsy	SCLC
	46	pass	fail	death	0.0986301	primary lung	biopsy	combined SCLC/LUAD
	47	pass	fail	death	0.545205	primary lung	biopsy	SCLC
	48	pass	fail	death	1.16438	primary lung	biopsy	SCLC
	49	pass	fail	death	1.20274	lymph node	biopsy	SCLC
	50	pass	fail	alive	7.96164	lymph node	biopsy	SCLC
	51	pass	fail	death	0.915068	tracheal mass	biopsy	SCLC
	52	pass	fail	death	0.90411	primary lung	biopsy	SCLC
	53	pass	fail	death	1.99178	primary lung	biopsy	SCLC
	54	pass	fail	death	1.30959	primary lung	biopsy	SCLC
	Abbreviations
	OS: Overall survival
