# Supplementary material for: FOXA2 promotes metastatic competence in small cell lung cancer
Source: Nat Commun. 2025 May 26;16:4865. doi: 10.1038/s41467-025-60141-5 (PMC12106783; doi:10.1038/s41467-025-60141-5)
Supplement: Supplementary file 4 — Supplementary Data 2 [file 41467_2025_60141_MOESM4_ESM.xlsx]

## Sheet: S2
	Overexpreeesed genes FC>4, Padj<0.05		Underexpressed genes FC<-4, Padj<0.05
	Common genes 102		Common genes 17
	AC004478.2		C14orf39
	AC020581.4		CTAGE9
	AC108510.2		CTTNBP2
	ACAN		CXCL13
	ADAMTS20		ENPP3
	ADAMTSL1		LIPJ
	ADH1C		MEIOB
	ADIG		MYBPC2
	ADORA1		RGPD5
	AKR1C2		RP11-390M11.1
	AQP5		RP11-583F2.6
	AQP6		RP11-685B14.1
	ARX		RP11-706D8.1
	AZGP1		SLC25A21
	BCAN		TMPRSS13
	C20orf173		UGT3A2
	CAMK2A		UNC13C
	CASC10
	CCDC162P
	CDA
	CDH10
	CDH12
	CDK5R2
	CEACAM20
	CHD5
	CHRM2
	CRB1
	CTD-2547E10.5
	FAM217A
	FBXO10
	FGFR3
	FJX1
	FOXA2
	FOXD4
	FOXL1
	FOXS1
	FRMPD4
	GDA
	GDF7
	GHRH
	GIPC3
	GJC2
	HR
	HS3ST3A1
	IGFBP1
	JPH2
	KCNH4
	KCNJ16
	KRT14
	KRT8P26
	KRTAP10-2
	KRTAP5-4
	KRTAP5-9
	LOC440461
	LRRTM4
	MEOX1
	MYBPH
	NTS
	NTSR1
	OR1J1
	OR51E2
	OR52E4
	OR52E5
	OR56A7P
	OR56B4
	PCDH11X
	PF4
	PNCK
	PPBP
	PRRX2
	PTGER3
	RAX2
	RGS4
	RP11-1007J8.1
	RP11-187C18.3
	RP11-191A15.2
	RP11-272M24.2
	RP11-332L8.2
	RP11-503K16.2
	RP5-1059H15.1
	RP5-968D22.2
	SAA1
	SLC17A4
	SLC1A2
	SLC6A2
	SLCO1A2
	SLCO1B1
	SNCB
	SPPL2C
	STMN4
	TKTL2
	TMEM158
	TREML2
	TRIM58
	UGT1A2P
	UGT1A7
	UTS2R
	VWA5B2
	WSCD2
	XCL1
	XG
	XX-BC751M15.1
