# Supplementary material for: FOXA2 promotes metastatic competence in small cell lung cancer
Source: Nat Commun. 2025 May 26;16:4865. doi: 10.1038/s41467-025-60141-5 (PMC12106783; doi:10.1038/s41467-025-60141-5)
Supplement: Supplementary file 5 — Supplementary Data 3 [file 41467_2025_60141_MOESM5_ESM.xlsx]

## Sheet: S3
	Stage at Diagnosis	Recurrence censor (0 = not recurred 1 = recurred)	RFS (month)	Tumor size (cm)	FOXA2 status (H-score)	Histology	Tissue site	Presurgical treatment	Definitive therapy
	LS-SCLC	0	50	2.2	0	small cell carcinoma mixed with adenocarcinoma	right middle lobe	naïve	adjuvant
	LS-SCLC	0	57	2	2.5	small cell carcinoma mixed with adenocarcinoma	right upper lobe	naïve	adjuvant
	LS-SCLC	0	89	2	0	combined small and large cell carcinoma	left upper lobe	naïve	adjuvant
	LS-SCLC	0	74	5.4	0	small cell carcinoma	left upper lobe	naïve	adjuvant
	LS-SCLC	0	53	2.8	180	small cell carcinoma	right lower lobe	naïve	adjuvant
	LS-SCLC	0	12	3	0	small cell carcinoma	right lower lobe	naïve	adjuvant
	LS-SCLC	0	100	4	0	small cell carcinoma	right lower lobe	naïve	adjuvant
	LS-SCLC	0	14	4.7	4	small cell carcinoma mixed with adenocarcinoma	right upper lobe	naïve	adjuvant
	LS-SCLC	0	98	1.1	0	small cell carcinoma mixed with adenocarcinoma	right lower lobe	naïve	chemoRT
	LS-SCLC	0	155	1	80	small cell carcinoma(95%) mixed with adenocarcinoma	left lower lobe	naïve	surgery+chemoRT
	LS-SCLC	0	30	0.7	0	small cell carcinoma	left upper lobe	naïve	adjuvant
	LS-SCLC	1	34	1.4	23.5	small cell carcinoma	left upper lobe	naïve	adjuvant
	LS-SCLC	1	6	2.1	25	small cell carcinoma	right upper lobe	naïve	adjuvant
	LS-SCLC	1	5	2.1	207.5	small cell carcinoma	left lung (lingula)	naïve	adjuvant
	LS-SCLC	1	7	4	250	small cell carcinoma mixed with adenocarcinoma(1%)	right upper lobe	naïve	adjuvant
	LS-SCLC	1	9	2.6	50	small cell carcinoma	left upper lobe	naïve	adjuvant
	LS-SCLC	1	11	3	245	combined small and large cell carcinoma	left upper lobe	naïve	adjuvant
	LS-SCLC	1	9	1.9	40	small cell carcinoma	left upper lobe	naïve	adjuvant
	LS-SCLC	1	11	1.6	80	small cell carcinoma	right middle lobe	naïve	adjuvant
	LS-SCLC	1	16	3.5	140	small cell carcinoma	left upper lobe	naïve	adjuvant
	LS-SCLC	1	2	4.6	115	small cell carcinoma	right lower lobe	naïve	adjuvant
	LS-SCLC	1	7	1.5	155	small cell carcinoma	left upper lobe	naïve	adjuvant
	LS-SCLC	1	44	3.6	0	small cell carcinoma	left lower lobe	naïve	adjuvant
	LS-SCLC	1	6	6.2	0	small cell carcinoma	right upper lobe	naïve	adjuvant
	LS-SCLC	1	13	7	0	combined small and large cell carcinoma	left lower lobe	naïve	adjuvant
	LS-SCLC	1	8	7.5	0	small cell + squamous cell carcinoma	left upper lobe	naïve	adjuvant
	Abbreviations
	LS-SCLC: Limited stage small cell lung cancer
	RFS: Relapse free survival
	RT: Radiation therapy
