# Supplementary material for: FOXA2 promotes metastatic competence in small cell lung cancer
Source: Nat Commun. 2025 May 26;16:4865. doi: 10.1038/s41467-025-60141-5 (PMC12106783; doi:10.1038/s41467-025-60141-5)
Supplement: Supplementary file 6 — Supplementary Data 4 [file 41467_2025_60141_MOESM6_ESM.xlsx]

## Sheet: H1836
ID	Description	setSize	enrichmentScore	NES	pvalue	p.adjust	qvalues	rank	leading_edge	core_enrichment
REACTOME_RESPONSE_OF_EIF2AK4_GCN2_TO_AMINO_ACID_DEFICIENCY	REACTOME_RESPONSE_OF_EIF2AK4_GCN2_TO_AMINO_ACID_DEFICIENCY	99	-0.733818	-2.57769	6.48304e-10	7.69351e-07	6.53731e-07	3332	tags=62%, list=13%, signal=54%	RPL31/RPS23/RPS6/RPL9/ASNS/RPS11/RPL12/RPS7/RPL32/RPS5/RPL18/RPS18/RPL29/RPL27A/RPL7A/ATF2/ATF4/FAU/RPS15A/RPS24/RPL11/RPS14/RPS9/RPL37A/RPL39/RPL34/RPS21/RPL10A/RPL5/RPS4X/RPL14/RPS16/RPS8/RPS20/RPLP2/RPS3/RPS13/RPL37/RPSA/RPLP0/RPL7/RPS28/RPL21/RPL23A/RPS29/RPS25/RPS27/RPL4/RPL13/RPL3/RPL18A/RPL19/RPS27A/RPL13A/RPS19/RPL28/RPS12/EIF2S3/RPLP1/RPL10/RPL22
REACTOME_EUKARYOTIC_TRANSLATION_INITIATION	REACTOME_EUKARYOTIC_TRANSLATION_INITIATION	117	-0.715134	-2.5553	1.15142e-10	1.59414e-07	1.35457e-07	3903	tags=57%, list=16%, signal=48%	EIF3E/RPL23/RPL31/EIF3G/RPS23/EIF3L/RPS6/RPL9/RPS11/EIF4B/RPL12/RPS7/RPL32/RPS5/RPL18/RPS18/RPL29/RPL27A/RPL7A/FAU/RPS15A/RPS24/RPL11/RPS14/EIF4A2/RPS9/RPL37A/RPL39/RPL34/RPS21/RPL10A/RPL5/RPS4X/RPL14/RPS16/RPS8/EIF1AX/RPS20/RPLP2/RPS3/RPS13/RPL37/RPSA/RPLP0/RPL7/RPS28/PABPC1/RPL21/RPL23A/RPS29/RPS25/RPS27/RPL4/RPL13/RPL3/RPL18A/RPL19/RPS27A/RPL13A/RPS19/RPL28/RPS12/EIF2S3/RPLP1/RPL10/RPL22/EIF4E…
REACTOME_EUKARYOTIC_TRANSLATION_ELONGATION	REACTOME_EUKARYOTIC_TRANSLATION_ELONGATION	90	-0.745112	-2.54725	1.38872e-08	8.19564e-06	6.96397e-06	3883	tags=69%, list=16%, signal=58%	RPL23/EEF1B2/RPL31/EEF1A2/RPS23/RPS6/RPL9/RPS11/RPL12/RPS7/RPL32/RPS5/RPL18/RPS18/EEF1D/RPL29/RPL27A/RPL7A/FAU/RPS15A/RPS24/RPL11/RPS14/RPS9/RPL37A/RPL39/RPL34/RPS21/RPL10A/RPL5/RPS4X/RPL14/RPS16/RPS8/RPS20/RPLP2/RPS3/RPS13/RPL37/RPSA/RPLP0/RPL7/RPS28/RPL21/EEF1A1/RPL23A/RPS29/RPS25/RPS27/RPL4/RPL13/RPL3/RPL18A/RPL19/RPS27A/RPL13A/RPS19/RPL28/RPS12/RPLP1/RPL10/RPL22
REACTOME_SELENOAMINO_ACID_METABOLISM	REACTOME_SELENOAMINO_ACID_METABOLISM	105	-0.715662	-2.53441	1.85746e-08	9.94774e-06	8.45276e-06	3926	tags=64%, list=16%, signal=54%	SECISBP2/RPL23/RPL31/RPS23/CTH/RPS6/RPL9/RPS11/RPL12/EEFSEC/RPS7/RPL32/RPS5/RPL18/RPS18/RPL29/RPL27A/RPL7A/CBS/FAU/RPS15A/RPS24/RPL11/RPS14/RPS9/RPL37A/SCLY/RPL39/RPL34/GNMT/RPS21/RPL10A/RPL5/RPS4X/RPL14/RPS16/RPS8/EEF1E1/RPS20/RPLP2/RPS3/RPS13/RPL37/AHCY/RPSA/RPLP0/RPL7/RPS28/MAT1A/RPL21/RPL23A/RPS29/RPS25/RPS27/RPL4/RPL13/RPL3/RPL18A/RPL19/RPS27A/RPL13A/RPS19/RPL28/RPS12/RPLP1/RPL10/RPL22
KEGG_RIBOSOME	KEGG_RIBOSOME	86	-0.743828	-2.5268	1.24681e-09	1.29466e-06	1.10009e-06	3659	tags=65%, list=15%, signal=56%	RPL31/RPS23/RPS6/RPL9/RPS11/RPL12/RPS7/RPL32/RPS5/RPL18/RPS18/RPL29/RPL27A/RPL7A/FAU/RPS15A/RPS24/RPL11/RPS9/RPL37A/RPL39/RPL34/RPS21/RPL10A/RPL5/RPS4X/RPL14/RPS16/RPS8/RPS20/RPLP2/RPS3/RPS13/RPL37/RPSA/RPLP0/RPL7/RPS28/RPL21/RPL23A/RPS29/RPS25/RPS27/RPL4/RPL13/RPL3/RPL18A/RPL19/RPS27A/RPL13A/RPS19/RPL28/RPS12/RPLP1/RPL10/RPL22
REACTOME_SRP_DEPENDENT_COTRANSLATIONAL_PROTEIN_TARGETING_TO_MEMBRANE	REACTOME_SRP_DEPENDENT_COTRANSLATIONAL_PROTEIN_TARGETING_TO_MEMBRANE	110	-0.698128	-2.48998	4.1171e-09	3.538e-06	3.0063e-06	3332	tags=54%, list=13%, signal=47%	RPS6/RPL9/SEC11A/RPS11/RPL12/RPS7/RPL32/RPS5/RPL18/RPS18/RPL29/RPL27A/RPL7A/FAU/RPS15A/RPS24/RPL11/RPS14/SEC61B/RPS9/RPL37A/RPL39/RPL34/SSR1/RPS21/RPL10A/RPL5/RPS4X/RPL14/RPS16/RPS8/RPS20/RPLP2/RPS3/RPS13/RPL37/RPSA/RPLP0/RPL7/RPS28/RPL21/RPL23A/RPS29/RPS25/RPS27/RPL4/RPL13/RPL3/RPL18A/RPL19/RPS27A/RPL13A/RPS19/RPL28/SEC11C/RPS12/RPLP1/RPL10/RPL22
WP_CYTOPLASMIC_RIBOSOMAL_PROTEINS	WP_CYTOPLASMIC_RIBOSOMAL_PROTEINS	88	-0.730045	-2.48098	2.13036e-08	1.08419e-05	9.21252e-06	3659	tags=65%, list=15%, signal=55%	RPL31/RPS23/RPS6/RPL9/RPS11/RPL12/RPS7/RPL32/RPS5/RPL18/RPS18/RPL29/RPL27A/RPL7A/FAU/RPS15A/RPS24/RPL11/RPS14/RPS9/RPL37A/RPL39/RPL34/RPS21/RPL10A/RPL5/RPS4X/RPL14/RPS16/RPS8/RPS20/RPLP2/RPS3/RPS13/RPL37/RPSA/RPLP0/RPL7/RPS28/RPL21/RPL23A/RPS29/RPS25/RPS27/RPL4/RPL13/RPL3/RPL18A/RPL19/RPS27A/RPL13A/RPS19/RPL28/RPS12/RPLP1/RPL10/RPL22
MORF_TPT1	MORF_TPT1	99	-0.705253	-2.47735	2.29755e-08	1.14514e-05	9.73047e-06	3883	tags=61%, list=16%, signal=51%	RPL23/EEF1B2/RPL31/PTMA/RPS23/RPS6/RPL9/RPS11/RPL12/RPS7/RPL32/RPS5/RPL18/RPS18/RPL29/RPL27A/RACK1/FAU/RPS15A/RPS24/RPL11/RPS14/EIF4A2/RPS9/RPL34/RPL10A/RPL5/NACA/RBM3/RPS4X/RPS16/RPS8/RPS20/RPLP2/RPS3/RPS13/RPL37/RPLP0/RPL7/PABPC1/RPL21/EEF1A1/RPL23A/RPS29/TPT1/RPS25/RPS27/RPL4/RPL13/RPL3/RPL18A/RPL19/RPS27A/RPL13A/RPS19/RPL28/RPS12/RPLP1/RPL10/RPL22
GCM_TPT1	GCM_TPT1	63	-0.75575	-2.46216	9.83409e-07	0.000237937	0.000202179	4331	tags=76%, list=17%, signal=63%	SLC25A3/RPL6/UBA52/EEF2/RPL23/RPL31/RPS23/RPS6/RPL9/RPS11/RPS7/RPL32/RPL18/RPS18/RPL29/RPL27A/RPL7A/RACK1/RPS24/RPL11/RPS14/RPS9/RPL34/RPS21/RPL10A/NACA/RPL14/RPS16/RPS8/RPLP2/RPS3/RPSA/RPLP0/RPL7/RPS28/RPL21/RPL23A/RPS29/TPT1/RPS25/RPL4/RPL3/RPL19/RPS27A/RPL13A/RPS19/RPL28/RPLP1
GOBP_COTRANSLATIONAL_PROTEIN_TARGETING_TO_MEMBRANE	GOBP_COTRANSLATIONAL_PROTEIN_TARGETING_TO_MEMBRANE	104	-0.690961	-2.43813	8.54536e-08	3.67171e-05	3.11991e-05	2766	tags=57%, list=11%, signal=51%	RPL31/RPS23/RPS6/RPL9/RPS11/RPL12/RPS7/RPL32/RN7SL2/RPS5/RPL18/RPS18/RPL29/RPL27A/RPL7A/RPS15A/RPS24/RPL11/RPS14/SEC61B/RPS9/RPL37A/RPL39/RPL34/SSR1/RPS21/RPL10A/RPL5/RPS4X/RPL14/RPS16/RPS8/RPS20/RPLP2/RPS3/RPS13/RPL37/RPSA/RPLP0/RPL7/RPS28/RPL21/RPL23A/RPS29/RPS25/RPS27/RPL4/RPL13/RPL3/RPL18A/RPL19/RPS27A/RPL13A/RPS19/RPL28/RPS12/RPLP1/RPL10/RPL22
GOCC_CYTOSOLIC_RIBOSOME	GOCC_CYTOSOLIC_RIBOSOME	101	-0.689667	-2.42202	1.44338e-07	5.36871e-05	4.56188e-05	3332	tags=57%, list=13%, signal=50%	RPL31/RPS23/RPS6/RPL9/APOD/RPS11/RPL12/RPS7/RPL32/RPS5/RPL18/RPS18/RPL29/RPL27A/RPL7A/EIF2D/RPS15A/RPS24/RPL11/RPS14/RPS9/RPL37A/RPL39/RPL34/RPS21/RPL10A/RPL5/RPS4X/RPL14/RPS16/RPS8/RPS20/RPLP2/RPS3/RPS13/RPL37/RPSA/RPLP0/RPL7/RPS28/RPL21/RPL23A/RPS29/RPS25/RPS27/RPL4/RPL13/RPL3/RPL18A/RPL19/RPS27A/RPL13A/RPS19/RPL28/RPS12/RPLP1/RPL10/RPL22
MORF_ACTG1	MORF_ACTG1	135	-0.663908	-2.42048	1.8276e-08	9.94774e-06	8.45276e-06	3883	tags=49%, list=16%, signal=41%	RPL23/EEF1B2/RPL31/PTMA/RPS23/RPS6/RPL9/RPS11/RPL12/RPS7/RPL32/RPS5/RPL18/RPS18/RPL29/GNAS/RPL27A/HNRNPA1/RACK1/FAU/RPS15A/RPS24/RPL11/RPS14/EIF4A2/RPS9/RPL34/COX8A/RPL10A/RPL5/NACA/RBM3/RPS4X/RPL14/RPS16/RPS8/NAP1L1/RPS20/RPLP2/RPS3/RPS13/RPL37/RPLP0/RPL7/RPS28/PABPC1/RPL21/EEF1A1/RPL23A/RPS29/TPT1/RPS25/RPS27/RPL4/RPL13/RPL3/RPL18A/RPL19/RPS27A/RPL13A/RPS19/RPL28/RPS12/RPLP1/RPL10/RPL22
GNF2_EIF3S6	GNF2_EIF3S6	114	-0.669076	-2.39645	1.68664e-07	6.00467e-05	5.10226e-05	4928	tags=61%, list=20%, signal=49%	RPS3A/PMPCB/TAF1D/RPS10/RPS15/RPL6/UXT/UBA52/EIF3E/RPL23/EEF1B2/RPL31/PTMA/RPS23/EIF3L/RPS6/RPL9/NSA2/EIF4B/RPL12/RPS7/RPL32/RPL18/RPS18/RPL29/RPL27A/RPL7A/HNRNPA1/RACK1/CCDC59/FAU/RPS24/RPL11/RPS14/RPS9/RPL39/RPL34/FBL/RPS21/RPL10A/RPL5/NACA/RPS4X/RPL14/RPS16/RPS8/NAP1L1/RPS20/RPLP2/RPS3/RPS13/RPL37/RPSA/RPL7/RPS28/PABPC1/RPL21/RPL23A/RPS29/RPS25/RPL4/RPL13/RPL3/RPL18A/RPL19/RPL13A/RPS19/RPL28/R…
REACTOME_NONSENSE_MEDIATED_DECAY_NMD	REACTOME_NONSENSE_MEDIATED_DECAY_NMD	113	-0.665468	-2.38232	7.85789e-08	3.43555e-05	2.91925e-05	3332	tags=51%, list=13%, signal=45%	RPS6/UPF3B/RPL9/CASC3/RPS11/RPL12/RPS7/RPL32/RPS5/RPL18/RPS18/RPL29/RPL27A/RPL7A/FAU/RPS15A/RPS24/RPL11/RPS14/RPS9/RPL37A/RPL39/RPL34/RPS21/RPL10A/RPL5/RPS4X/RPL14/RPS16/RPS8/RPS20/RPLP2/RPS3/RPS13/RPL37/RPSA/RPLP0/RPL7/RPS28/PABPC1/RPL21/RPL23A/RPS29/RPS25/RPS27/RPL4/RPL13/RPL3/RPL18A/RPL19/RPS27A/RPL13A/RPS19/RPL28/RPS12/RPLP1/RPL10/RPL22
GOBP_ESTABLISHMENT_OF_PROTEIN_LOCALIZATION_TO_ENDOPLASMIC_RETICULUM	GOBP_ESTABLISHMENT_OF_PROTEIN_LOCALIZATION_TO_ENDOPLASMIC_RETICULUM	117	-0.659562	-2.35673	1.50837e-07	5.52795e-05	4.6972e-05	2766	tags=46%, list=11%, signal=41%	RPL12/RPS7/RPL32/RN7SL2/RPS5/RPL18/RPS18/RPL29/RPL27A/RPL7A/RPS15A/RPS24/RPL11/RPS14/SEC61B/RPS9/RPL37A/RPL39/RPL34/RPS21/RPL10A/RPL5/RPS4X/RPL14/RPS16/RPS8/RPS20/RPLP2/RPS3/RPS13/RPL37/HERPUD1/RPSA/RPLP0/RPL7/RPS28/RPL21/RPL23A/RPS29/RPS25/RPS27/RPL4/RPL13/RPL3/RPL18A/RPL19/RPS27A/RPL13A/RPS19/RPL28/RPS12/RPLP1/RPL10/RPL22
REACTOME_CELLULAR_RESPONSE_TO_STARVATION	REACTOME_CELLULAR_RESPONSE_TO_STARVATION	149	-0.63606	-2.34896	1.10469e-08	6.88251e-06	5.84818e-06	3966	tags=49%, list=16%, signal=41%	SESN2/LAMTOR5/RPL23/RPL31/ATP6V1G2/RPS23/RPS6/RPL9/ASNS/RPS11/ATP6V1B1/RPL12/RPS7/RPL32/RPS5/RPL18/WDR59/RPS18/RPL29/RPL27A/NPRL2/RPL7A/ATF2/ATF4/FAU/RPS15A/RRAGB/RPS24/RPL11/RPS14/RPS9/RPL37A/RPL39/RPL34/RPS21/RPL10A/RPL5/SH3BP4/RPS4X/RPL14/RPS16/RPS8/RPS20/RPLP2/RPS3/RPS13/RPL37/RPSA/RPLP0/RPL7/RPTOR/RPS28/MIOS/RPL21/RPL23A/RPS29/RPS25/RPS27/RPL4/RPL13/RPL3/RPL18A/RPL19/RPS27A/RPL13A/RPS19/RPL2…
BILANGES_SERUM_AND_RAPAMYCIN_SENSITIVE_GENES	BILANGES_SERUM_AND_RAPAMYCIN_SENSITIVE_GENES	65	-0.713269	-2.33199	4.78179e-06	0.000800271	0.000680004	4331	tags=65%, list=17%, signal=53%	RPL6/UBA52/EEF2/RPL23/EEF1B2/RPS23/COX7A2L/EIF3L/RPS6/EIF4B/RPS7/RPL32/RPS5/RPL18/RPL29/RPL27A/RPL7A/RACK1/FAU/RPS24/RPS14/RPS9/RPL5/RPS4X/RPL14/RPS16/RPS8/RPS3/RPS13/RPL7/RPL21/EEF1A1/TPT1/RPS25/RPL4/RPL13/RPL18A/RPS27A/RPL13A/RPS19/RPL28/RPL10
GOBP_NUCLEAR_TRANSCRIBED_MRNA_CATABOLIC_PROCESS_NONSENSE_MEDIATED_DECAY	GOBP_NUCLEAR_TRANSCRIBED_MRNA_CATABOLIC_PROCESS_NONSENSE_MEDIATED_DECAY	120	-0.644947	-2.32947	7.29595e-07	0.000195546	0.000166158	3926	tags=52%, list=16%, signal=44%	SECISBP2/EIF3E/RPL23/DCP1B/RPL31/RPS23/RPS6/UPF3B/RPL9/CASC3/RPS11/RPL12/RPS7/RPL32/RPS5/RPL18/RPS18/RPL29/RPL27A/RPL7A/RPS15A/RPS24/RPL11/RPS14/RPS9/RPL37A/RPL39/RPL34/RPS21/RPL10A/RPL5/RPS4X/RPL14/RPS16/RPS8/RPS20/RPLP2/RPS3/RPS13/RPL37/RPSA/RPLP0/RPL7/RPS28/PABPC1/RPL21/RPL23A/RPS29/RPS25/RPS27/RPL4/RPL13/RPL3/RPL18A/RPL19/RPS27A/RPL13A/RPS19/RPL28/RPS12/RPLP1/RPL10/RPL22
REACTOME_ACTIVATION_OF_THE_MRNA_UPON_BINDING_OF_THE_CAP_BINDING_COMPLEX_AND_EIFS_AND_SUBSEQUENT_BINDING_TO_43S	REACTOME_ACTIVATION_OF_THE_MRNA_UPON_BINDING_OF_THE_CAP_BINDING_COMPLEX_AND_EIFS_AND_SUBSEQUENT_BINDING_TO_43S	59	-0.724465	-2.32392	3.54033e-05	0.00347018	0.00294867	3525	tags=58%, list=14%, signal=50%	EIF3G/RPS23/EIF3L/RPS6/RPS11/EIF4B/RPS7/RPS5/RPS18/FAU/RPS15A/RPS24/RPS14/EIF4A2/RPS9/RPS21/RPS4X/RPS16/RPS8/EIF1AX/RPS20/RPS3/RPS13/RPSA/RPS28/PABPC1/RPS29/RPS25/RPS27/RPS27A/RPS19/RPS12/EIF2S3/EIF4EBP1
GOBP_POSITIVE_CHEMOTAXIS	GOBP_POSITIVE_CHEMOTAXIS	43	-0.770104	-2.31539	1.20504e-05	0.00162329	0.00137934	1551	tags=21%, list=6%, signal=20%	ANGPT2/SMAD3/VEGFB/NTF3/WNT5A/SCG2/FGF7/PDGFB/S1PR1
GOCC_CYTOSOLIC_LARGE_RIBOSOMAL_SUBUNIT	GOCC_CYTOSOLIC_LARGE_RIBOSOMAL_SUBUNIT	53	-0.737136	-2.3145	9.46417e-05	0.00701954	0.00596462	2766	tags=55%, list=11%, signal=49%	RPL12/RPL32/RPL18/RPL29/RPL27A/RPL7A/RPL11/RPL37A/RPL39/RPL34/RPL10A/RPL5/RPL14/RPLP2/RPL37/RPLP0/RPL7/RPL21/RPL23A/RPL4/RPL13/RPL3/RPL18A/RPL19/RPL13A/RPL28/RPLP1/RPL10/RPL22
GCM_NPM1	GCM_NPM1	107	-0.64902	-2.30825	4.22608e-06	0.000746938	0.000634685	4535	tags=50%, list=18%, signal=41%	SLC25A3/NASP/RPL6/UBA52/EEF2/POLR2G/RPL23/DUT/EEF1B2/RPL31/APEX1/PTMA/RPS23/RPS6/RPL9/RPS11/EIF4B/RPS7/RPL32/RPS5/RPL18/RPS18/RPL29/RPL27A/RPL7A/HNRNPA1/RACK1/PSMA1/RPS24/RPL11/RPS14/RPS9/RPL34/RPL10A/NACA/RPL14/RABGGTB/RPS16/RPS8/NAP1L1/PSME1/RPS3/RPSA/RPL7/RPS28/RPL21/TPT1/RPL4/RPL3/RPL19/RPS27A/RPL13A/RPS19/RPL28
GNF2_ST13	GNF2_ST13	62	-0.703162	-2.28915	2.52458e-05	0.00268867	0.00228461	4331	tags=58%, list=17%, signal=48%	RPL6/UXT/EIF3E/RPL23/EEF1B2/RPL31/RPS23/EIF3L/RPS6/RPL9/NSA2/EIF4B/RPL12/RPS7/RPL32/RPL7A/HNRNPA1/RACK1/RPS24/FBL/RPL10A/RPL5/NACA/RPS4X/RPL14/RPS20/RPS3/RPS13/RPL37/RPSA/RPL7/RPL4/RPL3/RPL19/RPS12/RPL22
MORF_NPM1	MORF_NPM1	157	-0.61747	-2.28892	1.26659e-08	7.69872e-06	6.54173e-06	4351	tags=46%, list=18%, signal=38%	UBA2/JTB/RPL6/EEF2/EIF3E/RPL23/EEF1B2/RPL31/PTMA/RPS23/RPS6/RPL9/RPS11/RPL12/RPS7/RPL32/RPS5/RPL18/RPS18/EEF1D/RPL29/GNAS/RPL27A/HNRNPA1/ACP1/RACK1/FAU/RPS15A/RPS24/RPL11/RPS14/EIF4A2/RPS9/ANP32B/RPL34/RPL10A/RPL5/NACA/RPS4X/RPL14/RPS16/RPS8/NAP1L1/RPS20/RPLP2/RPS3/RPS13/RPL37/PHB2/RPLP0/RPL7/RPS28/PABPC1/RPL21/EEF1A1/RPL23A/RPS29/TPT1/RPS25/RPS27/RPL4/RPL13/RPL3/RPL18A/RPL19/RPS27A/RPL13A/RPS19/…
RUBENSTEIN_SKELETAL_MUSCLE_T_CELLS	RUBENSTEIN_SKELETAL_MUSCLE_T_CELLS	167	-0.603993	-2.25415	1.21154e-07	4.94515e-05	4.20198e-05	2766	tags=40%, list=11%, signal=35%	RPL12/RPS7/RPL32/RPS5/RPL18/RPS18/EEF1D/PLP2/RPL29/RPL27A/TSC22D3/RPL7A/HNRNPA1/RACK1/FAU/RPS15A/RPS24/RPL11/RPS14/RPS9/RPL37A/RPL39/RPL34/PLAC8/RPS21/RPL10A/RPL5/RPS4X/RPL14/COMMD6/RPS16/RPS8/RPS20/RPLP2/RPS3/RPS13/RPL37/LCK/RPSA/RPLP0/RPL7/RPS28/PABPC1/TOMM7/RPL21/EEF1A1/RPSAP58/RPL23A/RPS29/TPT1/RPS25/TMEM123/RPS27/RPL4/RPL13/RPL3/RPL18A/RPL19/RPS27A/RPL13A/RPS19/RPL28/RPS12/RPLP1/RPL10/RPL22
GNF2_GLTSCR2	GNF2_GLTSCR2	29	-0.796626	-2.24848	0.000193339	0.0116663	0.00991307	2766	tags=72%, list=11%, signal=64%	RPL12/RPL18/EEF1D/FAU/RPS14/RPS9/RPL34/RPS21/RPS16/RPLP2/RPL23A/RPS29/RPS27/RPL13/RPL3/RPL18A/RPL19/RPL13A/RPS19/RPL28/RPLP1
GOMF_STRUCTURAL_CONSTITUENT_OF_RIBOSOME	GOMF_STRUCTURAL_CONSTITUENT_OF_RIBOSOME	155	-0.604669	-2.24124	6.4265e-07	0.000181994	0.000154643	2766	tags=35%, list=11%, signal=31%	RPL12/RPS7/RPL32/RPS5/RPL18/RPS18/RPL29/RPL27A/RPL7A/MRPL4/RPS15A/MRPS17/RPS24/RPL11/RPS14/RPS9/RPL37A/RPL39/RPL34/RPS21/RPL10A/RPL5/RPS4X/RPL14/RPS16/RPS8/RPS20/RPLP2/RPS3/RPS13/RPL37/RPSA/RPLP0/RPL7/RPS28/RPL21/RPL23A/RPS29/RPS25/MRPL33/RPS27/RPL4/RPL13/RPL3/RPL18A/RPL19/RPS27A/RPL13A/RPS19/RPL28/RPS12/RPLP1/RPL10/RPL22
RUBENSTEIN_SKELETAL_MUSCLE_B_CELLS	RUBENSTEIN_SKELETAL_MUSCLE_B_CELLS	156	-0.60572	-2.24074	3.07577e-07	0.000100857	8.56997e-05	2766	tags=42%, list=11%, signal=38%	RPL12/RPS7/RPL32/RPS5/RPL18/RPS18/EEF1D/RPL29/RPL27A/ARHGAP24/TSC22D3/RPL7A/RACK1/CLK1/FAU/RPS15A/RPS24/CD79A/RPL11/RPS14/EIF4A2/RPS9/RPL37A/RPL39/RPL34/IRF8/PLAC8/SSR1/RPS21/RPL5/RPS4X/RPL14/RPS8/FCMR/RPLP2/RPS3/RPS13/RPL37/RPSA/RPL7/RPS28/PABPC1/RPL21/EEF1A1/CTSS/RPSAP58/RPL23A/RPS29/RPS25/RPS27/RPL4/RPL13/RPL3/RPL18A/RPL19/RPS27A/RPL13A/RPS19/RPL28/CARD16/RPS12/RPLP1/RNASET2/RPL10/RPL22/CASP4
DHIMAN_PBMC_ATTENUVAX_AGE_15_25YO_SUBQ_7_OR_14DY_UP	DHIMAN_PBMC_ATTENUVAX_AGE_15_25YO_SUBQ_7_OR_14DY_UP	43	-0.743917	-2.23666	7.62304e-05	0.00589981	0.00501316	481	tags=9%, list=2%, signal=9%	ABCG1/ADAM9/ASCL1/S1PR1
PID_S1P_S1P1_PATHWAY	PID_S1P_S1P1_PATHWAY	19	-0.885264	-2.23578	0.000231661	0.0129155	0.0109745	553	tags=16%, list=2%, signal=15%	GNAO1/PDGFB/S1PR1
GOBP_POSITIVE_REGULATION_OF_SMOOTH_MUSCLE_CELL_PROLIFERATION	GOBP_POSITIVE_REGULATION_OF_SMOOTH_MUSCLE_CELL_PROLIFERATION	68	-0.673938	-2.21771	7.84084e-05	0.00604958	0.00514043	823	tags=13%, list=3%, signal=13%	TERT/FOXP1/AIF1/SMPD3/HBEGF/PDGFB/PDGFD/IGFBP5/S1PR1
BUSSLINGER_GASTRIC_PPP1R1B_POSITIVE_CELLS	BUSSLINGER_GASTRIC_PPP1R1B_POSITIVE_CELLS	113	-0.61904	-2.21611	3.42983e-06	0.000633146	0.000537995	3923	tags=58%, list=16%, signal=49%	MARCKSL1/RPL23/EEF1B2/RPL31/MLPH/PTMA/RPS23/RPS6/RPL9/IER3/RPL12/RPL32/RPS5/RPL18/RPS18/RPL29/RPL27A/RPL7A/HNRNPA1/RACK1/RPS15A/RPS24/RPL11/RPS14/ALDH3A1/RPS9/JUN/RPL37A/GSTP1/RPL39/RPL34/RPS21/RPL10A/RPL5/RPS4X/RPL14/IMPA2/RPS16/RPS8/RPS20/IMPDH2/RPLP2/RPS3/RPS13/RPL37/RPLP0/RPL7/RPS28/PABPC1/EEF1A1/RPL23A/RPS29/RPS27/RPL4/RPL13/RPL3/RPL18A/RPL19/RPS27A/RPL13A/RPS19/RPL28/SOCS3/RPS12/RPL22/SDC4
GNF2_TPT1	GNF2_TPT1	37	-0.751436	-2.20348	0.00145025	0.0419278	0.0356268	3883	tags=97%, list=16%, signal=82%	RPL27/RPL30/RPS2/RPL38/RPL41/RPS3A/RPS10/UBA52/RPL23/RPL31/RPS23/RPS6/RPL9/RPS11/RPL12/RPL32/RPS18/RPL27A/RPS24/RPS14/RPL37A/RPL39/RPS4X/RPS20/RPS13/RPL37/RPL21/EEF1A1/RPL23A/TPT1/RPS27/RPL19/RPL13A/RPS12/RPLP1/RPL10
GOBP_PROTEIN_LOCALIZATION_TO_ENDOPLASMIC_RETICULUM	GOBP_PROTEIN_LOCALIZATION_TO_ENDOPLASMIC_RETICULUM	142	-0.600422	-2.20137	7.01697e-07	0.000193896	0.000164757	2766	tags=42%, list=11%, signal=37%	RPL12/RPS7/RPL32/RN7SL2/RPS5/RPL18/RPS18/RPL29/RPL27A/RPL7A/RPS15A/RPS24/UBAC2/RPL11/PDIA2/RPS14/SEC61B/RPS9/RPL37A/RPL39/RPL34/RPS21/RPL10A/RPL5/GABARAPL2/RPS4X/RPL14/RPS16/RPS8/VAPA/RPS20/RPLP2/RPS3/RPS13/RPL37/HERPUD1/RPSA/RPLP0/RPL7/RPS28/RPL21/RPL23A/RPS29/RPS25/ANK2/RPS27/RPL4/RPL13/RPL3/RPL18A/RPL19/RPS27A/RPL13A/RPS19/RPL28/RPS12/RPLP1/RPL10/RPL22
LEIN_ASTROCYTE_MARKERS	LEIN_ASTROCYTE_MARKERS	34	-0.755231	-2.18041	0.00165534	0.045583	0.0387327	127	tags=15%, list=1%, signal=15%	GLUL/SLC6A20/APOE/PLPP3/S1PR1
CHNG_MULTIPLE_MYELOMA_HYPERPLOID_UP	CHNG_MULTIPLE_MYELOMA_HYPERPLOID_UP	51	-0.69992	-2.17482	0.00106085	0.0341996	0.02906	4305	tags=61%, list=17%, signal=50%	UBA52/EEF2/EEF1B2/EIF3G/RPS23/RPS6/RPL32/RPL18/RPL29/RPL27A/RPL7A/HNRNPA1/KLK3/RPS14/EIF4A2/RPS9/FBL/RPL14/RPS16/RPLP2/RPS3/RPS13/RPL37/RPSA/RPL21/DHPS/RPL4/RPL13A/RPS19/RPL28/RPLP1
BUSSLINGER_DUODENAL_K_CELLS	BUSSLINGER_DUODENAL_K_CELLS	17	-0.885728	-2.17407	0.00139066	0.0409169	0.0347678	1621	tags=53%, list=7%, signal=50%	CACNA1A/STX1A/HAP1/TMCO3/SOCS3/SCG2/KCTD12/SCGN/SLC29A4
MODULE_29	MODULE_29	28	-0.775885	-2.16977	0.00368142	0.0722398	0.0613834	3517	tags=75%, list=14%, signal=64%	RPS23/RPS6/RPS7/RPS18/RPS15A/RPS24/RPS14/RPS21/RPS4X/RPS16/RPS8/RPS20/RPS3/RPS13/RPSA/RPS28/RPS29/RPS25/RPS27/RPS19/RPS12
PID_S1P_S1P3_PATHWAY	PID_S1P_S1P3_PATHWAY	26	-0.784905	-2.16644	0.00453257	0.0802817	0.0682167	780	tags=19%, list=3%, signal=19%	GNA12/S1PR2/GNAO1/PDGFB/S1PR1
GOCC_RIBOSOMAL_SUBUNIT	GOCC_RIBOSOMAL_SUBUNIT	180	-0.575155	-2.16291	4.15337e-07	0.000131021	0.00011133	2766	tags=32%, list=11%, signal=28%	RPL12/RPS7/RPL32/RPS5/RPL18/RPS18/RPL29/RPL27A/RPL7A/RACK1/MRPL4/EIF2D/RPS15A/MRPS17/RPS24/RPL11/RPS14/RPS9/RPL37A/RPL39/RPL34/RPS21/RPL10A/RPL5/RBM3/RPS4X/RPL14/RPS16/RPS8/RPS20/RPLP2/RPS3/RPS13/RPL37/RPSA/RPLP0/RPL7/RPS28/RPL21/RPL23A/RPS29/RPS25/MRPL33/RPS27/RPL4/RPL13/RPL3/RPL18A/RPL19/RPS27A/RPL13A/RPS19/RPL28/RPS12/RPLP1/RPL10/RPL22
GHANDHI_DIRECT_IRRADIATION_DN	GHANDHI_DIRECT_IRRADIATION_DN	32	-0.750704	-2.14327	0.00625116	0.0960451	0.0816112	1811	tags=25%, list=7%, signal=23%	ARHGEF25/CNKSR3/FAM50B/FZD4/ARHGEF37/SYBU/KCNK3/S1PR1
BUSSLINGER_DUODENAL_TRANSIT_AMPLIFYING_CELLS	BUSSLINGER_DUODENAL_TRANSIT_AMPLIFYING_CELLS	171	-0.57494	-2.13825	1.6358e-06	0.000357594	0.000303853	3931	tags=43%, list=16%, signal=36%	CPS1/RPL23/EEF1B2/EI24/TUFM/PTMA/RPS23/EIF3L/RPS6/RPL9/RPS11/RPL12/RPS7/RPL32/RPS5/RPL18/RPS18/RPL29/RPL27A/RPL7A/HNRNPA1/RACK1/FAU/RPS15A/RPS24/COX6C/RPL11/RPS14/KRT18/RPS9/RPL37A/ANP32B/GSTP1/RPL39/RPL34/COX8A/FBL/RPL10A/RPL5/RBM3/RPS4X/RPL14/RPS16/RPS8/RPS20/RPLP2/RPS3/RPS13/RPL37/PHB2/MT1G/RPLP0/RPL7/RPS28/EEF1A1/RPS29/RPS25/RPL4/RPL13/RPL3/SF3B5/RPL18A/RPL19/RPS27A/RPL13A/RPS19/RPL28/ALDH1A1…
REACTOME_REGULATION_OF_EXPRESSION_OF_SLITS_AND_ROBOS	REACTOME_REGULATION_OF_EXPRESSION_OF_SLITS_AND_ROBOS	166	-0.571732	-2.13206	8.99953e-07	0.000223396	0.000189823	3517	tags=38%, list=14%, signal=33%	RPS23/ROBO3/RPS6/UPF3B/RPL9/PSMD9/CASC3/RPS11/RPL12/RPS7/RPL32/RPS5/RPL18/RPS18/RPL29/RPL27A/RPL7A/PSMA1/FAU/RPS15A/RPS24/RPL11/RPS14/RPS9/RPL37A/RPL39/RPL34/RPS21/RPL10A/RPL5/RPS4X/RPL14/RPS16/RPS8/RPS20/PSME1/RPLP2/RPS3/RPS13/RPL37/RPSA/RPLP0/RPL7/RPS28/PABPC1/RPL21/RPL23A/RPS29/RPS25/RPS27/RPL4/RPL13/RPL3/RPL18A/RPL19/RPS27A/RPL13A/RPS19/RPL28/RPS12/RPLP1/RPL10/RPL22
FAN_OVARY_CL0_XBP1_SELK_HIGH_STROMAL_CELL	FAN_OVARY_CL0_XBP1_SELK_HIGH_STROMAL_CELL	136	-0.580973	-2.12032	1.90097e-05	0.00223941	0.00190286	4053	tags=43%, list=16%, signal=37%	CIRBP/DNAJB9/EIF3E/EPB41L4A-AS1/RPL31/PTMA/RPS23/UBE2B/RPS6/RPL9/FHL2/RPL12/RPL32/RPS5/RPL18/RPS18/EEF1D/RACK1/FAU/RPS24/RPL11/RPS14/EIF4A2/RPS9/RPL39/RPL34/FBL/RPL10A/RPL5/NACA/NUPR1/RPS4X/MAPRE1/RPL14/RPS8/VAPA/MEG3/RPLP2/RPS3/RPS13/HERPUD1/RPL7/PABPC1/RPL21/RPL23A/RPS27/RPL13/RPL3/RPL18A/RPS27A/RPL13A/RPS19/SNHG7/RPS12/RPLP1/RPL10/SPTSSA/FGF7/IGFBP5
DESCARTES_FETAL_LUNG_NEUROENDOCRINE_CELLS	DESCARTES_FETAL_LUNG_NEUROENDOCRINE_CELLS	70	-0.643442	-2.11952	0.000181926	0.0112222	0.00953569	1694	tags=29%, list=7%, signal=27%	RAB26/CACNA1A/RHBDL1/NR0B2/CHDH/PCSK1/GRP/OPRD1/SEC11C/DDC/PKD2L1/RASD1/ASCL1/QPCT/KCNH6/SLC38A11/NPC1L1/RGS4/NPTX1/HEPACAM2
GOMF_CHEMOATTRACTANT_ACTIVITY	GOMF_CHEMOATTRACTANT_ACTIVITY	20	-0.829332	-2.11272	0.0047933	0.0831107	0.0706206	826	tags=30%, list=3%, signal=29%	VEGFB/NTF3/WNT5A/SCG2/FGF7/PDGFB
TRAVAGLINI_LUNG_CD4_NAIVE_T_CELL	TRAVAGLINI_LUNG_CD4_NAIVE_T_CELL	115	-0.58834	-2.11055	9.55611e-05	0.00704579	0.00598693	2956	tags=50%, list=12%, signal=44%	THEM4/DGKA/RPL12/CD6/RPS7/RPL32/RPS5/RPL18/RPL29/RPL27A/RPS15A/RCAN3/RPL11/RPS14/RPL37A/EPHX2/TXK/RPL39/PIM1/RPL34/ABLIM1/RPS21/RPL10A/RPL5/RPL14/RPS16/RPS8/SNHG5/RPS20/FCMR/RPLP2/RPS3/RPS13/RPL37/LCK/RPLP0/RPL7/RPS28/EEF1A1/RPL23A/RPS29/AQP3/SNHG3/RPS27/RPL4/RPL13/RPL3/RPL18A/RPL19/RPS27A/RPL13A/RPS19/RPL28/RPL13AP5/RPS12/RPLP1/RPL10
DESCARTES_MAIN_FETAL_NEUROENDOCRINE_CELLS	DESCARTES_MAIN_FETAL_NEUROENDOCRINE_CELLS	28	-0.754689	-2.11049	0.00677281	0.099696	0.0847133	1711	tags=39%, list=7%, signal=37%	CNKSR3/VMAC/LFNG/SEC11C/USP41/PKD2L1/CTB-178M22.2/TFF3/ASCL1/KCNH6/NPTX1
PID_S1P_META_PATHWAY	PID_S1P_META_PATHWAY	18	-0.84743	-2.11017	0.000150809	0.00983851	0.00835994	1285	tags=33%, list=5%, signal=32%	SGPL1/GNA12/S1PR2/GNAO1/SGPP1/S1PR1
GNF2_FBL	GNF2_FBL	140	-0.57384	-2.09724	1.73437e-05	0.00211873	0.00180032	4904	tags=42%, list=20%, signal=34%	NSUN5/PMPCB/TAF1D/RPS10/RPS15/POLR3E/RPL6/UXT/PABPN1/EIF3E/EEF1B2/APEX1/PTMA/RPS23/EIF3L/RPS6/RPL9/HNRNPR/NSA2/EIF4B/RPL12/HSPB11/RPS7/RPL32/HDAC1/RPL29/RPL7A/NUP210/HNRNPA1/RACK1/CCDC59/FBL/RPS21/RPL10A/RPL5/NACA/RPS4X/RPL14/RPS16/RPS8/NAP1L1/RPS20/RPS3/RPL37/RPSA/RPL7/RPL23A/RPS29/RPS25/RPL4/RPL13/RPL3/RPL19/RPL13A/RPS19/RPL28/RPS12/EIF2S3/RPL22
GSE14000_TRANSLATED_RNA_VS_MRNA_DC_DN	GSE14000_TRANSLATED_RNA_VS_MRNA_DC_DN	159	-0.559753	-2.08172	1.60255e-05	0.00197709	0.00167997	3883	tags=38%, list=16%, signal=32%	RPL23/PABPC4/EEF1B2/CISD3/ORAI2/ACSM3/EIF3L/YPEL3/NAXE/RPS6/DNAJC22/DNAH17/RPS11/EIF4B/RPL12/RPL32/RPS5/RPL18/HPCA/ADAP1/RPS18/EEF1D/RWDD1/RACK1/CRTAP/RPS15A/FOXB1/TMEM219/RPL11/PDIA2/RPS14/BRI3/STX10/PARP6/GUK1/C17orf49/IMPDH2/C7orf50/RPLP2/RPS3/RPS13/RPSA/RPLP0/EPHB4/PABPC1/RPL21/RPL23A/DEAF1/RPS25/RPL4/RPL19/RPL13A/VHL/ATP6V1C2/RPS12/IFT20/RPLP1/RPL10/DUSP23/SLC29A4
MORF_JUND	MORF_JUND	59	-0.648819	-2.08126	0.00184774	0.0487181	0.0413966	4331	tags=54%, list=17%, signal=45%	RPL6/EEF2/EEF1B2/RPL31/RPS6/RPL9/RPS7/RPL18/RPL27A/FAU/RPS15A/RPS24/RPL11/EIF4A2/RPL34/RPL10A/RPL5/NACA/RBM3/RPS20/RPLP2/RPL7/RPL21/TPT1/RPS25/RPS27/RPL13/RPL19/RPS27A/RPL13A/RPS12/RPL22
GSE5679_RARA_AGONIST_AM580_VS_AM580_AND_ROSIGLITAZONE_TREATED_DC_DN	GSE5679_RARA_AGONIST_AM580_VS_AM580_AND_ROSIGLITAZONE_TREATED_DC_DN	177	-0.552081	-2.07501	1.37301e-06	0.000311062	0.000264314	1988	tags=19%, list=8%, signal=17%	TECPR1/DCTN6/STK38/BEND6/SH3BP1/RCBTB2/PLAC8/NUPR1/L1CAM/ARHGEF1/SHARPIN/STX1A/ASS1/ADCY6/TPST2/RRAS2/LFNG/ITGA4/RPL4/UBXN11/IRAK3/DPH5/QTRT1/DUSP22/HBEGF/MTSS1/PIK3R5/HID1/SYTL2/QPCT/DOCK10/UST/S1PR1
REACTOME_METABOLISM_OF_AMINO_ACIDS_AND_DERIVATIVES	REACTOME_METABOLISM_OF_AMINO_ACIDS_AND_DERIVATIVES	327	-0.518162	-2.07293	1.57816e-09	1.57317e-06	1.33675e-06	3931	tags=36%, list=16%, signal=31%	CPS1/SECISBP2/RPL23/ARG1/SERINC2/GADL1/FAH/AADAT/RPL31/PSAT1/RPS23/AMDHD1/PYCR1/CTH/RPS6/PIPOX/RPL9/AZIN1/ASNS/PSMD9/HAL/RPS11/DBT/PYCR2/ETHE1/RPL12/EEFSEC/RPS7/RPL32/RPS5/RPL18/RPS18/RPL29/RPL27A/CKB/RPL7A/CBS/GAMT/PSMA1/FAU/RPS15A/CBSL/RPS24/RPL11/ACADSB/RPS14/GRHPR/HOGA1/MCCC1/IVD/RPS9/RPL37A/SCLY/RPL39/RPL34/MPST/GNMT/ALDH6A1/BCAT2/PHGDH/PPM1K/GLUL/RPS21/RPL10A/RPL5/AFMID/RPS4X/RPL14/RPS16/RP…
TRAVAGLINI_LUNG_BRONCHIAL_VESSEL_1_CELL	TRAVAGLINI_LUNG_BRONCHIAL_VESSEL_1_CELL	207	-0.544572	-2.06957	2.03612e-06	0.000430019	0.000365394	2793	tags=35%, list=11%, signal=32%	EIF4B/RPL12/RPS7/RPL32/RPS5/RPL18/RPL29/RPL27A/MPZL2/HNRNPA1/RELL1/FAU/RPS15A/RPS24/RUNDC3B/PNP/RPL11/RPS14/FOXC1/BHLHE40/RPL37A/ANP32B/RPL39/PIM1/RPL34/ANGPT2/RPS21/RPL10A/RPL5/NACA/RPS4X/RPL14/RPS16/RPS8/RPS20/MTHFD2/IMPDH2/RPLP2/RPS3/RPS13/RPL37/RPSA/RPLP0/RPL7/RPS28/CMAHP/PABPC1/RPL21/RPSAP58/CCDC85B/RPL23A/RPS29/TPT1/RPS27/RPL4/RPL13/RPL3/RPL18A/RPL19/RPS27A/RPL13A/INHBB/RPS19/RPL28/RPL13AP5…
ZHONG_PFC_C1_ASTROCYTE	ZHONG_PFC_C1_ASTROCYTE	29	-0.730483	-2.06179	0.00176234	0.0470731	0.0399988	127	tags=10%, list=1%, signal=10%	MMAB/APOE/S1PR1
GOBP_TRANSLATIONAL_INITIATION	GOBP_TRANSLATIONAL_INITIATION	183	-0.547174	-2.06043	7.1275e-06	0.00107141	0.000910398	2793	tags=34%, list=11%, signal=31%	EIF4B/RPL12/RPS7/RPL32/RPS5/RPL18/NCK1/RPS18/RPL29/RPL27A/HABP4/RPL7A/ATF4/MTIF3/EIF2D/RPS15A/RPS24/RPL11/RPS14/EIF4A2/RPS9/RPL37A/RPL39/RPL34/RPS21/RPL10A/RPL5/RPS4X/RPL14/RPS16/RPS8/EIF1AX/RPS20/RPLP2/RPS3/RPS13/RPL37/RPSA/RPLP0/RPL7/RPS28/PABPC1/RPL21/RPL23A/RPS29/RPS25/RPS27/RPL4/RPL13/RPL3/RPL18A/RPL19/RPS27A/RPL13A/RPS19/RPL28/RPS12/EIF2S3/RPLP1/RPL10/RPL22/EIF4EBP1/EIF4E3
MODULE_83	MODULE_83	308	-0.514558	-2.04436	2.13174e-08	1.08419e-05	9.21252e-06	3913	tags=35%, list=16%, signal=30%	EXOSC7/IER2/RPS3A/TMED2/RRP9/RPS10/RPS15/IDH1/SUB1/RBMS1/PSMD10/RPL6/UXT/UBA52/EEF2/MRPL30/POLR2G/EIF3E/RPL23/EEF1B2/RPL31/PLA2G2A/EEF1A2/YWHAG/PTMA/EIF3G/RPS23/SMARCC1/RPL9/HNRNPR/RPS11/NSA2/EIF4B/RPL12/RPL32/RPS5/RPL18/PIH1D1/RPS18/P4HB/EEF1D/RPL29/GNAS/RBCK1/RPL27A/RPL7A/HNRNPA1/RACK1/PSMA1/NDUFAF7/FAU/RPS15A/MOSPD1/RPS24/COX6C/PNP/RPL11/GRHPR/SEC61B/RPS9/RPL39/RPL34/RPS21/RPL10A/RPL5/NACA/RBM…
BIOCARTA_EDG1_PATHWAY	BIOCARTA_EDG1_PATHWAY	21	-0.788252	-2.04323	0.00666473	0.0988642	0.0840065	2	tags=14%, list=0%, signal=14%	AKT1/PDGFRA/S1PR1
GOBP_REGULATION_OF_POSITIVE_CHEMOTAXIS	GOBP_REGULATION_OF_POSITIVE_CHEMOTAXIS	18	-0.819116	-2.03967	0.000629347	0.025256	0.0214604	1964	tags=39%, list=8%, signal=36%	IL16/ANGPT2/SMAD3/VEGFB/NTF3/SCG2/S1PR1
LAKE_ADULT_KIDNEY_C7_PROXIMAL_TUBULE_EPITHELIAL_CELLS_S3	LAKE_ADULT_KIDNEY_C7_PROXIMAL_TUBULE_EPITHELIAL_CELLS_S3	123	-0.56152	-2.03874	0.000290231	0.0150999	0.0128306	3659	tags=46%, list=15%, signal=39%	RPL31/CALD1/PTMA/RPS23/RPS6/RPL9/RPS11/PEBP1/C11orf54/RPL12/RPS7/RPL32/RPL18/RPS18/RPL27A/RPL7A/RPS24/COL4A2/RPL11/PPFIBP1/RPS14/RPS9/RPL37A/CNKSR3/RPL34/RPS21/RPL5/RPS4X/RPL14/RPS16/RPS8/RPS20/ALDOB/RPLP2/RPS13/RPL37/RPSA/MT1G/RPL7/RPS28/PABPC1/RPL21/EEF1A1/TPT1/RPS25/RPL4/RPL13/RPL3/RPL19/RPS27A/RPL13A/RPS19/NFIA/RPS12/RPLP1/SDC4
MORF_NME2	MORF_NME2	149	-0.551853	-2.03799	2.38838e-05	0.00258787	0.00219895	3659	tags=34%, list=15%, signal=29%	RPL31/EEF1A2/RPS23/COX7A2L/RPS6/RPL9/RPS11/ARF5/RPL12/RPS7/RPL32/RPS5/RPL18/EEF1D/GNAS/GANAB/RPL27A/RACK1/FAU/RPS15A/RPS24/PDAP1/RPL11/RPS14/RPS9/RPL34/COX8A/NACA/RPS4X/RPS16/RPS8/RPS20/RPLP2/RPS3/RPS13/RPLP0/RPL7/PABPC1/RPL21/RPL23A/RPS29/RPS25/RPS27/RPL13/RPL18A/RPL19/RPS27A/RPL13A/RPS19/RPS12/DNPEP
GOCC_CYTOSOLIC_SMALL_RIBOSOMAL_SUBUNIT	GOCC_CYTOSOLIC_SMALL_RIBOSOMAL_SUBUNIT	44	-0.671353	-2.02315	0.00489368	0.0839129	0.0713022	3517	tags=59%, list=14%, signal=51%	RPS23/RPS6/RPS11/RPS7/RPS5/RPS18/EIF2D/RPS15A/RPS24/RPS14/RPS9/RPS21/RPS4X/RPS16/RPS8/RPS20/RPS3/RPS13/RPSA/RPS28/RPS29/RPS25/RPS27/RPS27A/RPS19/RPS12
GOCC_LARGE_RIBOSOMAL_SUBUNIT	GOCC_LARGE_RIBOSOMAL_SUBUNIT	110	-0.567144	-2.0228	7.10137e-05	0.00563609	0.00478908	2766	tags=29%, list=11%, signal=26%	RPL12/RPL32/RPL18/RPL29/RPL27A/RPL7A/MRPL4/RPL11/RPL37A/RPL39/RPL34/RPL10A/RPL5/RBM3/RPL14/RPLP2/RPL37/RPLP0/RPL7/RPL21/RPL23A/MRPL33/RPL4/RPL13/RPL3/RPL18A/RPL19/RPL13A/RPL28/RPLP1/RPL10/RPL22
DURANTE_ADULT_OLFACTORY_NEUROEPITHELIUM_RESPIRATORY_CILIATED_CELLS	DURANTE_ADULT_OLFACTORY_NEUROEPITHELIUM_RESPIRATORY_CILIATED_CELLS	120	-0.559828	-2.02203	0.000233401	0.0129449	0.0109995	3627	tags=32%, list=15%, signal=27%	C9orf116/C9orf24/TMEM190/CCDC80/TMC5/ERICH3/CRIP1/TSPAN6/HSPB11/FAM174A/KIF9/CKB/SNTN/CD24/ALDH3A1/SPAG6/PLAC8/CCDC153/FABP6/GSTA1/DNALI1/RSPH1/MORN2/FAM229B/CAPS/TSTD1/C12orf75/MNS1/CRNDE/ALDH1A1/DNPH1/FANK1/DMKN/TFF3/LDLRAD1/FXYD3/EPPIN/BASP1
GOBP_SPHINGOLIPID_MEDIATED_SIGNALING_PATHWAY	GOBP_SPHINGOLIPID_MEDIATED_SIGNALING_PATHWAY	13	-0.860946	-2.02183	0.00512857	0.0865537	0.0735461	676	tags=23%, list=3%, signal=22%	S1PR2/SMPD3/S1PR1
REACTOME_RRNA_PROCESSING	REACTOME_RRNA_PROCESSING	196	-0.534741	-2.01869	3.68588e-06	0.000670481	0.000569719	3883	tags=36%, list=16%, signal=30%	RPL23/NOL12/WDR18/RPP40/ISG20L2/RPL31/MPHOSPH6/EXOSC5/RPS23/RPS6/RPL9/RPS11/RPP21/RPL12/RPS7/RPL32/RPS5/RPL18/CSNK1E/RPS18/RPL29/RPL27A/RPL7A/FAU/RPS15A/RPS24/RPL11/SNU13/RPS14/NOP2/RPS9/RPL37A/RPL39/RPL34/FBL/RPS21/RPL10A/RPL5/RPS4X/RPL14/RPS16/RPS8/RPS20/RPLP2/RPP25/RPS3/RPS13/RPL37/RPSA/RPLP0/RPL7/RPS28/RPL21/RPL23A/RPS29/RPS25/RPS27/RPL4/RPL13/RPL3/RPL18A/RPL19/RPS27A/RPL13A/RPS19/RPL28/RPS12…
REACTOME_TRANSLATION	REACTOME_TRANSLATION	272	-0.510038	-2.01358	5.20707e-07	0.000156344	0.000132848	3903	tags=32%, list=16%, signal=27%	EIF3E/RPL23/EEF1B2/TUFM/RPL31/EEF1A2/EIF3G/RPS23/NARS2/EIF3L/RPS6/RPL9/SEC11A/RPS11/EIF4B/RPL12/RPS7/RPL32/RPS5/RPL18/RPS18/EEF1D/RPL29/RPL27A/RPL7A/MRPL4/MTIF3/FAU/RPS15A/MRPS17/RPS24/TSFM/TARS2/RPL11/RPS14/SEC61B/EIF4A2/RPS9/RPL37A/RPL39/RPL34/EARS2/SSR1/RPS21/RPL10A/RPL5/RPS4X/RPL14/RPS16/RPS8/EIF1AX/EEF1E1/RPS20/RPLP2/RPS3/RPS13/RPL37/RPSA/RPLP0/RPL7/RPS28/PABPC1/RPL21/EEF1A1/RPL23A/RPS29/RPS…
GSE10325_BCELL_VS_MYELOID_UP	GSE10325_BCELL_VS_MYELOID_UP	160	-0.539883	-2.0087	3.56921e-05	0.00347455	0.00295238	3671	tags=26%, list=15%, signal=22%	CSGALNACT1/MS4A1/OXCT1/GGA2/PKIG/SHMT2/SMAGP/ASNS/PDLIM1/TRAF5/PRKACB/RPL18/DSP/MAP4K1/BACH2/EIF2D/CD79A/CD24/IL16/PCDH9/PRPS1/AKR1B1/FBL/ABLIM1/TCTN1/DYRK4/CD81/FCMR/RPSA/VEGFB/SKAP1/RRAS2/BCL7A/SYBU/DPH5/STAP1/TRIB2/BLNK/GNB5/ATP2A3/S1PR1
GOBP_POSITIVE_REGULATION_OF_CHEMOTAXIS	GOBP_POSITIVE_REGULATION_OF_CHEMOTAXIS	108	-0.563043	-2.00711	0.000451357	0.0200504	0.0170371	1273	tags=13%, list=5%, signal=12%	SMAD3/GPSM3/NCKAP1L/VEGFB/AIF1/DSCAM/NTF3/WNT5A/S100A14/SCG2/PDGFB/PDGFD/TPBG/S1PR1
GSE22886_NAIVE_BCELL_VS_NEUTROPHIL_UP	GSE22886_NAIVE_BCELL_VS_NEUTROPHIL_UP	174	-0.535454	-2.00662	8.19534e-06	0.0012085	0.00102688	3534	tags=35%, list=14%, signal=30%	TIMELESS/EIF3L/PKIG/RPS6/TTC31/RPL9/NEK9/RPS11/PDLIM1/TRAF5/RPS7/RPS5/RPS18/RPL27A/RPL7A/HNRNPA1/BACH2/RACK1/OPN3/GSAP/RPS24/CD79A/RPL11/RPS14/EIF4A2/JUN/RPL37A/NPIPA1/RPL39/PRPS1/RPL34/IRF8/PLAC8/RPS16/SMAD3/NAP1L1/RPS20/CYP20A1/CD81/FCMR/RPS13/RPL37/GOLGA8B/SYNE3/RPL21/MAP3K4/RRAS2/RPS25/SF3A3/RPS27/RPS27A/RPS19/RPL28/BCL7A/STAP1/TRIB2/BLNK/RPLP1/RPL10/ZNF22/DNPEP
GNF2_DAP3	GNF2_DAP3	111	-0.560173	-2.00174	0.000596977	0.0245095	0.0208261	4331	tags=41%, list=17%, signal=34%	RPL6/UXT/UBA52/EIF3E/RPL23/RNF138/RPL31/PTMA/RPS23/EIF3L/RPS6/RPL9/HNRNPR/NSA2/RPL12/RPS7/RPL32/HDAC1/RPL27A/RWDD1/RPL7A/HNRNPA1/CCDC59/PSMA1/RPS24/RPL37A/RPL39/FBL/RPL5/NACA/RPL14/RPS16/RPS8/RPS3/RPL37/RPSA/RPL7/RPS28/RPL23A/RPS29/RPL4/RPL3/RPL19/RPL13A/RPL22
MIR4689	MIR4689	70	-0.60686	-1.99901	0.000917365	0.0316169	0.0268654	46	tags=7%, list=0%, signal=7%	BLMH/FAM167B/BCAT1/POU3F3/S1PR1
DURANTE_ADULT_OLFACTORY_NEUROEPITHELIUM_OLFACTORY_HORIZONTAL_BASAL_CELLS	DURANTE_ADULT_OLFACTORY_NEUROEPITHELIUM_OLFACTORY_HORIZONTAL_BASAL_CELLS	18	-0.802613	-1.99857	0.00130539	0.0392419	0.0333445	1257	tags=39%, list=5%, signal=37%	MEG3/NPPC/AQP3/KRT15/BCAM/BASP1/IGFBP5
HUPER_BREAST_BASAL_VS_LUMINAL_DN	HUPER_BREAST_BASAL_VS_LUMINAL_DN	52	-0.634971	-1.98359	0.00132799	0.0395701	0.0336234	1857	tags=25%, list=7%, signal=23%	ADAMTS5/KRT86/ANXA11/TM4SF1/KRT18/LOXL1/KRT15/INHBB/KRT81/FUT3/TNFAIP2/BIK/WFDC2
GOBP_POSITIVE_REGULATION_OF_SMOOTH_MUSCLE_CELL_MIGRATION	GOBP_POSITIVE_REGULATION_OF_SMOOTH_MUSCLE_CELL_MIGRATION	31	-0.69474	-1.98095	0.00679366	0.0998259	0.0848238	823	tags=16%, list=3%, signal=16%	TERT/AIF1/PDGFB/PDGFD/IGFBP5
MODULE_139	MODULE_139	74	-0.592143	-1.96466	0.00286772	0.0631888	0.0536925	1847	tags=20%, list=7%, signal=19%	KRT18/RAB26/IRX5/MSI2/CMAHP/GPR160/MAL2/ICA1/SCNN1A/ARHGEF16/ST3GAL5/BCAM/SYTL2/BMP7/PDGFB
CUI_DEVELOPING_HEART_TRABECULAR_VENTRICULAR_CARDIOMYOCYTE	CUI_DEVELOPING_HEART_TRABECULAR_VENTRICULAR_CARDIOMYOCYTE	100	-0.558999	-1.96146	0.00147639	0.0423882	0.036018	346	tags=8%, list=1%, signal=8%	ARL4D/MGST1/HBEGF/RASD1/SCD/PHACTR3/PDGFD/S1PR1
SHEPARD_BMYB_TARGETS	SHEPARD_BMYB_TARGETS	69	-0.591336	-1.95361	0.00596949	0.0936676	0.0795909	1238	tags=13%, list=5%, signal=12%	NOTCH2/C17orf49/FGFR4/DBX1/TM7SF2/ASCL1/POU3F3/POU3F2/S1PR1
RUBENSTEIN_SKELETAL_MUSCLE_SATELLITE_CELLS	RUBENSTEIN_SKELETAL_MUSCLE_SATELLITE_CELLS	285	-0.490649	-1.95206	3.34953e-06	0.000627621	0.0005333	3903	tags=36%, list=16%, signal=31%	EIF3E/EPB41L4A-AS1/RPL23/DUT/BEX3/EEF1B2/HDAC2/RPL31/PTMA/RPS23/COX7A2L/EIF3L/RPS6/RPL9/HNRNPR/SMDT1/PEBP1/RPL12/RPS7/RPL32/RPS5/RPL18/RPS18/EEF1D/RPL29/GNAS/PMP22/RPL7A/HNRNPA1/RACK1/FAU/RPS15A/RPS24/RPL11/RPS14/EIF4A2/BEX4/RPS9/JUN/RPL37A/RPL39/AKR1B1/RPL34/DES/GLUL/RPS21/RPL10A/RPL5/NACA/RBM3/CEBPD/RPS4X/RPL14/COMMD6/RPS16/RPS8/VAPA/RPS20/MEG3/COMT/IMPDH2/RPLP2/RPS3/RPS13/RPL37/RPSA/RPLP0/RPL7…
GOMF_HYDRO_LYASE_ACTIVITY	GOMF_HYDRO_LYASE_ACTIVITY	56	-0.611971	-1.95096	0.00491938	0.084079	0.0714433	3326	tags=34%, list=13%, signal=29%	CA3/PCBD2/CA8/HADHB/CA13/CBS/CBSL/CA12/CA6/ECI1/ENO3/CA5A/L3HYPDH/PCBD1/ECHDC3/GMDS/APIP/ACO1/TBXAS1
MODULE_114	MODULE_114	315	-0.48718	-1.94496	3.63859e-07	0.000117763	0.000100065	3903	tags=28%, list=16%, signal=24%	EIF3E/XPNPEP1/RPL23/EEF1B2/RPL31/CHPF/YWHAG/PTMA/EIF3G/RPS23/RPL9/PLTP/RPS11/NSA2/EIF4B/RPL12/RPL32/RPS5/RPL18/PIH1D1/P4HB/EEF1D/PLP2/RPL29/RBCK1/RPL27A/RPL7A/RACK1/NDUFAF7/FAU/RPS15A/RPS24/COX6C/PNP/RPL11/HPRT1/GRHPR/SEC61B/RPS9/PYGL/RPL39/SNX6/RPL34/RPS21/RPL10A/NACA/GABARAPL2/RPS4X/RPL14/RPS16/NAP1L1/RPS20/COMT/IMPDH2/RPLP2/RPS3/RPS13/ACADM/ECI1/PHB2/RPSA/RPLP0/RPL7/RPS28/PABPC1/RPL21/EEF1A1/R…
ARGGGTTAA_UNKNOWN	ARGGGTTAA_UNKNOWN	105	-0.548816	-1.94355	0.00142084	0.0413654	0.0351488	1340	tags=17%, list=5%, signal=16%	TMEM125/DUSP10/RARG/LAMA5/CRMP1/IL11/POFUT1/EXTL1/RPH3A/TNS1/INSRR/RGS6/SYT4/PLEKHH3/RUNX1T1/PDGFB/GRIK3/S1PR1
BUSSLINGER_DUODENAL_DIFFERENTIATING_STEM_CELLS	BUSSLINGER_DUODENAL_DIFFERENTIATING_STEM_CELLS	281	-0.489235	-1.94318	5.34862e-06	0.000864918	0.000734935	4102	tags=35%, list=17%, signal=29%	MT1F/TM9SF3/LAD1/CPS1/EIF3E/RPL23/DUT/EEF1B2/EI24/TUFM/RPL31/APEX1/PTMA/RPS23/EIF3L/RPS6/RPL9/HNRNPR/C9orf152/RPS11/PDLIM1/EIF4B/RPL12/ALDH2/RPS7/RPL32/RPS5/RPL18/PCLAF/RPS18/PLP2/RPL29/RPL27A/RPL7A/HNRNPA1/RACK1/FAU/RPS15A/RPS24/COX6C/RPL11/RPS14/KRT18/BHLHE40/RPS9/RPL37A/ANP32B/GSTP1/RPL39/RPL34/COX8A/FBL/RPL10A/RPL5/RBM3/RPS4X/RPL14/RPS16/RPS8/NRARP/SNHG5/EIF1AX/RPS20/IMPDH2/RPLP2/PAICS/RPS3/R…
HOLLEMAN_ASPARAGINASE_RESISTANCE_B_ALL_UP	HOLLEMAN_ASPARAGINASE_RESISTANCE_B_ALL_UP	22	-0.734784	-1.93888	0.00557903	0.0907303	0.077095	4331	tags=73%, list=17%, signal=60%	RPL6/LPCAT1/EEF1B2/EIF3L/RPS5/RPL7A/RACK1/RPL11/FBL/RPL5/RPS3/RPLP0/BCR/RPL4/RPL3/RPL13A
MODULE_151	MODULE_151	297	-0.484358	-1.93375	2.16331e-06	0.000445552	0.000378593	3903	tags=29%, list=16%, signal=24%	EIF3E/XPNPEP1/RPL23/EEF1B2/RPL31/CHPF/YWHAG/PTMA/EIF3G/RPS23/RPL9/SEC11A/PLTP/RPS11/NSA2/EIF4B/RPL12/RPL32/RPS5/RPL18/PIH1D1/P4HB/EEF1D/PLP2/RPL29/RBCK1/RPL27A/RPL7A/RACK1/NDUFAF7/RPS15A/RPS24/COX6C/PNP/RPL11/HPRT1/GRHPR/SEC61B/RPS9/PYGL/RPL39/SNX6/RPL34/RPS21/RPL10A/NACA/GABARAPL2/RPS4X/RPL14/RPS16/NAP1L1/RPS20/COMT/IMPDH2/RPS3/RPS13/ACADM/ECI1/PHB2/RPSA/RPLP0/RPL7/RPS28/RPL21/EEF1A1/RPL23A/AIF1…
GSE2405_0H_VS_24H_A_PHAGOCYTOPHILUM_STIM_NEUTROPHIL_UP	GSE2405_0H_VS_24H_A_PHAGOCYTOPHILUM_STIM_NEUTROPHIL_UP	191	-0.513795	-1.93316	1.45091e-05	0.00186593	0.00158551	4081	tags=38%, list=16%, signal=32%	BRK1/TM9SF3/C12orf57/EIF3E/RPL23/EEF1B2/RPL31/ZNF296/RPS23/RPS6/RPL9/UBXN8/RPS11/PDLIM1/EIF4B/RPL12/RPS7/RPS5/RPL18/TGIF2/RPS18/RPL27A/RPL7A/NUP210/BACH2/RACK1/PSMA1/RPS15A/RPL11/RPS14/NPC2/RPS9/RPL37A/ANP32B/RPL39/RPL34/RPS21/RPL5/PHYH/RPS4X/RPL14/AKR1A1/RPS16/RPS8/PSME1/RPLP2/NDUFC2/RPS3/RPL37/LCK/RPSA/RPLP0/RPL7/RPL23A/RPS29/TPT1/KRT7/RPS25/RPS27/RPL4/RPL13/REXO2/RPL3/RPL18A/RPL19/RPL13A/RPS19…
HP_ABNORMAL_ERYTHROCYTE_ENZYME_LEVEL	HP_ABNORMAL_ERYTHROCYTE_ENZYME_LEVEL	27	-0.695523	-1.933	0.00655177	0.0983924	0.0836057	3659	tags=56%, list=15%, signal=47%	RPL31/ADA/TSR2/RPS7/RPL18/RPS15A/RPS24/RPL11/PRPS1/RPL5/PHKA2/RPS28/RPS29/RPS27/RPS19
GOBP_PROTEIN_LIPID_COMPLEX_ASSEMBLY	GOBP_PROTEIN_LIPID_COMPLEX_ASSEMBLY	27	-0.693587	-1.92762	0.00663023	0.0987388	0.0839	2744	tags=37%, list=11%, signal=33%	PRKACB/P4HB/ABCA7/ACSL3/SNX9/ARF1/SH3GL2/ABCA1/LPCAT3/APOE
GOCC_SMALL_RIBOSOMAL_SUBUNIT	GOCC_SMALL_RIBOSOMAL_SUBUNIT	72	-0.582389	-1.92719	0.0044557	0.079686	0.0677106	3517	tags=39%, list=14%, signal=33%	RPS23/RPS6/RPS11/RPS7/RPS5/RPS18/RACK1/EIF2D/RPS15A/MRPS17/RPS24/RPS14/RPS9/RPS21/RPS4X/RPS16/RPS8/RPS20/RPS3/RPS13/RPSA/RPS28/RPS29/RPS25/RPS27/RPS27A/RPS19/RPS12
TRAVAGLINI_LUNG_CLUB_CELL	TRAVAGLINI_LUNG_CLUB_CELL	97	-0.550051	-1.92691	0.00283023	0.0628041	0.0533657	2766	tags=49%, list=11%, signal=44%	RPL31/RPS23/CEACAM6/RPS6/RPS11/RPL12/RPS7/RPL32/RPS5/RPL18/RPL29/RPL27A/FAU/RPS15A/RPS24/RPL11/RPS14/RPL37A/CLIC6/RPL39/RPL34/RPS21/RPL5/RPS16/RPS8/RPS20/RPLP2/RPS3/RPS13/RPL37/RPS28/CMAHP/RPL21/RPL23A/RPS29/HSD17B11/TPT1/RPS27/RPL13/RPL18A/RPL19/RPL13A/RPS19/RPL13AP5/MS4A15/MGST1/RPS12/RPL10
GOMF_CARBON_OXYGEN_LYASE_ACTIVITY	GOMF_CARBON_OXYGEN_LYASE_ACTIVITY	70	-0.584611	-1.92573	0.00192528	0.0499532	0.0424461	3326	tags=33%, list=13%, signal=29%	CA3/PCBD2/CA8/HADHB/CA13/CBS/CBSL/CA12/NEIL2/CA6/NTHL1/RPS3/ECI1/ENO3/CA5A/L3HYPDH/NEIL1/PCBD1/ECHDC3/GMDS/APIP/ACO1/TBXAS1
GOBP_NUCLEAR_TRANSCRIBED_MRNA_CATABOLIC_PROCESS	GOBP_NUCLEAR_TRANSCRIBED_MRNA_CATABOLIC_PROCESS	200	-0.510285	-1.92335	2.90047e-05	0.00299928	0.00254854	3926	tags=36%, list=16%, signal=31%	SECISBP2/POLR2G/EIF3E/RPL23/DCP1B/RPL31/EXOSC5/RPS23/RPS6/CNOT11/UPF3B/RPL9/CASC3/RPS11/RPL12/RPS7/RPL32/RPS5/RPL18/RPS18/RPL29/RPL27A/RPL7A/TNKS1BP1/RPS15A/NT5C3B/RPS24/RPL11/RPS14/DXO/RPS9/RPL37A/RPL39/RPL34/RPS21/RPL10A/RPL5/RPS4X/RPL14/RPS16/RPS8/RPS20/RPLP2/RPS3/RPS13/RPL37/PAN2/RPSA/RPLP0/RPL7/RPS28/DIS3L2/PABPC1/RPL21/RPL23A/RPS29/RPS25/RPS27/RPL4/RPL13/RPL3/RPL18A/RPL19/RPS27A/RPL13A/RPS1…
WOO_LIVER_CANCER_RECURRENCE_DN	WOO_LIVER_CANCER_RECURRENCE_DN	65	-0.587733	-1.92155	0.00214979	0.053186	0.045193	1956	tags=31%, list=8%, signal=28%	ACADSB/ADH6/EPHX2/GLUL/PCYT2/ECI1/PLIN1/MAT1A/BPHL/CA5A/LDLR/CYP27A1/GLUD1/MASP2/DCXR/CRYL1/CYP2E1/PEMT/ALDH3A2/PLPP3
GOBP_SMOOTH_MUSCLE_CELL_PROLIFERATION	GOBP_SMOOTH_MUSCLE_CELL_PROLIFERATION	104	-0.544395	-1.92096	0.00208745	0.0525469	0.0446499	823	tags=10%, list=3%, signal=9%	TERT/FOXP1/NPPC/AIF1/SMPD3/HBEGF/PDGFB/PDGFD/IGFBP5/S1PR1
VERHAAK_GLIOBLASTOMA_NEURAL	VERHAAK_GLIOBLASTOMA_NEURAL	110	-0.538423	-1.92037	0.000188199	0.011552	0.00981591	2672	tags=17%, list=11%, signal=15%	HPCA/PRPSAP2/HPCAL4/FBXO3/HPRT1/BEST1/GABARAPL2/GUK1/ATRNL1/MSRB2/AKR7A3/MYBPC1/CRYL1/CAMK2G/KCNK1/SH3GL2/PEX11B/BASP1/S1PR1
GSE2405_0H_VS_9H_A_PHAGOCYTOPHILUM_STIM_NEUTROPHIL_DN	GSE2405_0H_VS_9H_A_PHAGOCYTOPHILUM_STIM_NEUTROPHIL_DN	187	-0.50576	-1.89992	6.15384e-05	0.00519343	0.00441294	3332	tags=30%, list=13%, signal=27%	RPS6/RPL9/UBXN8/RPS11/CHTOP/EIF4B/RPL12/RPS7/RPS5/RPL18/PCLAF/RPS18/RPL27A/RPL7A/CWC15/RACK1/PSMA1/RPS15A/RPL11/RPS14/RPS9/RPL37A/RPL39/RPL34/RPS21/RPL5/RPS4X/RPL14/AKR1A1/RPS16/RPS8/RBBP4/PSME1/RPLP2/RPS3/RPL37/LCK/RPSA/RPLP0/RPL7/ARF1/RPL23A/RPS29/TPT1/RPS25/SDHD/RPS27/RPL4/RPL13/RPL3/RPL18A/RPL19/RPL13A/RPS19/RPL28/RPL10/RPL22
REACTOME_INFLUENZA_INFECTION	REACTOME_INFLUENZA_INFECTION	151	-0.510068	-1.89541	0.00052231	0.0223651	0.019004	2766	tags=36%, list=11%, signal=33%	RPL12/RPS7/RPL32/RPS5/RPL18/RPS18/RPL29/RPL27A/RPL7A/NUP210/FAU/RPS15A/RPS24/RPL11/RPS14/RPS9/RPL37A/RPL39/RPL34/RPS21/RPL10A/RPL5/RPS4X/RPL14/RPS16/RPS8/RPS20/RPLP2/RPS3/RPS13/KPNA5/RPL37/RPSA/RPLP0/RPL7/RPS28/RPL21/AAAS/RPL23A/RPS29/RPS25/RPS27/RPL4/RPL13/RPL3/RPL18A/RPL19/RPS27A/RPL13A/RPS19/RPL28/RPS12/RPLP1/RPL10/RPL22
GSE9037_CTRL_VS_LPS_4H_STIM_IRAK4_KO_BMDM_UP	GSE9037_CTRL_VS_LPS_4H_STIM_IRAK4_KO_BMDM_UP	176	-0.505372	-1.89434	6.83669e-05	0.00549604	0.00467008	1579	tags=11%, list=6%, signal=11%	SLC7A4/GPR137B/TFAP2A/CLN6/HPS3/COMMD7/SHARPIN/ART5/ACOX3/SYNE3/MSRB2/NAT14/CORO7/ACSF2/MFSD12/INPPL1/TFAP4/TBXAS1/BASP1/S1PR1
BUSSLINGER_GASTRIC_OXYNTIC_ENTEROCHROMAFFIN_LIKE_CELLS	BUSSLINGER_GASTRIC_OXYNTIC_ENTEROCHROMAFFIN_LIKE_CELLS	77	-0.570121	-1.89421	0.00425743	0.0783841	0.0666043	794	tags=18%, list=3%, signal=18%	VAMP2/GPR160/PCSK1/ANK2/ALDH1A1/AZGP1/SEC11C/SCG2/PRSS1/KCTD12/SMOC1/RUNX1T1/WFDC2/HEPACAM2
LIEN_BREAST_CARCINOMA_METAPLASTIC_VS_DUCTAL_DN	LIEN_BREAST_CARCINOMA_METAPLASTIC_VS_DUCTAL_DN	96	-0.542762	-1.88864	0.00197041	0.0507803	0.0431488	2236	tags=22%, list=9%, signal=20%	ITGAD/COX6C/AP1M2/TMEM125/CA12/KRT18/PHOSPHO2/DNALI1/RSPH1/TBC1D9/DNAJC12/TSTD1/TTC39A/MAL2/AZGP1/NPDC1/TFF3/HID1/EFHD1/FXYD3/BIK
HANN_RESISTANCE_TO_BCL2_INHIBITOR_DN	HANN_RESISTANCE_TO_BCL2_INHIBITOR_DN	43	-0.624333	-1.87712	0.00447116	0.079686	0.0677106	1438	tags=33%, list=6%, signal=31%	CEBPD/ATF5/GALK1/ASS1/ENO3/GRP/POU4F1/SH3GL2/PRSS2/PRSS1/LITAF/SDC4/IGFBP5/FOXA2
GOBP_LAMELLIPODIUM_ORGANIZATION	GOBP_LAMELLIPODIUM_ORGANIZATION	79	-0.562487	-1.8756	0.00277862	0.0623124	0.0529479	78	tags=6%, list=0%, signal=6%	ARHGEF7/AJUBA/ARPIN/PARVB/S1PR1
GSE10325_LUPUS_BCELL_VS_LUPUS_MYELOID_UP	GSE10325_LUPUS_BCELL_VS_LUPUS_MYELOID_UP	164	-0.501671	-1.87028	0.000507082	0.0217879	0.0185135	4474	tags=29%, list=18%, signal=24%	POLR3E/BCAS4/NKRF/UXT/CUTA/FCHSD2/LIG1/NOLC1/EEF1B2/CCNB1IP1/CDC25B/MS4A1/OXCT1/PTMA/FAM102A/ASNS/SS18L2/PDLIM1/PEBP1/TRAF5/RPS5/BACH2/CLEC2D/MCM3/CD79A/TMEM14A/PCDH9/NIT2/PRPS1/AKR1B1/GOLGA8A/FBL/ABLIM1/RPL10A/FCMR/GOLGA8B/RPSA/GPX7/SKAP1/RRAS2/SMYD3/REXO2/DPH5/STAP1/TRIB2/BLNK/ATP2A3/S1PR1
GCM_CSNK2B	GCM_CSNK2B	91	-0.543272	-1.86302	0.000495032	0.0213808	0.0181676	4535	tags=35%, list=18%, signal=29%	SLC25A3/NASP/RPL6/EEF2/POLR2G/RPL23/APEX1/PTMA/EIF4B/RPS7/RPL32/RPS5/RPL18/RPL29/HNRNPA1/RACK1/PSMA1/RPL11/ANP32B/NACA/RPL14/RPS16/RPS8/PSME1/RPSA/RPL7/RPL21/DHPS/RPL4/RPL3/RPL19/EMD
MODULE_32	MODULE_32	228	-0.479866	-1.85277	3.08062e-05	0.00315935	0.00268455	3913	tags=31%, list=16%, signal=26%	POLR2G/EIF3E/DFFA/NOLC1/PABPC4/EEF1B2/TUFM/RPL31/APEX1/EEF1A2/EIF3G/RPS23/SMARCC1/YBX3/RPS6/RPL9/HNRNPR/RPS11/ARF5/EIF4B/RPL12/RPS7/RPL32/RPL18/EEF1D/RPL29/GNAS/RPL27A/RPL7A/HNRNPA1/PSMA1/RPS15A/RPS24/RPL11/SNU13/EIF4A2/FBL/RBM3/RPS4X/RPS16/RPS8/RPS20/RPLP2/RPS3/RPS13/RPL37/RAB13/RPLP0/RPL7/RPS28/PABPC1/RPL21/EEF1A1/RPL23A/RTCA/GNA12/RPS29/RPS25/SF3A3/RPS27/RPL3/RPL18A/RPL19/RPS19/RPS12/EIF2S3/RA…
RUBENSTEIN_SKELETAL_MUSCLE_PCV_ENDOTHELIAL_CELLS	RUBENSTEIN_SKELETAL_MUSCLE_PCV_ENDOTHELIAL_CELLS	198	-0.490397	-1.85221	0.000154239	0.00995802	0.00846149	3092	tags=30%, list=12%, signal=27%	PERP/ACKR1/RPS11/PDLIM1/EIF4B/RPL12/RPS7/RPL32/RPS5/SLC2A3/RPS18/RPL29/RPL7A/CRTAP/RPS15A/VAMP3/RPS24/RPL11/RPS14/TM4SF1/NPC2/BHLHE40/RPS9/RPL34/EGFL7/ABLIM1/ERG/SMAD1/RPS21/RPS4X/COMMD6/RPS8/GUK1/NAP1L1/JAM2/PLAT/RPS13/RPL37/LRRFIP1/RPLP0/RPL7/RPS28/FOXP1/EEF1A1/TPT1/RPS25/RPL3/RPS27A/RPS19/ANXA4/SNHG7/NPDC1/SOCS3/RPS12/RPL10/RPL22/KCTD12/BCAM/DUSP23/S1PR1
GOCC_RIBOSOME	GOCC_RIBOSOME	215	-0.481287	-1.84522	7.38114e-05	0.0057625	0.00489649	3659	tags=31%, list=15%, signal=26%	RPL31/APEX1/RPS23/C12orf65/RPS6/RPL9/APOD/RPS11/RPL12/RPS7/RPL32/RPS5/RPL18/NCK1/RPS18/RPL29/RPL27A/RPL7A/RACK1/MRPL4/EIF2D/RPS15A/MRPS17/RPS24/RPL11/RPS14/RPS9/RPL37A/RPL39/RPL34/RPS21/RPL10A/RPL5/RBM3/RPS4X/RPL14/RPS16/RPS8/RPS20/RPLP2/RPS3/RPS13/RPL37/RPSA/RPLP0/RPL7/RPS28/RPL21/RPL23A/RPS29/RPS25/MRPL33/RPS27/RPL4/RPL13/RPL3/RPL18A/RPL19/RPS27A/RPL13A/RPS19/RPL28/RPS12/RPLP1/RPL10/RPL22
REACTOME_PROTEIN_LOCALIZATION	REACTOME_PROTEIN_LOCALIZATION	152	-0.495072	-1.84337	0.00196761	0.0507607	0.0431322	4893	tags=30%, list=20%, signal=24%	PXMP2/ACOT2/EHHADH/PMPCB/BCS1L/IDH1/CHCHD3/SLC27A2/UBA52/UBL4A/TIMM44/IDH3G/NUDT19/DHRS4/PEX1/GET4/PIPOX/DNAJC19/TAZ/PITRM1/TIMM9/SEC61B/AGPS/EPHX2/NOS2/ATAD1/PHYH/VAPA/AGXT/STX1A/GSTK1/ACOX3/PEX6/TOMM7/VAMP2/ABCD1/HMGCL/ECI2/STX5/PEX5/RPS27A/EMD/CAMLG/PEX11B/ALDH3A2/AMACR
MODULE_180	MODULE_180	107	-0.517989	-1.84224	0.00392187	0.0748369	0.0635901	2800	tags=22%, list=11%, signal=20%	AIF1L/DSP/NUP210/TJP3/KRT18/NR1H3/RAB26/IL17RB/IRX5/MSI2/TPD52L1/CMAHP/AQP3/GPR160/SSH3/MAL2/ICA1/SCNN1A/ARHGEF16/ST3GAL5/BCAM/SYTL2/BMP7/PDGFB
GSE43863_TFH_VS_LY6C_INT_CXCR5POS_MEMORY_CD4_TCELL_DN	GSE43863_TFH_VS_LY6C_INT_CXCR5POS_MEMORY_CD4_TCELL_DN	157	-0.494923	-1.83464	0.00020886	0.0122606	0.0104181	3454	tags=19%, list=14%, signal=17%	DPH1/PPP1R36/ERC2/PIGQ/FHL2/GDF5/POLD1/HAUS1/THEM4/SPARC/IQCE/SIRT3/BLOC1S2/ENPEP/ANKRD9/TBX3/ARHGAP33/SPPL2B/MPP7/FBF1/C7orf50/PADI6/TM7SF2/RAMP1/ADGRB3/ANKZF1/MAPK10/DPP10/UST/S1PR1
MOHANKUMAR_HOXA1_TARGETS_DN	MOHANKUMAR_HOXA1_TARGETS_DN	137	-0.50151	-1.83159	0.00149222	0.0426695	0.036257	621	tags=15%, list=2%, signal=14%	FAM229B/TNFRSF9/ARHGEF37/FGF13/S100A14/SLC43A1/C3orf52/ZNF853/SPATA6/TFF3/MFAP2/ZNF22/FXYD3/WLS/DKK3/RUNX1T1/AMPH/EIF4EBP1/BMP7/BIK
GOBP_ACTIN_CYTOSKELETON_REORGANIZATION	GOBP_ACTIN_CYTOSKELETON_REORGANIZATION	94	-0.526464	-1.82996	0.00654288	0.0983924	0.0836057	1869	tags=17%, list=8%, signal=16%	DTNBP1/MICALL2/BAIAP2L2/EFS/NOTCH2/RAPGEF3/INSRR/S1PR2/NTF3/STAP1/PARVG/CD2AP/PARVB/BAIAP2L1/FGF7/S1PR1
GSE28783_ANTI_MIR33_VS_CTRL_ATHEROSCLEROSIS_MACROPHAGE_UP	GSE28783_ANTI_MIR33_VS_CTRL_ATHEROSCLEROSIS_MACROPHAGE_UP	161	-0.487974	-1.8193	0.000563354	0.023438	0.0199156	1987	tags=14%, list=8%, signal=13%	HOXC11/HSD17B8/RAB30/ZDHHC18/GALE/HSF2BP/ATF5/NR0B2/RIPK2/ZNF415/ANK2/RPL4/PNMA2/WNT5A/OPRD1/SOCS3/TRIB2/UGT2B4/KCTD12/FGF7/NAAA/S1PR1
GSE29618_BCELL_VS_MONOCYTE_UP	GSE29618_BCELL_VS_MONOCYTE_UP	151	-0.489312	-1.81828	0.000985834	0.0328449	0.0279088	3626	tags=25%, list=15%, signal=22%	MS4A1/CYFIP2/RPS23/GGA2/PKIG/RPS6/SHMT2/MPP6/PDLIM1/TRAF5/PRKACB/RPS5/MAP4K1/BACH2/CLEC2D/KLF8/CD79A/LUC7L/CD24/PCDH9/RAB30/GOLGA8A/ABLIM1/RPS20/FCMR/GOLGA8B/RPSA/RPLP0/AQP3/RRAS2/RPS27A/BCL7A/STAP1/RPS12/TRIB2/BLNK/ATP2A3/S1PR1
GSE25123_WT_VS_PPARG_KO_MACROPHAGE_ROSIGLITAZONE_STIM_DN	GSE25123_WT_VS_PPARG_KO_MACROPHAGE_ROSIGLITAZONE_STIM_DN	142	-0.49518	-1.81551	0.0012115	0.0372278	0.0316331	2692	tags=24%, list=11%, signal=21%	DDIT4/NT5DC1/CEACAM21/PYGO2/KLF8/LARP1B/NT5C3B/CD79A/DNASE2/SYCE1L/DUSP10/FZD1/PPM1K/SLC12A4/SIX2/TMPRSS3/TCEA2/SMYD3/ITGA4/MAPK15/REXO2/PGAP2/TMEM200C/GSTA4/UTS2B/UGT2B4/HBEGF/PLAUR/DPP10/ACO1/GLIS2/SLC38A11/AMPH/TPBG
AIZARANI_LIVER_C14_HEPATOCYTES_2	AIZARANI_LIVER_C14_HEPATOCYTES_2	150	-0.491076	-1.815	0.0004629	0.0203456	0.017288	4265	tags=31%, list=17%, signal=26%	MT1H/GPT2/MT1F/ALDH4A1/CPS1/ARG1/FAH/PLA2G2A/PIPOX/CFH/TMEM176A/PEBP1/LEAP2/ALDH2/PBLD/GAMT/GRHPR/SERPIND1/ADH6/CFHR3/MPST/ALDH6A1/PHYH/ATF5/GSTA1/AGXT/IGF2/SORD/ALDOB/HULC/ASS1/SLC27A5/MT1G/MAT1A/CYP27A1/CYP2C9/DCXR/CRYL1/PCBD1/CYP2E1/MLXIPL/ASGR1/ALDH1A1/AZGP1/MGST1/SCD/APOE
GSE11057_PBMC_VS_MEM_CD4_TCELL_DN	GSE11057_PBMC_VS_MEM_CD4_TCELL_DN	165	-0.484756	-1.80913	0.000696287	0.0270595	0.0229929	2088	tags=15%, list=8%, signal=14%	FAM171A1/RCAN3/TMEM14A/SLC26A11/PRPS1/RPL34/ISYNA1/NSUN5P1/CDC14A/GSTK1/RPS3/CDR2/LCK/SLC2A4RG/GPX7/AQP3/SIGIRR/SLC39A13/USP20/CAMK2G/REXO2/RPL3/ANXA2R/ANO9/S1PR1
PECE_MAMMARY_STEM_CELL_UP	PECE_MAMMARY_STEM_CELL_UP	122	-0.496906	-1.8077	0.00158395	0.0443524	0.037687	2812	tags=29%, list=11%, signal=26%	EPS8L2/RPS7/RPS18/EEF1D/RPL27A/RPL7A/FAU/COX6C/RPS14/RPL39/RPL10A/NACA/CEBPD/RPS16/RPS20/RPLP2/RPS3/RPS13/RPSA/MT1G/RPS28/RPL23A/RPS29/RPS25/RPL13/RPL18A/RPL13A/RPS19/RPL28/SOCS3/RPS12/RPLP1/DLL1/RPL22/APOE
GOBP_PROTEIN_TARGETING_TO_MEMBRANE	GOBP_PROTEIN_TARGETING_TO_MEMBRANE	196	-0.476141	-1.79747	0.000369789	0.0177563	0.0150878	2766	tags=35%, list=11%, signal=31%	RPS11/ZDHHC23/RPL12/RPS7/RPL32/RN7SL2/RPS5/RPL18/HPCA/RPS18/RPL29/RPL27A/RPL7A/FYN/RPS15A/RPS24/RPL11/ZDHHC9/RPS14/SEC61B/KCNB1/ARL6/RPS9/RPL37A/ZDHHC18/RPL39/RPL34/SSR1/RPS21/RPL10A/RPL5/NACA/RPS4X/RPL14/RPS16/RPS8/RPS20/RPLP2/RPS3/RPS13/RPL37/RPSA/RPLP0/RPL7/RPS28/RPL21/RPL23A/RPS29/RPS25/PEX5/RPS27/RPL4/RPL13/RPL3/RPL18A/RPL19/RPS27A/RPL13A/YIF1B/RPS19/RPL28/VPS37A/ZDHHC22/RPS12/RPLP1/RPL10/RP…
DESCARTES_FETAL_PANCREAS_ISLET_ENDOCRINE_CELLS	DESCARTES_FETAL_PANCREAS_ISLET_ENDOCRINE_CELLS	102	-0.50736	-1.78392	0.00406406	0.0763669	0.0648902	1760	tags=23%, list=7%, signal=21%	RIPPLY3/RAB26/CACNA1A/FAM135B/KCNMB2/CRYBA2/GPC5-AS1/PTPRN2/SLC30A8/AMN/PCSK1/KLHL32/MLXIPL/KCNK16/DDC/NEUROG3/QPCT/KCNH6/C1orf127/RGS4/IRX2/HEPACAM2/C5orf38
GOBP_REGULATION_OF_CHEMOTAXIS	GOBP_REGULATION_OF_CHEMOTAXIS	174	-0.474668	-1.77882	0.000257985	0.0137671	0.0116981	1101	tags=10%, list=4%, signal=9%	SMAD3/GPSM3/NCKAP1L/VEGFB/AIF1/DSCAM/NTF3/WNT5A/S100A14/STAP1/SCG2/SEMA3D/JAM3/PDGFB/PDGFD/TPBG/S1PR1
GOMF_DIPEPTIDASE_ACTIVITY	GOMF_DIPEPTIDASE_ACTIVITY	11	-0.794578	-1.77516	0.00342774	0.0696192	0.0591566	3514	tags=55%, list=14%, signal=47%	DPEP2/PEPD/SCRN2/PM20D2/NAALAD2/ACE
GSE3982_NEUTROPHIL_VS_CENT_MEMORY_CD4_TCELL_DN	GSE3982_NEUTROPHIL_VS_CENT_MEMORY_CD4_TCELL_DN	182	-0.471017	-1.7733	0.00104373	0.0339566	0.0288535	2915	tags=19%, list=12%, signal=17%	ZNF665/ATP6V1B1/ETHE1/ERGIC3/MEOX2/ETNK1/IL11RA/RPS15A/TMEM254/PNP/SLC35D1/MCCC1/DUSP10/ANP32B/CYB561/TXK/DPY19L1/RPS16/NTHL1/CEP68/CD81/ECI1/GLUD1/CHMP6/DHPS/REXO2/CYP2E1/RPL13A/NPDC1/C1orf115/ZNF395/MTSS1/SLC12A7/FANCE/S1PR1
LAKE_ADULT_KIDNEY_C9_THIN_ASCENDING_LIMB	LAKE_ADULT_KIDNEY_C9_THIN_ASCENDING_LIMB	258	-0.451601	-1.77129	0.000223246	0.0126454	0.010745	3886	tags=32%, list=16%, signal=27%	LAMTOR5/RPL23/BEX3/RSRP1/RPL31/PTMA/RPS23/RPS6/RPL9/LYPLAL1/HNRNPR/DSTN/RPS11/TMEM176A/PEBP1/SASH1/AIF1L/RPL12/RPS7/RPL32/RPS5/RPL18/RPS18/EEF1D/GNAS/ARHGAP24/RPL7A/RACK1/FAU/RPS24/RPL11/CD24/RPS14/SOD2/KRT18/EIF4A2/RPS9/RPL37A/GSTP1/AKR1B1/RPL34/RPL10A/RPL5/NACA/RPS4X/RPL14/RPS16/RPS8/ARHGAP29/NAP1L1/RPS20/PSME1/PFKFB3/RPLP2/RPS3/RPS13/RPSA/RPLP0/RPL7/ARF1/PABPC1/RPL21/EEF1A1/TPT1/KRT7/RPS25/C12…
GSE6269_FLU_VS_STREP_PNEUMO_INF_PBMC_DN	GSE6269_FLU_VS_STREP_PNEUMO_INF_PBMC_DN	140	-0.484067	-1.76914	0.00225411	0.054297	0.0461371	3627	tags=28%, list=15%, signal=24%	C9orf116/ORAI2/IL17B/LTF/NOL3/EIF3L/YBX3/SH3PXD2A/ETHE1/EIF4B/KLK3/CRTAP/EPHB1/EIF2D/EVPL/RPS14/HAUS4/FHL1/OMP/LPGAT1/NAP1L1/MEG3/IGF2/ECI1/RAMP2/RAB13/SLC38A3/LZTS1/CYP27A1/HSD17B11/TPT1/MICAL2/RPL4/AGPAT2/KRT81/ICA1/CRYBB1/KIF25/FOXA2
DESCARTES_FETAL_LIVER_HEPATOBLASTS	DESCARTES_FETAL_LIVER_HEPATOBLASTS	293	-0.441442	-1.76868	5.26299e-05	0.00463459	0.00393809	2272	tags=21%, list=9%, signal=19%	SYNE4/SGIP1/TJP3/CYP3A5/FST/ACADSB/SERPIND1/TTC6/PNPLA3/HOGA1/ADH6/CFHR3/RAB26/TRIM55/ALDH6A1/PHYH/IL17RB/ATF5/AGXT/ALDOB/FGFR4/ART5/ASS1/SLC38A3/AK4/MT1G/NR0B2/MAT1A/SUGCT/GLT1D1/CA5A/MARVELD3/SLC22A25/EPB41L4B/AMN/HNF4G/GLUD1/SLC7A2/TM7SF2/CHDH/PCSK9/MLXIPL/ASGR1/SLC22A10/ALDH1A1/AZGP1/HSD17B2/DDC/MGST1/C1orf115/UGT2B4/SPTLC3/SCD/APOE/EFHD1/SMOC1/ANXA13/SLC38A11/NPC1L1/LRRC31/SLC29A4/FOXA2
REACTOME_SIGNALING_BY_ROBO_RECEPTORS	REACTOME_SIGNALING_BY_ROBO_RECEPTORS	209	-0.46203	-1.76599	0.000370711	0.0177663	0.0150963	3517	tags=32%, list=14%, signal=28%	RPS23/ROBO3/RPS6/UPF3B/RPL9/PSMD9/CASC3/RPS11/RPL12/PRKACB/RPS7/RPL32/RPS5/RPL18/NCK1/RPS18/RPL29/RPL27A/RPL7A/PSMA1/FAU/RPS15A/RPS24/RPL11/RPS14/RPS9/RPL37A/RPL39/RPL34/RPS21/RPL10A/RPL5/RPS4X/RPL14/RPS16/RPS8/CLASP2/RPS20/PSME1/RPLP2/RPS3/RPS13/RPL37/RPSA/RPLP0/RPL7/RPS28/PABPC1/RPL21/RPL23A/RPS29/RPS25/RPS27/RPL4/RPL13/RPL3/RPL18A/RPL19/RPS27A/RPL13A/CAP2/RPS19/RPL28/RPS12/RPLP1/RPL10/RPL22
DESCARTES_FETAL_SPLEEN_AFP_ALB_POSITIVE_CELLS	DESCARTES_FETAL_SPLEEN_AFP_ALB_POSITIVE_CELLS	138	-0.483434	-1.76574	0.00547212	0.0896587	0.0761845	4687	tags=41%, list=19%, signal=33%	MSMO1/LIPC/SLC38A4/SLC39A5/MT1E/SLC27A2/HGFAC/DHCR7/MT1H/SLC39A14/SLC22A9/MT1F/ALDH4A1/CPS1/IGSF1/PERP/LSS/HAL/PEBP1/AGAP5/PBLD/GAMT/CYP3A5/FST/ACADSB/GRHPR/SERPIND1/ADH6/ALDH6A1/PHYH/PCYT2/ATF5/GSTA1/AGXT/IGF2/ALDOB/GALK1/TMEM150A/SLC38A3/DGCR6L/MT1G/DNAJC12/MAT1A/AMN/GLUD1/MASP2/TM7SF2/CHDH/PCBD1/ASGR1/AGPAT2/AZGP1/MGST1/UGT2B4/SCD/APOE
MORF_EIF3S6	MORF_EIF3S6	119	-0.489995	-1.76278	0.00225502	0.054297	0.0461371	4535	tags=32%, list=18%, signal=26%	SLC25A3/UBA2/JTB/RPL6/EEF2/EIF3E/LETMD1/EIF3G/COX7A2L/RPS6/HADHB/EIF4B/RPL18/HDAC1/EEF1D/HNRNPA1/ACP1/RACK1/SKP1/FAU/RPS24/SH3BGRL/AP3S1/EIF4A2/ANP32B/FBL/RPL10A/RPL5/NACA/RPL14/NAP1L1/RPLP2/RPL7/RPL21/RPS27A/NDUFV1/RPS12/RPL22
ESC_J1_UP_EARLY.V1_UP	ESC_J1_UP_EARLY.V1_UP	140	-0.482298	-1.76268	0.00234164	0.0558133	0.0474255	2567	tags=21%, list=10%, signal=19%	CORO2A/FGF14/BNIPL/CRELD1/EVPL/MPP2/DAB2/NR1H3/TMEM38A/FLT3/CHRNB1/ECE2/AQP3/TXNDC16/DSCAM/MEP1B/ABCG1/TLE6/SCNN1A/TRIB2/C14orf132/DLL1/RPL22/TFF3/PLPP3/FXYD3/AMPH/BMP7/IRX2/NAAA
GSE40685_NAIVE_CD4_TCELL_VS_TREG_UP	GSE40685_NAIVE_CD4_TCELL_VS_TREG_UP	168	-0.472798	-1.76151	0.00141808	0.0413333	0.0351216	3104	tags=27%, list=12%, signal=24%	BIN3/PIDD1/THEM4/REP15/EEFSEC/RPS5/ZNF785/PRDM5/RPL7A/TTYH2/PITRM1/PGBD1/TTC5/NDUFAF7/EIF2D/IL16/SNU13/MMACHC/GSTP1/OXSM/FZD1/PLCB3/FBL/COMMD6/CFAP61/ZNF416/IMPDH2/ARHGEF1/ARSG/RPLP2/RPS13/TOP1MT/TEF/RPLP0/RXRB/RPL23A/MAP3K4/SMYD3/HFM1/RPL13AP5/EMD/TMEM9/AASDHPPT/LGALSL/CAPN2/AMACR
GOBP_UDP_N_ACETYLGLUCOSAMINE_BIOSYNTHETIC_PROCESS	GOBP_UDP_N_ACETYLGLUCOSAMINE_BIOSYNTHETIC_PROCESS	11	-0.785617	-1.75514	0.00457965	0.0804862	0.0683904	141	tags=45%, list=1%, signal=45%	PGM3/RENBP/UAP1L1/GFPT2/UAP1
MANNO_MIDBRAIN_NEUROTYPES_HRGL1	MANNO_MIDBRAIN_NEUROTYPES_HRGL1	310	-0.440476	-1.75463	5.20842e-05	0.00463459	0.00393809	1782	tags=16%, list=7%, signal=15%	NFATC2/CADM3/FZD1/SPAG6/ZGLP1/GULP1/MOK/PLIN3/CTDSP1/WNT7B/SCN1A/NOTCH2/RSPH1/NRBP2/JAM2/ADAMTS6/MORN2/NDNF/TSPAN18/TBC1D32/EPHB4/TMEM231/SMYD3/MNS1/TMEM123/CRYL1/ARMC3/NPTX2/CAP2/INHBB/WNT5A/NFIA/MGST1/PDLIM3/RNF182/NKAIN4/FJX1/PARD3B/TFF3/SCD/TRIM9/VWA3A/WLS/FRMPD2/RGS4/BMP7/IGFBP5/TPBG/FOXA2/S1PR1
GSE3982_NEUTROPHIL_VS_EFF_MEMORY_CD4_TCELL_DN	GSE3982_NEUTROPHIL_VS_EFF_MEMORY_CD4_TCELL_DN	173	-0.469182	-1.75317	0.00178699	0.0476294	0.0404715	1382	tags=10%, list=6%, signal=10%	RABGGTB/RPS16/HAUS5/CD81/PAICS/ECI1/SUPT3H/FADS2/EEF1A1/CHMP6/CYP2E1/RPL13A/VHL/SH3GL2/ZNF395/MTSS1/FANCE/S1PR1
GSE19923_WT_VS_E2A_KO_DP_THYMOCYTE_UP	GSE19923_WT_VS_E2A_KO_DP_THYMOCYTE_UP	166	-0.46997	-1.75257	0.000869636	0.0308513	0.0262148	2461	tags=14%, list=10%, signal=13%	CKB/PTGFR/PSMA1/CBLN1/TBX3/RFXANK/IL17A/ALDH3A1/NIT2/ZMYM4/RPL14/RPS8/ECI1/MESP2/ITGA4/CRYL1/DNPH1/DPH5/SEC11C/MTMR7/SPSB1/MMP11/BASP1/S1PR1
GSE32901_NAIVE_VS_TH17_ENRICHED_CD4_TCELL_UP	GSE32901_NAIVE_VS_TH17_ENRICHED_CD4_TCELL_UP	123	-0.482398	-1.75147	0.00635743	0.0973179	0.0826926	3432	tags=21%, list=14%, signal=18%	GRAP2/FAM78A/MYOZ1/AMH/FHOD1/SLC25A45/CDK5RAP3/FAM47E/TSC22D3/CLK1/TECPR1/STK38/SRPK1/SLC35C1/ABLIM1/EML3/LCK/PPM1M/RFXAP/CMAHP/DAPL1/DEAF1/LFNG/TRIB2/CXXC4/S1PR1
GSE17721_0.5H_VS_8H_GARDIQUIMOD_BMDC_UP	GSE17721_0.5H_VS_8H_GARDIQUIMOD_BMDC_UP	182	-0.464233	-1.74776	0.00140962	0.041183	0.0349939	3942	tags=30%, list=16%, signal=26%	SLC29A3/ARPC4/NOL12/TMEM234/ARG1/NANS/TFEB/FAM102A/ACOT7/SND1/NEK9/CERK/SS18L2/AARSD1/COMTD1/PMM1/LSS/PYCR2/CDK5RAP3/MAPK14/TTC8/SNAP47/RPL27A/RNF187/MAP4K1/NUP210/GM2A/PSMG1/WDR45/DGCR6/ANP32B/MYH7/COX8A/PLAC8/STK11IP/CTDSP1/COQ5/LPGAT1/IMPDH2/HERPUD1/CLNS1A/TEF/GALM/ENO3/NSMCE4A/TNS1/EEF1AKMT1/LFNG/RPL13/HMG20B/NNT/DPH5/RPL22/KCTD12/NPTX1
GOBP_VIRAL_GENE_EXPRESSION	GOBP_VIRAL_GENE_EXPRESSION	192	-0.462855	-1.7446	0.0013991	0.0410485	0.0348796	3913	tags=36%, list=16%, signal=31%	POLR2G/RPL23/TRIM8/GTF2B/RPL31/EIF3G/RPS23/EIF3L/FURIN/RPS6/RPL9/RPS11/RPL12/RPS7/RPL32/RPS5/RPL18/HDAC1/RPS18/RPL29/RPL27A/RPL7A/NUP210/EIF2D/RPS15A/RPS24/RPL11/RPS14/RPS9/JUN/RPL37A/RPL39/RPL34/RPS21/RPL10A/RPL5/RPS4X/RPL14/RPS16/RPS8/RPS20/RPLP2/RPS3/RPS13/RPL37/RPSA/RPLP0/RPL7/RPS28/RPL21/AAAS/RPL23A/RPS29/RPS25/RPS27/RPL4/RPL13/RPL3/RPL18A/RPL19/RPS27A/RPL13A/RPS19/RPL28/RPS12/RPLP1/RPL10/RP…
YEGNASUBRAMANIAN_PROSTATE_CANCER	YEGNASUBRAMANIAN_PROSTATE_CANCER	119	-0.48471	-1.74376	0.00255568	0.0593736	0.0504507	2685	tags=22%, list=11%, signal=20%	PBLD/HMGN5/TNNT1/TIMM9/KLK3/ELF5/SOHLH2/SSX2/ALDH6A1/KLK2/PAGE1/SORD/TRIM36/MAGEA4/SLC25A21/KRT81/AZGP1/FGF13/SLC43A1/DDC/PRSS2/SSX1/ALDH3A2/GCNT1/AMACR/CRISP3
MORF_EIF4A2	MORF_EIF4A2	131	-0.479175	-1.74025	0.00299816	0.0646902	0.0549683	4351	tags=33%, list=18%, signal=27%	UBA2/RNF44/RPL6/EEF2/EIF3E/RPL23/EEF1B2/RPL31/COX7A2L/RPS6/RPL9/CASC3/NSA2/RPS7/RPL18/HNRNPA1/ACP1/RACK1/ATF4/FAU/RPS24/RPL11/EIF4A2/RPL34/RPL10A/RPL5/NACA/RPL14/CCDC28A/NAP1L1/RPLP2/RPL7/RXRB/RPL21/TPT1/RPS25/TMEM123/RPL4/RPL13/RPL19/RPS27A/RPS12/RPL22
GSE13547_WT_VS_ZFX_KO_BCELL_ANTI_IGM_STIM_2H_DN	GSE13547_WT_VS_ZFX_KO_BCELL_ANTI_IGM_STIM_2H_DN	147	-0.472774	-1.73879	0.00304193	0.0650153	0.0552446	2081	tags=13%, list=8%, signal=12%	RUNDC3B/CUX1/IL16/HSD17B8/EARS2/CD55/ECI1/NDUFAF4/RPTOR/FAM50A/FOXP1/SMYD3/KCNK1/RPL13/RPS19/DPH5/QTRT1/CAMLG/S1PR1
GSE32986_GMCSF_VS_GMCSF_AND_CURDLAN_HIGHDOSE_STIM_DC_UP	GSE32986_GMCSF_VS_GMCSF_AND_CURDLAN_HIGHDOSE_STIM_DC_UP	177	-0.462259	-1.73741	0.00106144	0.0341996	0.02906	2486	tags=18%, list=10%, signal=16%	ARHGAP24/TSC22D3/IL11RA/ARRDC3/APH1B/RCAN3/GAS8/SLC26A11/NPC2/CNKSR3/CTSK/PHYH/FAM110C/MYLIP/METTL21A/COMT/SORD/FBXO32/BBS5/TSTD1/DENND2A/VWF/CRYL1/TTC39A/ABCG1/MAPK9/FGF13/MFSD12/SLC18B1/CAMLG/AMACR/S1PR1
GSE15330_HSC_VS_MEGAKARYOCYTE_ERYTHROID_PROGENITOR_UP	GSE15330_HSC_VS_MEGAKARYOCYTE_ERYTHROID_PROGENITOR_UP	144	-0.473312	-1.73699	0.00366312	0.0719941	0.0611746	1484	tags=15%, list=6%, signal=14%	TET1/PARP6/ARHGAP29/ADCY6/RAPGEF4/HSPBAP1/FOXP1/DAPL1/RPS29/RAMP1/RPL19/ABCG1/TREML2/DPH5/ABCA1/DDC/MTSS1/SLC12A7/WLS/ADGRG5/S1PR1
GSE37605_TREG_VS_TCONV_C57BL6_FOXP3_IRES_GFP_DN	GSE37605_TREG_VS_TCONV_C57BL6_FOXP3_IRES_GFP_DN	139	-0.474916	-1.73613	0.00201223	0.0513798	0.0436583	4410	tags=32%, list=18%, signal=27%	ERCC8/NDUFA10/UXT/KHK/RCN1/ECSIT/IDH3G/MECR/RPP40/COX7A2L/FIBP/ING5/ADA/EXTL2/RNF122/IMMP2L/UROD/FUNDC1/RASL10B/MRPS17/NT5C3B/MCEE/RPL11/RING1/RPS9/RPL39/PRPS1/ARHGEF19/CCDC28A/EEF1E1/AGXT/PSME1/IRX5/RPLP2/GSTK1/ECE2/EEF1AKMT1/ECI2/REXO2/RPL3/CARS2/UBXN11/DPH5/GOLPH3L/TMEM9
JNK_DN.V1_UP	JNK_DN.V1_UP	135	-0.47558	-1.73388	0.00480249	0.0831131	0.0706226	781	tags=7%, list=3%, signal=7%	GPX7/ABCD1/SKAP1/HOXC4/EFHD1/FAM161A/ANXA13/BMP7/FOXA2/S1PR1
GSE10325_LUPUS_CD4_TCELL_VS_LUPUS_MYELOID_UP	GSE10325_LUPUS_CD4_TCELL_VS_LUPUS_MYELOID_UP	168	-0.465171	-1.73309	0.00192374	0.0499532	0.0424461	2943	tags=24%, list=12%, signal=21%	PEBP1/LTBP3/TRAF5/CD6/PRKACB/GCC2/TATDN2/NPRL2/BACH2/CLEC2D/FAM171A1/IL16/EIF4A2/EPHX2/TXK/PRPS1/GOLGA8A/FBL/ABLIM1/RPL10A/SH3YL1/FHL1/CEP68/FCMR/GOLGA8B/CDR2/LCK/RPSA/GPX7/SKAP1/AQP3/SIGIRR/USP20/REXO2/DPH5/TRIB2/KLRB1/GNB5/ATP2A3/S1PR1
GSE13306_LAMINA_PROPRIA_VS_SPLEEN_TREG_DN	GSE13306_LAMINA_PROPRIA_VS_SPLEEN_TREG_DN	166	-0.464668	-1.7328	0.00106653	0.0341996	0.02906	2756	tags=23%, list=11%, signal=21%	KIFC2/TTC23L/GLOD4/RDH12/ACP1/MPP2/TSPAN4/GRHPR/AP3S1/NFATC2/RCBTB2/PYGL/ARMC2/TSPAN9/C12orf42/EGFL7/SIVA1/SSR1/FGGY/CHCHD6/TOP1MT/MESP2/EXTL1/TSPAN18/BBS5/MBOAT1/RGS6/MFSD10/EGLN3/GMDS/PLEKHH3/RALB/RCOR2/TFAP4/FNDC4/ADGRG5/LRRC31/GCNT1/BASP1
GSE30083_SP2_VS_SP3_THYMOCYTE_DN	GSE30083_SP2_VS_SP3_THYMOCYTE_DN	160	-0.465467	-1.73182	0.00222089	0.0539648	0.0458548	2185	tags=16%, list=9%, signal=14%	NCMAP/FOXB1/GM2A/KLF3/FOXC1/TSPAN4/PALM/PTPN14/GULP1/NRARP/B4GALNT4/FAM229B/RRAS2/ITGA4/SYTL3/RND2/SLC43A1/DPH5/FHL3/RASD1/TRIM9/SNAI3/TNFAIP2/PDGFD/S1PR1
GSE14350_TREG_VS_TEFF_DN	GSE14350_TREG_VS_TEFF_DN	164	-0.463128	-1.72658	0.00295984	0.0641866	0.0545404	2749	tags=21%, list=11%, signal=19%	SIRT3/MTUS2/CKB/PTGFR/PLAC1/EPHB1/CBLN1/FES/MPP2/HPRT1/GRHPR/HOGA1/SHISA9/NAP1L1/GRK1/FLT3/CHAC1/DOK7/RPH3A/INSRR/CBLC/BBS5/MICAL2/SPEG/GNAO1/SYTL3/PCBD1/RAB36/SH3GL2/FDFT1/DUSP22/RNF182/FZD2/EIF4EBP1/NPTX1
GOBP_EMBRYONIC_PATTERN_SPECIFICATION	GOBP_EMBRYONIC_PATTERN_SPECIFICATION	46	-0.563246	-1.7175	0.00494596	0.0841353	0.0714912	2048	tags=24%, list=8%, signal=22%	TBX3/RIPPLY3/SMAD1/NRARP/SMAD3/MESP2/WNT5A/DLL1/BMP7/BASP1/CXXC4
GSE1460_DP_THYMOCYTE_VS_NAIVE_CD4_TCELL_ADULT_BLOOD_DN	GSE1460_DP_THYMOCYTE_VS_NAIVE_CD4_TCELL_ADULT_BLOOD_DN	173	-0.458969	-1.71501	0.00274392	0.0618276	0.052536	2766	tags=23%, list=11%, signal=20%	RPL12/RPS7/RPL32/RPS5/TRAF3/CSNK1E/FGF9/RPS18/EEF1D/RPL27A/HABP4/FAU/FAM171A1/GRB10/PIM1/FBL/ABLIM1/RPL10A/SH3YL1/RPS8/SLC6A8/SH2D3A/FN3KRP/RPLP2/CD55/GSTK1/RPS13/APOL2/RPS29/DSCAM/C3orf18/RPS27/RPL13/RPS19/EMD/LPCAT3/ALDH3A2/LITAF/S1PR1
GSE17974_1.5H_VS_72H_IL4_AND_ANTI_IL12_ACT_CD4_TCELL_DN	GSE17974_1.5H_VS_72H_IL4_AND_ANTI_IL12_ACT_CD4_TCELL_DN	180	-0.455485	-1.71288	0.00207055	0.0523321	0.0444674	2973	tags=24%, list=12%, signal=22%	MAD2L2/NUDCD3/ETHE1/SNAP47/PIH1D1/RDH11/MPZL2/NT5C3B/SRI/TWF2/GRHPR/PNPLA3/HSD17B8/STX10/NR1H3/RAB26/OXSM/MAMDC4/FSD1/HPS3/FGGY/DHX32/PM20D2/HAUS4/NRM/POLD3/BCAT1/ACADM/ACOX3/GALM/EEF1AKMT1/C12orf75/DDAH2/DHPS/PCBD1/ANXA4/DHTKD1/FNTB/ANKZF1/BRI3BP/GMDS/DPH5/F8/PARVB
SENGUPTA_NASOPHARYNGEAL_CARCINOMA_DN	SENGUPTA_NASOPHARYNGEAL_CARCINOMA_DN	281	-0.43094	-1.71164	0.000601455	0.0245655	0.0208737	3684	tags=26%, list=15%, signal=22%	DNAJA4/ZBBX/C9orf116/MS4A1/C9orf24/LTF/RALGPS2/SYNGR1/TMEM190/RSPH10B/TMC5/ERICH3/KLHDC9/MUC4/EML6/SMDT1/FAM131A/ANXA11/MFSD4A/TSPAN6/EVA1C/BNIPL/CKB/CDH26/SNTN/FAM166B/KLF8/TJP3/TTC25/WDR13/ARMC2/TTC21A/CLIC6/LRRC34/SPAG6/FBXO15/ABLIM1/IMPA2/SIX2/CAPN9/GSTA1/DNALI1/RSPH1/LRRIQ3/CD55/ASS1/MORN2/TMEM45B/CCDC113/BBOF1/DNAH12/FAM229B/TMEM231/PTPRN2/EPB41L4B/AQP3/KRT7/CAPS/ERICH5/CRYL1/ARMC3/ABCA13/S…
GSE28726_NAIVE_VS_ACTIVATED_NKTCELL_UP	GSE28726_NAIVE_VS_ACTIVATED_NKTCELL_UP	171	-0.456845	-1.69905	0.0026356	0.060314	0.0512498	3306	tags=22%, list=13%, signal=19%	ADA/CCDC57/SMAGP/TFDP2/DGKA/ETHE1/ALDH2/MAP4K1/TSC22D3/GATAD1/CYP3A5/TSN/GRHPR/HDAC6/GSTP1/PIM1/RPL14/TPM2/NTHL1/KAT8/SRPK3/FCMR/RBFOX2/SEC14L2/PLIN1/CEACAM7/LFNG/CD302/FNTB/IRAK3/POU6F1/TRIB2/PDLIM3/FAM161A/ATP2A3/GRIK3/TPBG
GSE5679_CTRL_VS_PPARG_LIGAND_ROSIGLITAZONE_AND_RARA_AGONIST_AM580_TREATED_DC_DN	GSE5679_CTRL_VS_PPARG_LIGAND_ROSIGLITAZONE_AND_RARA_AGONIST_AM580_TREATED_DC_DN	173	-0.454331	-1.69767	0.00314547	0.0662622	0.0563041	3326	tags=18%, list=13%, signal=16%	CA3/C3AR1/PTER/LSS/TMEM176A/PDLIM1/DGKA/PDGFRA/PCLAF/CKB/PRR5/FSTL3/NOP2/GRB10/JUN/NFATC2/COPRS/SERPINH1/SSR1/ANGPT2/FGGY/ZMYM4/SLC6A8/AGXT/RPL23A/RNF13/DDAH2/SPTSSA/SPSB1/APOE/S1PR1
TFIII_Q6	TFIII_Q6	191	-0.451039	-1.69704	0.000650837	0.0258272	0.0219458	1987	tags=13%, list=8%, signal=12%	HOXC11/IRS1/KLHL1/PCDH9/RARG/NR1H3/BCAT2/CDK15/IL11/NAB2/ST3GAL2/ESRRG/MICAL2/PCGF2/RORC/PAX9/KCNH3/SIX4/RCOR2/TFAP4/ASCL1/LMO3/POU3F3/FOXA2/S1PR1
GSE14000_TRANSLATED_RNA_VS_MRNA_4H_LPS_DC_DN	GSE14000_TRANSLATED_RNA_VS_MRNA_4H_LPS_DC_DN	163	-0.454424	-1.6939	0.00111564	0.0353587	0.0300449	2766	tags=18%, list=11%, signal=16%	RPL12/PHPT1/CSNK1E/RBCK1/KIRREL2/CWC15/OPN3/MANBAL/PKIB/RPS14/RAP1A/PARP6/GUK1/C17orf49/RPP25/RPLP0/RPS28/RPL23A/TPT1/NKIRAS2/CHMP6/RPS27/FGF21/SEC11C/RPLP1/RPL22/SMCO4/LYPD6B/CCDC154
VART_KSHV_INFECTION_ANGIOGENIC_MARKERS_UP	VART_KSHV_INFECTION_ANGIOGENIC_MARKERS_UP	127	-0.466526	-1.69088	0.00650737	0.0981659	0.0834132	1601	tags=11%, list=6%, signal=10%	CXCL3/EGFL7/ANGPT2/NOTCH2/EPHA10/PLAT/FZD4/WNT5A/DLL1/PLAUR/TNFAIP2/PDGFB/PDGFD/S1PR1
GSE34205_HEALTHY_VS_FLU_INF_INFANT_PBMC_UP	GSE34205_HEALTHY_VS_FLU_INF_INFANT_PBMC_UP	173	-0.452212	-1.68976	0.00341316	0.069444	0.0590077	4320	tags=36%, list=17%, signal=30%	UXT/UBA52/EEF2/DALRD3/ANKH/CEP126/C12orf57/DFFA/PABPC4/EEF1B2/STMN3/TUFM/RPL31/DTWD1/RPS23/YPEL1/EIF3L/TTC31/THEM4/ZNF665/ERGIC3/RPL32/RPS5/RPL18/DCAF16/RPS18/ZNF785/EEF1D/RPL7A/RABEP2/RACK1/EIF2D/VPS36/IL16/RPS14/WDR11/FBL/RPL5/NACA/SH3BP4/COMMD6/NAP1L1/RPLP2/RPS3/TOP1MT/ACOX3/SLC27A5/TBC1D9/RPL7/VPS51/RPL21/TPT1/ZNF415/RPL4/RPL13/RPL19/ALDH1A1/DPH5/RPS12/KLRB1/RPLP1/RPL10/ZNF575
GSE5503_PLN_DC_VS_SPLEEN_DC_ACTIVATED_ALLOGENIC_TCELL_UP	GSE5503_PLN_DC_VS_SPLEEN_DC_ACTIVATED_ALLOGENIC_TCELL_UP	175	-0.45091	-1.68689	0.00238123	0.0565169	0.0480233	2437	tags=20%, list=10%, signal=18%	IL11RA/FBXO3/SLC48A1/PDAP1/DTNBP1/KCNB1/FADS1/CELA2A/GRIA2/RAC3/FHL1/MID1IP1/PAICS/SNX9/GCSH/MSRB2/AK4/CTSF/TRIP10/HSD17B11/LYPD4/ECI2/BCR/ODF2L/CHAF1B/GRP/EGLN3/BRI3BP/GMDS/SCNN1A/DOCK1/APIP/SEMA3D/CXXC4/NPTX1
GOBP_CELL_CHEMOTAXIS	GOBP_CELL_CHEMOTAXIS	210	-0.440689	-1.6843	0.00156274	0.0441709	0.0375328	1101	tags=9%, list=4%, signal=8%	GPSM3/RAB13/NCKAP1L/VEGFB/AIF1/RPS19/WNT5A/S100A14/FCER1G/STAP1/SCG2/ARHGEF16/HBEGF/JAM3/PDGFB/PDGFD/TPBG/S1PR1
GSE29164_DAY3_VS_DAY7_CD8_TCELL_AND_IL12_TREATED_MELANOMA_DN	GSE29164_DAY3_VS_DAY7_CD8_TCELL_AND_IL12_TREATED_MELANOMA_DN	153	-0.453903	-1.68404	0.00520947	0.0875114	0.0743599	3225	tags=22%, list=13%, signal=19%	ACOT7/UBXN8/PPIL2/DNAJB13/RNF122/TMEM14C/TUFT1/FYN/FAAH/RAB11FIP4/FUNDC1/OXT/KCNT1/HSD17B8/CDC42EP2/ARHGEF25/RARG/SPAG6/MPST/ERG/SIX2/ALDH1A2/BCAT1/STK32C/HECTD2/TAP2/VWF/HDAC7/LFNG/LTBP2/SCD/DPP10/TMEM150C/S1PR1
KIM_RESPONSE_TO_TSA_AND_DECITABINE_UP	KIM_RESPONSE_TO_TSA_AND_DECITABINE_UP	106	-0.472119	-1.68092	0.00409251	0.0766548	0.0651348	2380	tags=25%, list=10%, signal=22%	FAAH/IZUMO4/CYP3A5/SSX2/FAM50B/ISYNA1/SLC6A8/DNALI1/PAGE1/RPP25/TPD52L1/VAMP8/AQP3/KRT7/HNF4G/CD70/TM7SF2/TTC39A/FADS3/MAGEA4/RND2/SMPD3/SSX1/RNASET2/COL3A1/BIK
GSE37534_GW1929_VS_PIOGLITAZONE_TREATED_CD4_TCELL_PPARG1_FOXP3_TRANSDUCED_UP	GSE37534_GW1929_VS_PIOGLITAZONE_TREATED_CD4_TCELL_PPARG1_FOXP3_TRANSDUCED_UP	157	-0.452841	-1.67865	0.00136755	0.0404212	0.0343465	940	tags=8%, list=4%, signal=7%	CHRNB1/GMPR/APOL2/DPF1/PCSK1/MMP25/GRP/QTRT1/CEACAM5/SPSB1/MFAP2/S1PR1
RYAN_MANTLE_CELL_LYMPHOMA_NOTCH_DIRECT_UP	RYAN_MANTLE_CELL_LYMPHOMA_NOTCH_DIRECT_UP	129	-0.463151	-1.67662	0.00440069	0.0792411	0.0673325	2693	tags=18%, list=11%, signal=16%	ARAP1/CUEDC1/PTK2B/TNFRSF1B/FYN/RAB11FIP4/DSE/PTP4A3/IL16/DNASE2/IRF8/NEIL2/PLAC8/NRARP/TMPRSS3/SMAD3/TBC1D9/BLK/BLNK/XYLT1/CBFA2T3/UST/S1PR1
GOBP_ORGAN_GROWTH	GOBP_ORGAN_GROWTH	126	-0.462682	-1.67504	0.00416013	0.0774848	0.0658402	1932	tags=11%, list=8%, signal=10%	FOXC1/TBX20/RARG/PIM1/SMAD1/IGF2/NPPC/CER1/SMPD3/DLL1/RGS4/FGF7/BASP1/S1PR1
BROWNE_HCMV_INFECTION_6HR_DN	BROWNE_HCMV_INFECTION_6HR_DN	153	-0.450137	-1.67007	0.00590989	0.0932153	0.0792066	2677	tags=16%, list=11%, signal=14%	GLOD4/NCK1/DSP/TBC1D8/ORC2/GSAP/ARHGEF2/IL7/GLB1L2/BHLHE40/DUSP10/BDKRB2/RGS19/ARNT2/SMAD1/SMAD3/CEP68/HOXA11/NTF3/FBXL2/ICA1/PEX11B/GRIK3/S1PR1
GSE5099_CLASSICAL_M1_VS_ALTERNATIVE_M2_MACROPHAGE_UP	GSE5099_CLASSICAL_M1_VS_ALTERNATIVE_M2_MACROPHAGE_UP	175	-0.44571	-1.66744	0.00327139	0.0676567	0.0574891	2766	tags=17%, list=11%, signal=15%	RPL12/GMPPA/RPL32/RPS18/RPL29/RPL7A/CNIH4/RPS15A/PNP/ZNF302/TXK/RGS19/PLAC8/MPP7/C17orf49/RPLP2/CD55/ADAMTS6/PABPC1/FOXP1/LFNG/RPL13/RPL13A/RPS19/DPH5/RPLP1/LITAF/CAPN2/S1PR1
GSE23308_CTRL_VS_CORTICOSTERONE_TREATED_MACROPHAGE_MINERALCORTICOID_REC_KO_UP	GSE23308_CTRL_VS_CORTICOSTERONE_TREATED_MACROPHAGE_MINERALCORTICOID_REC_KO_UP	189	-0.443912	-1.66606	0.00313299	0.0661112	0.0561758	4373	tags=26%, list=18%, signal=22%	MCM4/TMEM129/YPEL5/PHF13/PTDSS2/SCAMP2/ALDH4A1/LPCAT1/ANAPC15/POLL/MXI1/TFEB/SMARCC1/DHRS4/TOM1/SLC25A39/INTS6L/CERK/PRKACB/CTDSP2/GNAS/RNF187/RHOBTB2/CKB/NPRL2/RELL1/TTC5/TJP3/OCEL1/GJA4/MORN4/STK38/STX8/NCAPH2/TCTN3/FIG4/MAP2K3/WDSUB1/COMT/ST3GAL2/GPSM3/ACADM/OSGEP/TNS1/CAMK2G/SLC35C2/HMG20B/FANCE/DNPEP/S1PR1
GSE43955_1H_VS_42H_ACT_CD4_TCELL_DN	GSE43955_1H_VS_42H_ACT_CD4_TCELL_DN	160	-0.44749	-1.66494	0.0042878	0.0785225	0.0667219	2363	tags=18%, list=10%, signal=16%	KRT86/DGKA/PDGFRA/EFNA1/CEACAM21/DCUN1D2/PLAC1/ARID3A/VCAN/CCKBR/TBX3/RPS14/RARG/SSR1/RPL5/CEBPD/COQ5/SNX9/EPB41L4B/VHL/SEC11C/RPL22/FJX1/MFAP2/SCN3A/BAIAP2L1/FOXA2/S1PR1
GSE7219_WT_VS_NIK_NFKB2_KO_DC_DN	GSE7219_WT_VS_NIK_NFKB2_KO_DC_DN	149	-0.449591	-1.66033	0.00436985	0.0791553	0.0672595	1384	tags=11%, list=6%, signal=11%	ANAPC16/SMAD3/POLR3G/CD55/ADAMTS6/EML3/LRRFIP1/CMAHP/FOXP1/CD302/ITGA4/FGF13/DPH5/MUS81/XYLT1/PIK3R5/S1PR1
GSE7460_FOXP3_MUT_VS_WT_ACT_TCONV_DN	GSE7460_FOXP3_MUT_VS_WT_ACT_TCONV_DN	177	-0.441405	-1.65903	0.00244077	0.0575548	0.0489053	2097	tags=12%, list=8%, signal=11%	MCEE/MCOLN3/LRRC61/CNKSR3/ALDH6A1/ARHGAP29/MID1IP1/ADAMTS6/ASS1/PLCL2/TEF/VPS51/BPHL/DAPL1/RAMP1/USP20/FGF13/CD2AP/PDGFD/NAAA/S1PR1
GSE6674_UNSTIM_VS_CPG_STIM_BCELL_DN	GSE6674_UNSTIM_VS_CPG_STIM_BCELL_DN	151	-0.446449	-1.65901	0.00532167	0.0883553	0.075077	2446	tags=15%, list=10%, signal=14%	HABP4/SLC48A1/RTEL1/ANKRD26/BEST1/TMEM143/MMACHC/CGNL1/RBM44/FHL1/NSMF/TTLL12/SHARPIN/SLC29A1/TOMM7/NPPC/ABCD1/NADSYN1/PCGF2/ALDH1A1/KCTD12/PNPLA7/S1PR1
GSE21927_SPLEEN_C57BL6_VS_4T1_TUMOR_BALBC_MONOCYTES_UP	GSE21927_SPLEEN_C57BL6_VS_4T1_TUMOR_BALBC_MONOCYTES_UP	181	-0.440656	-1.65743	0.00238123	0.0565169	0.0480233	2900	tags=28%, list=12%, signal=25%	VPS26A/ETHE1/EIF4B/RPS7/RPS5/MAPK14/TMEM161A/EFNA1/RPL18/FGF9/EEF1D/RPL29/ORC2/MAP4K1/RPL7A/PLA2G2E/RPS15A/UCKL1/COX6C/NR1H3/GGA1/PIM1/FBL/RPL5/NACA/MICAL1/RPS8/TRPC1/RHOT2/RPLP2/STX1A/RPS3/RPL37/ARFGAP3/SYNE3/RPL7/VPS51/PABPC1/RPL21/VAMP2/SIGIRR/TPT1/CRYL1/RPL4/RPL13/RPL3/IDUA/RPS27A/XYLT1/CAMLG/NAAA
GSE17974_IL4_AND_ANTI_IL12_VS_UNTREATED_0.5H_ACT_CD4_TCELL_DN	GSE17974_IL4_AND_ANTI_IL12_VS_UNTREATED_0.5H_ACT_CD4_TCELL_DN	113	-0.461944	-1.65372	0.00393962	0.0750032	0.0637315	2712	tags=24%, list=11%, signal=21%	HTR3A/MOV10L1/TNKS1BP1/ST18/FOXB1/RASL10B/HOXC11/PHLDB1/PCGEM1/EYS/EFS/SORBS3/ZNF391/CRYBA2/ABCD1/FGF21/POU4F1/UBXN11/DNMT3B/S100A14/FAM167A-AS1/UTS2B/CRYBB1/USP2/TNFAIP2/SPIRE2/IGFBP5
DESCARTES_FETAL_STOMACH_CILIATED_EPITHELIAL_CELLS	DESCARTES_FETAL_STOMACH_CILIATED_EPITHELIAL_CELLS	236	-0.424182	-1.6522	0.00226873	0.0545042	0.0463131	4058	tags=30%, list=16%, signal=25%	CFAP65/SAMD15/PIFO/TMEM67/AK8/CCDC162P/C4orf47/CST6/LEKR1/ZBBX/C9orf116/C9orf24/TMEM190/PPP1R36/RSPH10B/ANKFN1/ERICH3/CFAP44/DNAJB13/CSPP1/LRTOMT/FHAD1/TTC23L/FAM174A/KIF9/WDR90/HAGHL/PRR29/CCDC151/SNTN/CCDC13/FAM166B/CDKN2B-AS1/CLUAP1/TTC25/RSPH14/TTC21A/DCDC2B/KIF19/SPAG6/CCDC189/TCTN1/CFAP61/LRRC6/FABP6/DNALI1/RSPH1/MORN2/CCDC113/BBOF1/DNAH12/KIAA2012/FAM229B/TMEM231/MAT1A/TTC16/CAPS/BBS5/MNS1…
GSE28130_ACTIVATED_VS_INDUCEED_TREG_UP	GSE28130_ACTIVATED_VS_INDUCEED_TREG_UP	160	-0.443739	-1.65098	0.0045521	0.0803989	0.0683163	2672	tags=16%, list=11%, signal=14%	HPCA/MEOX2/RAB40B/SREBF2/PPP2R3A/TJP3/VCAN/TMPRSS15/CALCB/JUN/CASP1/BCAT2/RABGGTB/ATRNL1/PTPRN2/TPD52L1/GPX7/RPS12/TRIB2/HBEGF/USP2/ST8SIA5/CAPN2/SEMA3D/S1PR1
GSE39820_IL1B_IL6_VS_IL1B_IL6_IL23A_TREATED_CD4_TCELL_DN	GSE39820_IL1B_IL6_VS_IL1B_IL6_IL23A_TREATED_CD4_TCELL_DN	162	-0.44277	-1.65041	0.00398352	0.0755176	0.0641686	2588	tags=18%, list=10%, signal=16%	ATP8B4/CORO2A/CA13/BACH2/SGIP1/ARL16/NGB/PPFIBP1/IL17A/EPHX2/TXK/ACOT9/VASH1/NOTCH2/CCDC71L/DEGS2/SLC38A3/CTSF/MMAB/GPX7/EPB41L4B/DUSP4/SYTL3/SDCBP2/INPP5B/APOE/SLC4A11/TPBG/S1PR1
RUBENSTEIN_SKELETAL_MUSCLE_MYELOID_CELLS	RUBENSTEIN_SKELETAL_MUSCLE_MYELOID_CELLS	308	-0.414716	-1.64768	0.000234618	0.0129643	0.011016	3267	tags=24%, list=13%, signal=21%	LY96/CRIP1/FCGRT/SEC11A/ENSA/SMDT1/TSPO/IER3/RPS7/RPL32/PLP2/BLOC1S2/TSC22D3/PGLS/EFHD2/VCAN/CPVL/RPS24/RPL11/RPS14/SOD2/NPC2/RPS9/RAP1A/STXBP2/GSTP1/RPL39/RPL34/CASP1/PLAC8/RPS21/NACA/RPS4X/COMMD6/RPS16/NAP1L1/SPI1/GLIPR2/CD14/RPLP2/GPSM3/CD55/RPS13/RPL37/HERPUD1/LRRFIP1/RPL7/RPS28/PABPC1/VAMP8/RPL21/EEF1A1/CTSS/RPL23A/RPS29/AIF1/HSD17B11/RPL4/RPL19/RPS19/RPL28/TNFSF13B/CARD16/CSTA/FCER1G/RPS12/…
MANNO_MIDBRAIN_NEUROTYPES_HNPROG	MANNO_MIDBRAIN_NEUROTYPES_HNPROG	203	-0.433701	-1.64421	0.00277111	0.0622152	0.0528653	1369	tags=14%, list=6%, signal=14%	SLC6A8/SNHG5/LAMA5/EFS/CCDC88B/NDNF/ARHGAP28/ENO3/TSPAN18/DIS3L2/RPL23A/CRNDE/NHLH1/NPTX2/RPS19/RPL13AP5/PCBP4/GPRIN3/WNT5A/DPH5/ABCA1/DDC/RCOR2/DLL1/ASCL1/RGS4/POU3F2/HEPACAM2/FOXA2
MOREAUX_MULTIPLE_MYELOMA_BY_TACI_UP	MOREAUX_MULTIPLE_MYELOMA_BY_TACI_UP	286	-0.41263	-1.64259	0.000742433	0.0282476	0.0240024	3670	tags=25%, list=15%, signal=21%	MTA1/MLPH/EEF1A2/CEACAM6/SYNGR1/FURIN/GNG4/OLAH/RGS12/C3AR1/TULP1/SHANK2/RNF122/FMOD/SASH1/INF2/TRIOBP/MAPK14/RPL18/DSP/CAMK1G/HPCAL4/RABEP2/NUP210/CCDC151/CDKN2B-AS1/ARFRP1/ANKRD26/ULBP1/MPP2/GRB10/KCNB1/RPL37A/PYGL/RIPPLY3/IL22RA1/GJB3/MAP2K3/SLC6A8/DMC1/NAP1L1/FAM189A2/ITGA2B/FADS2/EPHB4/AMN/CAPS/MYBPC1/MASP2/DDAH2/NPPA/AZGP1/ARL4D/PLLP/GSTA4/VGLL3/NOXA1/SCNN1A/SNAPC2/KMT5C/ARHGEF16/LTBP2/MTSS…
GOBP_MUSCLE_CELL_PROLIFERATION	GOBP_MUSCLE_CELL_PROLIFERATION	149	-0.444754	-1.64247	0.00506208	0.085643	0.0727723	1932	tags=13%, list=8%, signal=12%	FOXC1/SOD2/TBX20/JUN/GSTP1/PIM1/AKR1B1/SMAD1/SIX1/TERT/FOXP1/NPPC/AIF1/SMPD3/HBEGF/PDGFB/PDGFD/IGFBP5/S1PR1
GSE14308_TH1_VS_TH17_UP	GSE14308_TH1_VS_TH17_UP	178	-0.436931	-1.6405	0.00482879	0.08346	0.0709174	1777	tags=11%, list=7%, signal=11%	RCBTB2/ANP32B/MOB3C/PXYLP1/PHGDH/VSIG10L/LAMA5/B4GALNT4/NAP1L1/PSME1/FADS2/TMEM51/NKIRAS2/DCAKD/DUSP22/KCTD12/SNAI3/CAPN2/NAAA/S1PR1
GSE17721_LPS_VS_GARDIQUIMOD_24H_BMDC_UP	GSE17721_LPS_VS_GARDIQUIMOD_24H_BMDC_UP	171	-0.440962	-1.63998	0.00484449	0.0835186	0.0709671	2935	tags=19%, list=12%, signal=17%	AGAP2/C1QL3/DGKA/ERGIC3/FANCA/TMEM39A/ADARB2/CA13/CBLN1/CIPC/HOOK2/IER5/OXT/HSD3B7/ASB13/PPP6R2/PIM1/AKR1B1/TFAP2A/FBXO32/TNK1/KLHDC3/VWF/MNS1/ANXA4/SDCBP2/FNTB/ARL4D/PLXND1/SCN3A/CASP4/PNPLA7/HEPACAM2
GSE39556_UNTREATED_VS_3H_POLYIC_INJ_MOUSE_CD8A_DC_UP	GSE39556_UNTREATED_VS_3H_POLYIC_INJ_MOUSE_CD8A_DC_UP	167	-0.438907	-1.63804	0.00365431	0.0718953	0.0610906	3722	tags=22%, list=15%, signal=19%	AQP7/NADK/CDC25B/AOX1/MS4A1/GPM6A/GGA2/CRIP1/MPP6/ASNS/TFDP2/PDLIM1/PDGFRA/NUP210/IZUMO4/GM2A/FST/IRS1/PCDH9/GALE/LAMA5/SORD/TBC1D9/TEAD4/LCK/AHCY/ABR/PLCH2/SUSD6/AZGP1/BCL7A/TRIB2/SNAPC2/MTSS1/RGS4/GCNT1/S1PR1
FAN_OVARY_CL2_PUTATIVE_EARLY_ATRETIC_FOLLICLE_THECAL_CELL_1	FAN_OVARY_CL2_PUTATIVE_EARLY_ATRETIC_FOLLICLE_THECAL_CELL_1	89	-0.479673	-1.63556	0.00575264	0.0918396	0.0780377	4053	tags=37%, list=16%, signal=31%	CIRBP/C12orf57/BEX3/RPL31/CALD1/RPS23/PEBP1/RPL12/RPL32/DDIT4/RPS18/RPS15A/RPS24/COX6C/RPL11/JUN/RPL39/RPL34/CEBPD/TPM2/COMMD6/RPS8/RPS20/RPS13/RPL37/RPL7/TOMM7/RPL21/RPL23A/RPS27/RPLP1/APOE/IGFBP5
GSE6269_HEALTHY_VS_FLU_INF_PBMC_UP	GSE6269_HEALTHY_VS_FLU_INF_PBMC_UP	149	-0.442264	-1.63328	0.00566779	0.0913037	0.0775823	4320	tags=32%, list=17%, signal=27%	UXT/UBA52/NDRG2/EDEM1/POLR2G/RPL23/EEF1B2/ABCD4/CYP2R1/EIF3L/NDRG3/OGFOD2/SND1/CERK/AARSD1/BAIAP3/RABEP2/EPHB1/EIF2D/NGB/LUC7L/IL16/RPS14/FBL/ELOVL5/RPL10A/RPL5/SGPL1/CEP68/ENO3/VPS51/RPS28/TOMM7/TNFRSF9/RPL4/RPL13/RPL3/RPL18A/FADS3/RPL13A/DPH5/RPS12/KLRB1/RPL10/RPL22/GNB5/DNPEP/KIF25
GSE3982_NEUTROPHIL_VS_BCELL_DN	GSE3982_NEUTROPHIL_VS_BCELL_DN	182	-0.433179	-1.63085	0.00551495	0.0901824	0.0766295	2108	tags=14%, list=8%, signal=13%	TRMT61B/SDAD1/PNP/MMACHC/AKR1B1/BCAT2/RPS4X/RPS16/FGFR4/NAA40/LCK/SUPT3H/MAP3K4/RPS27/RPL13/REXO2/RPL13A/RPS19/PCBP4/DFFB/STAP1/N4BP2L1/ZNF395/UAP1/GNB5/S1PR1
GSE411_WT_VS_SOCS3_KO_MACROPHAGE_DN	GSE411_WT_VS_SOCS3_KO_MACROPHAGE_DN	189	-0.434458	-1.63058	0.00471107	0.0820854	0.0697493	2580	tags=15%, list=10%, signal=14%	ENTPD5/ARHGAP24/RDH12/NUP210/PGLS/ARFRP1/TUSC3/FKBP3/TRIM65/AGPS/RGL2/PLCB3/ALDH6A1/PPM1K/GPR137B/CTDSP1/RASSF5/WIPF1/TEF/SLC2A4RG/ARGLU1/B3GAT3/BCL7A/CRYBG3/CD2AP/ATP2A3/FANCE/SNAI3/S1PR1
GSE43957_UNTREATED_VS_NACL_TREATED_ANTI_CD3_CD28_STIM_CD4_TCELL_UP	GSE43957_UNTREATED_VS_NACL_TREATED_ANTI_CD3_CD28_STIM_CD4_TCELL_UP	163	-0.437327	-1.63017	0.00206556	0.0523129	0.0444512	2880	tags=21%, list=12%, signal=19%	KCNJ11/CLN8/PDGFRA/GART/EFNA1/ENPEP/PLAC1/IL7/PRR5/FAU/CCKBR/VLDLR/BEX4/FAM83H/TXK/GJB3/SCN1A/CAPN9/TRPC1/GNG3/ALDOB/ST3GAL2/HINFP/MAT1A/EPB41L4B/KRT7/ITGA4/KRT15/SLC35C2/NAPB/SEC11C/LTBP2/FGF7/FOXA2
GSE12366_NAIVE_VS_MEMORY_BCELL_UP	GSE12366_NAIVE_VS_MEMORY_BCELL_UP	157	-0.438069	-1.62389	0.00222089	0.0539648	0.0458548	2424	tags=13%, list=10%, signal=12%	P2RX1/RABEP2/BACH2/FPGS/HSF5/PCDH9/RGL2/FIG4/ALDH1A2/GK/FOXP1/OGFRL1/NEIL1/CEACAM7/ZNF488/TREML2/FDFT1/XYLT1/TDRD12/PNPLA7/S1PR1
TRAVAGLINI_LUNG_BASAL_CELL	TRAVAGLINI_LUNG_BASAL_CELL	173	-0.434181	-1.62238	0.00650134	0.0981534	0.0834026	3364	tags=31%, list=14%, signal=27%	YBX3/RPS6/PALLD/RPL9/FHL2/RGS12/CFH/PERP/APOD/RPS11/PDLIM1/EIF4B/RPL12/RPS7/RPL32/RPS5/PLP2/RPL29/SPINK5/HNRNPA1/LGALS7B/ALDH3A1/NPM3/ABI3BP/RPL10A/RPL5/NACA/RPS4X/RPL14/TPM2/ISYNA1/NAP1L1/IMPDH2/FBXO32/RPS3/AHCY/RPSA/RPLP0/RPL7/EEF1A1/AQP3/RPL4/RPL13/RPL3/KRT15/RPL13A/RPL13AP5/SLC1A5/RPLP1/ALDH3A2/DKK3/DUSP23/BASP1/JAM3
GSE5455_HEALTHY_VS_TUMOR_BEARING_MOUSE_SPLEEN_MONOCYTE_DN	GSE5455_HEALTHY_VS_TUMOR_BEARING_MOUSE_SPLEEN_MONOCYTE_DN	177	-0.430952	-1.61974	0.00384803	0.0739374	0.0628259	2795	tags=22%, list=11%, signal=20%	INF2/ADCY3/RPS5/SLC2A3/ATP8B4/CORO2A/GPR34/IZUMO4/BRI3/STK38/NPC2/RCBTB2/PRPS1/DPY19L1/RPL14/ZFC3H1/L1CAM/GLIPR2/STX1A/ADCY6/CDR2/DAPL1/RRAS2/LFNG/ITGA4/PCSK1/UBXN11/SYBU/QTRT1/DUSP22/CRYBG3/MTSS1/PIK3R5/LYPD6B/HID1/SYTL2/QPCT/DOCK10/UST
GSE43863_NAIVE_VS_LY6C_INT_CXCR5POS_CD4_EFF_TCELL_D6_LCMV_DN	GSE43863_NAIVE_VS_LY6C_INT_CXCR5POS_CD4_EFF_TCELL_D6_LCMV_DN	132	-0.445447	-1.61922	0.00620187	0.0955418	0.0811835	1778	tags=15%, list=7%, signal=14%	CUL9/C12orf42/NUPR1/NTHL1/LRRC6/VASH1/CACFD1/TEF/LGI3/WFDC6/NPPA/INHBB/BCL7A/DNPH1/SAMD10/ANXA13/SPX/EIF4EBP1/AMACR/UST
LAKE_ADULT_KIDNEY_C8_DECENDING_THIN_LIMB	LAKE_ADULT_KIDNEY_C8_DECENDING_THIN_LIMB	264	-0.411212	-1.61638	0.000913461	0.031581	0.0268349	3883	tags=30%, list=16%, signal=25%	RPL23/BEX3/EEF1B2/ASAH1/RPL31/PTMA/RPS23/RPS6/RPL9/HNRNPR/DSTN/RPS11/PEBP1/SASH1/RPL12/RPS7/RPL32/RPS5/RPL18/RPS18/DSP/EEF1D/GNAS/RPL7A/RACK1/SKP1/FAU/RPS24/RPL11/CD24/RPS14/SOD2/KRT18/EIF4A2/RPS9/RPL37A/GSTP1/RPL34/RPL10A/RPL5/NACA/CEBPD/RPS4X/RPL14/RPS16/RPS8/ARHGAP29/NAP1L1/RPS20/ALDH1A2/PFKFB3/RPLP2/RPS13/RPSA/RPLP0/RPL7/RPS28/ARF1/PABPC1/RPL21/EEF1A1/TPT1/RPS25/EHF/RPS27/RPL4/RPL13/RPL3/RPL1…
GCM_APEX1	GCM_APEX1	106	-0.453955	-1.61625	0.00632409	0.0969266	0.0823602	4535	tags=32%, list=18%, signal=26%	SLC25A3/NASP/RPL6/EEF2/POLR2G/DUT/EEF1B2/APEX1/PTMA/RPS23/EIF4B/RPS7/RPS5/RPL18/HDAC1/RPL29/HNRNPA1/RACK1/PSMA1/MCM3/RPS24/HPRT1/BLMH/RPL10A/NACA/RPL14/RPS8/NAP1L1/PSME1/RPL7/RPL21/DHPS/RPL19/RPS19
BROWNE_HCMV_INFECTION_1HR_DN	BROWNE_HCMV_INFECTION_1HR_DN	178	-0.428334	-1.60822	0.00668937	0.0990528	0.0841668	1629	tags=8%, list=7%, signal=8%	NCAPH2/E2F4/KAT8/DYRK4/FCMR/PRPH2/SIX1/HMGCL/BLK/ICA1/POU6F1/XYLT1/RUNX1T1/GCNT1/S1PR1
GSE5679_PPARG_LIGAND_ROSIGLITAZONE_VS_RARA_AGONIST_AM580_TREATED_DC_DN	GSE5679_PPARG_LIGAND_ROSIGLITAZONE_VS_RARA_AGONIST_AM580_TREATED_DC_DN	178	-0.428137	-1.60748	0.00668937	0.0990528	0.0841668	1152	tags=10%, list=5%, signal=10%	ARHGEF1/SHARPIN/PGS1/SLC27A5/NDNF/RAPGEF4/TRIM36/LFNG/ITGA4/SDCBP2/IRAK3/CCDC87/INPP5B/PIK3R5/PNPLA7/EIF4E3/DOCK10/S1PR1
GSE26488_WT_VS_VP16_TRANSGENIC_HDAC7_KO_DOUBLE_POSITIVE_THYMOCYTE_DN	GSE26488_WT_VS_VP16_TRANSGENIC_HDAC7_KO_DOUBLE_POSITIVE_THYMOCYTE_DN	150	-0.434632	-1.60638	0.0057409	0.0917143	0.0779311	2220	tags=23%, list=9%, signal=21%	ZMAT4/RPL12/PRKACB/RPL32/RPS5/LAX1/GM2A/RUNDC3B/RPS14/RPS9/RPL37A/WDR11/SIRPA/PTPN14/RPL39/PLAC8/RPS4X/CD81/ST3GAL2/RPS13/RPL37/TBC1D9/TPST2/ABR/RPL13/RPL19/BLK/BCL7A/DPH5/BLNK/RALB/TMEM154/CAPN2/DOCK10/S1PR1
GAO_ESOPHAGUS_25W_C1_CILIATED_EPITHELIAL_CELLS	GAO_ESOPHAGUS_25W_C1_CILIATED_EPITHELIAL_CELLS	375	-0.389076	-1.60192	0.000614971	0.02491	0.0211664	4034	tags=27%, list=16%, signal=23%	SAMD15/RHPN1/TMEM67/GLB1L/AK8/ENPP5/UBE3D/DCP1B/TMEM234/RABL2A/C4orf47/LRRC74B/WFDC3/CST6/MLPH/ZBBX/C9orf24/CD38/CSMD1/CEBPA/TMEM190/PPP1R36/TMC5/ERBB4/CFAP44/KLHDC9/IFT80/NHLRC4/CSPP1/SHANK2/FHAD1/TTC23L/FAM174A/ADAP1/KIF9/BAIAP3/FGF14/WDR90/PRR29/SNTN/CCDC13/IFT46/APH1B/NOVA1/TTC25/GJA4/GAS8/LRRC61/SSBP4/CEP162/DGCR6/IFT88/KCNB1/ARMC2/TTC21A/KIF19/SPAG6/NPIPA1/DPY19L1/FBXO15/TCTN1/ASIC1/CFAP61/…
GSE15330_HSC_VS_PRO_BCELL_DN	GSE15330_HSC_VS_PRO_BCELL_DN	185	-0.426453	-1.59808	0.00396845	0.0754175	0.0640835	2804	tags=17%, list=11%, signal=15%	IER3/TSPAN6/HTR3A/COX15/FAAH/MRPL4/GAS8/TMEM143/HDAC6/HSD17B8/SRPK1/MICAL1/AKR1A1/NUDCD1/GLIPR2/NSMCE4A/SREBF1/VAMP8/VEGFB/SIGIRR/RAMP1/RASAL3/LIMD1/PCBP4/NEK6/EMD/RALB/TMEM9/FANCE/GCNT1/AMACR/NAAA
GSE19401_PAM2CSK4_VS_RETINOIC_ACID_AND_PAM2CSK4_STIM_FOLLICULAR_DC_UP	GSE19401_PAM2CSK4_VS_RETINOIC_ACID_AND_PAM2CSK4_STIM_FOLLICULAR_DC_UP	161	-0.428608	-1.59797	0.00528442	0.0882662	0.0750012	1124	tags=9%, list=5%, signal=8%	NDUFC2/GSTZ1/AK4/ECE2/PORCN/HMGCL/MICAL2/DHPS/ASGR1/ABCA1/USP2/SPSB1/GPR27/S1PR1
GCNP_SHH_UP_LATE.V1_DN	GCNP_SHH_UP_LATE.V1_DN	148	-0.433211	-1.59731	0.00535923	0.0886135	0.0752963	1120	tags=9%, list=5%, signal=8%	NTHL1/STX1A/ART5/CCDC71L/PDCD7/PPM1M/EPB41L4B/TCEA2/B3GAT3/PEMT/PLD2/WLS/S1PR1
MODULE_176	MODULE_176	163	-0.426105	-1.58834	0.00317471	0.0665559	0.0565537	2241	tags=15%, list=9%, signal=14%	EPHB1/CBLN1/NOVA1/ACR/KCNB1/GBP1/CXCL3/SMTN/CTSK/CRMP1/AGXT/IGF2/KLHDC3/MYBPC1/COL5A2/GRP/AZGP1/DDC/SCG2/ALDH3A2/COL3A1/QPCT/WFDC2/NPTX1/S1PR1
GSE2585_THYMIC_DC_VS_MTEC_UP	GSE2585_THYMIC_DC_VS_MTEC_UP	167	-0.424526	-1.58437	0.00645446	0.0977821	0.0830871	3669	tags=23%, list=15%, signal=20%	LETMD1/RPL31/NBR2/ZBBX/SYNGR1/VSIG10/PKIG/SOX14/NKX3-2/PERP/TFDP2/ADAMTS5/COG5/NFE2L1/PLP2/CORO2A/PHC2/HYAL3/HOOK2/SNU13/RPS14/SOD2/JUN/PALM/NPIPA1/GLUL/RPS8/PRELID3A/COMT/SYNE3/PTPRN2/RPL21/HILPDA/RAMP1/DNMT3B/LPCAT3/FGF7/RUNX1T1/S1PR1
BUSSLINGER_DUODENAL_STEM_CELLS	BUSSLINGER_DUODENAL_STEM_CELLS	291	-0.395938	-1.58364	0.00092962	0.0317357	0.0269663	4213	tags=36%, list=17%, signal=30%	RPL6/EEF2/TCF12/SNHG6/EML4/RCN1/TM9SF3/SH3D19/CPS1/MARCKSL1/EIF3E/RPL23/DUT/BEX3/EEF1B2/HDAC2/RPL31/APEX1/PTMA/RPS23/SMARCC1/EIF3L/RPS6/FCGRT/RPL9/DSTN/C9orf152/RPS11/PDLIM1/MYO10/NSA2/IER3/ERGIC3/EIF4B/RPL12/RPS7/RPL32/RPS5/RPL18/RPS18/DSP/DSG2/RPL27A/RPL7A/HNRNPA1/RACK1/RPS15A/RPS24/RPL11/RPS14/TM4SF1/EIF4A2/RPS9/JUN/RPL37A/ANP32B/GSTP1/RPL39/RPL34/FBL/RPL10A/RPL5/SH3BP4/RPS4X/RPL14/RPS16/RPS8/…
SCHERER_PBMC_YF_VAX_AGE_18_40YO_4_TO_7DY_DN	SCHERER_PBMC_YF_VAX_AGE_18_40YO_4_TO_7DY_DN	217	-0.413118	-1.58301	0.00347899	0.0701455	0.0596038	5204	tags=40%, list=21%, signal=32%	RPL35A/SRSF5/NKG7/MAGEA3/CBX7/BRAT1/MTMR14/RPS3A/HADHA/ARHGAP4/RPS10/NME3/DPP7/CLPTM1L/RPS15/ARL6IP4/UBXN1/ICAM3/RPL6/UBA52/EEF2/CUTA/SFI1/SESN2/C12orf57/EIF3E/EEF1B2/WDR18/TUFM/PPP1R12C/EIF3L/RPS6/RPL9/NMRK2/RPS11/MAD2L2/ARF5/EIF4B/RPS7/RPS5/RPL18/P4HB/EEF1D/CLPP/VWA5B2/RPL7A/RACK1/RPS15A/RPL11/RPS14/FOXC1/TSPAN4/KRT18/RPL37A/RPL39/TRABD/RGL2/RPS21/RPL10A/RPL5/RPS4X/GUK1/CCDC88B/RHOT2/GJC1/RPS3/…
GSE20715_WT_VS_TLR4_KO_48H_OZONE_LUNG_UP	GSE20715_WT_VS_TLR4_KO_48H_OZONE_LUNG_UP	165	-0.423972	-1.58228	0.00681056	0.0998976	0.0848846	2451	tags=13%, list=10%, signal=12%	TSC22D3/FBXO3/SLC25A24/SNAP29/IL16/IVD/FIG4/CEBPD/FBXO32/SEC14L2/ENO3/SLC29A1/RAPGEF4/ARL6IP6/AMN/CD302/ALDH1A1/HHIP/USP2/PLPP3/WLS/S1PR1
MEISSNER_NPC_HCP_WITH_H3_UNMETHYLATED	MEISSNER_NPC_HCP_WITH_H3_UNMETHYLATED	423	-0.382586	-1.58046	0.000292352	0.0151785	0.0128975	2225	tags=24%, list=9%, signal=22%	FGF20/DHH/GAL/MOXD1/CPNE9/SLC16A11/BHLHA15/CYGB/GSDMD/ANXA11/BTBD11/EPS8L2/ANO5/ALOX12/SCARA3/GRIN2C/DSG2/GSAP/ALDH1B1/AFAP1L1/NCMAP/NGB/PKIB/GNG13/OXT/AP1M2/KREMEN2/HSF5/FSTL3/GRB10/KRT18/CUL9/RIPPLY3/HHAT/RARG/CLIC6/SPAG6/GNMT/DES/TRPM6/FAM110C/NAPRT/IL17RB/TPM2/ISYNA1/DMC1/ILDR1/OMP/LINGO3/WDR86/SLC45A1/LOXL1/FGFR4/BCAT1/RPP25/ASS1/MESP2/BMP8B/ECE2/SH3D21/TRIM36/HSF4/LGI3/GPX7/INSRR/MARVELD3/C…
HSIAO_HOUSEKEEPING_GENES	HSIAO_HOUSEKEEPING_GENES	367	-0.386284	-1.57992	0.000780416	0.0289416	0.0245922	3126	tags=24%, list=13%, signal=22%	DSTN/ACKR1/CASC3/RPS11/PDLIM1/TNNT2/PEBP1/FMOD/ANXA11/RPL12/RPS7/RPL32/CYB5R3/RPS5/RPL18/CTDSP2/HDAC1/RPS18/EEF1D/PLP2/RPL29/GNAS/RPL27A/RPL7A/FYN/HNRNPA1/RACK1/ATF4/RPS15A/COX6C/RPL11/RPS14/SEC61B/AP3S1/NPC2/EIF4A2/RPS9/RPL37A/ANP32B/GSTP1/RPL39/PIM1/RPL34/COX8A/FBL/ABLIM1/GLUL/RPS21/RPL10A/NACA/RPL14/RPS16/RPS8/SLC6A8/FHL1/NAP1L1/COMT/PSME1/CD81/AGPAT1/RPLP2/RPS3/ITPK1/PHB2/RPSA/RPLP0/RPL7/RPS2…
RP58_01	RP58_01	183	-0.419181	-1.57846	0.00659102	0.0985996	0.0837817	1820	tags=17%, list=7%, signal=16%	CDC42EP2/RARG/COL7A1/BLMH/ERG/ASIC1/LRRC42/ATOH8/LRRFIP1/ABR/FOXP1/TNS1/S1PR2/ANK2/HOXC4/POU4F1/ADGRB3/B3GALT2/WNT9A/RCOR2/NEUROG3/C1orf116/COL3A1/TFAP4/PLPP3/SCGN/LMO3/CBFA2T3/FGF7/RBFOX1/PDGFB
MODULE_112	MODULE_112	187	-0.418641	-1.57265	0.00557373	0.0907303	0.077095	2241	tags=15%, list=9%, signal=14%	EPHB1/CBLN1/NOVA1/COL4A2/ACR/ATP1B2/KCNB1/GBP1/CXCL3/SMTN/CTSK/CRMP1/AGXT/IGF2/KLHDC3/MYBPC1/COL5A2/GRP/AZGP1/DDC/SCG2/CEACAM5/ALDH3A2/COL3A1/QPCT/WFDC2/NPTX1/S1PR1
GSE30153_LUPUS_VS_HEALTHY_DONOR_BCELL_UP	GSE30153_LUPUS_VS_HEALTHY_DONOR_BCELL_UP	176	-0.418657	-1.5693	0.00530989	0.088351	0.0750733	2215	tags=14%, list=9%, signal=13%	CBLN1/TMPRSS15/WDR45/PDAP1/SLC35D1/ADH6/DUSP10/DMC1/TRPC1/GNGT1/LOXL1/ST3GAL2/ITPK1/PLCH2/TNFRSF9/SF3A3/RAMP1/MAPK9/HMG20B/SPTSSA/COL3A1/TRIM9/SEMA3D/S1PR1
GSE42724_NAIVE_VS_B1_BCELL_DN	GSE42724_NAIVE_VS_B1_BCELL_DN	177	-0.416973	-1.56721	0.00605469	0.0946012	0.0803843	6283	tags=40%, list=25%, signal=30%	ZNF219/CPPED1/DOCK3/RPL15/C20orf27/NBEAL2/RPS2/LRRC45/GPR35/HVCN1/NDUFB10/PFKM/TMEM223/GTF3C2/UBE2G2/TPM1/PTOV1/HOXD9/S100A9/ARL6IP4/ACTR1B/PTRHD1/TTC19/SPATC1L/GPD1L/NDRG2/TIMM44/PABPC4/EEF1B2/APEX1/EIF3L/RPS6/SND1/POLD2/RPS7/RPS5/TMEM161A/RPL29/RPL7A/GGCT/NUP210/RACK1/MRPL4/EIF2D/COX6C/IL16/SEC61B/STX10/RPL34/FBL/RPL5/EEF1E1/VASH1/RHOT2/IMPDH2/FAM20C/RPS3/TOP1MT/FASTKD1/RPSA/RPL7/OSTC/RPL4/RPL1…
GSE40666_NAIVE_VS_EFFECTOR_CD8_TCELL_DN	GSE40666_NAIVE_VS_EFFECTOR_CD8_TCELL_DN	177	-0.416811	-1.5666	0.00614308	0.0952655	0.0809487	3222	tags=24%, list=13%, signal=21%	FHL2/ASNS/COMTD1/ANXA11/BTBD11/TRAF5/DHRS11/PRF1/ATP8B4/TNFRSF1B/RP9/TTYH2/NSMAF/SEMA4A/CRTAP/NCMAP/AIM2/FES/DTNBP1/DPY19L1/PLAC8/TRPM6/SCRN2/MYLIP/ISYNA1/B4GALNT4/PSME1/MID1IP1/ECI1/TRIP10/MACROD1/USP20/TTC32/BLK/FCER1G/SOCS3/ARL4D/MAPK10/RNASET2/KCTD12/LITAF/SMCO4/NAAA
GSE29618_BCELL_VS_PDC_DAY7_FLU_VACCINE_UP	GSE29618_BCELL_VS_PDC_DAY7_FLU_VACCINE_UP	156	-0.422795	-1.56405	0.00611305	0.0950557	0.0807704	2358	tags=12%, list=9%, signal=11%	BACH2/CLEC2D/GSAP/CD79A/CD24/JUN/WDR11/ABLIM1/FCMR/CD55/SKAP1/RRAS2/STAP1/TRIB2/ZNF395/MTSS1/CASP4/BASP1/S1PR1
WEST_ADRENOCORTICAL_TUMOR_DN	WEST_ADRENOCORTICAL_TUMOR_DN	461	-0.37604	-1.5587	0.000280712	0.0147276	0.0125143	3112	tags=25%, list=13%, signal=22%	MOXD1/APOD/CERK/PLTP/RNF122/PEBP1/CASP9/TSPO/GSDMD/TK2/ATP1A2/DGKA/IER3/PDGFRA/MXRA5/ARAP1/RBFA/EEF1D/RPL29/FAAH/IFT46/EIF2D/VCAN/MPG/CLUAP1/OPLAH/LUC7L/KCNQ1/TLE2/RASIP1/DXO/TM4SF1/ASB13/RPS9/RCBTB2/CYB561/CD2BP2/SPATA20/SIRPA/MICALL2/SMTN/FZD1/EPHX2/RPL39/AKR1B1/MPST/PAWR/ALDH6A1/BCAT2/ABLIM1/RPL5/NUPR1/MYLIP/CEBPD/FAXDC2/RPS4X/CTDSP1/IL17RB/FHL1/GCAT/SORBS3/NAP1L1/CEP68/CD81/NAB2/PODXL/CD55/PL…
BENPORATH_MYC_TARGETS_WITH_EBOX	BENPORATH_MYC_TARGETS_WITH_EBOX	213	-0.406593	-1.55706	0.00444212	0.079686	0.0677106	2751	tags=23%, list=11%, signal=21%	ALDH2/MAGEA6/NIT1/RPL27A/IL11RA/HNRNPA1/CBS/ATF4/UCP3/UROD/CCKBR/GAS8/FPGS/NOP2/JUN/GSTP1/RBM3/IMPA2/TPM2/AKR1A1/NTHL1/SNHG5/IRF3/FGFR4/PAICS/HERPUD1/ACADM/CLNS1A/CHRNB1/CTSF/RXRB/ACE/ARF1/PABPC1/TERT/VAMP2/RPL23A/SLC2A4/SRD5A1/RPL19/RPL13A/RPS19/VHL/BLK/MGST1/RPL10/RPL22/CEACAM5/DKK3
GSE23925_DARK_ZONE_VS_NAIVE_BCELL_UP	GSE23925_DARK_ZONE_VS_NAIVE_BCELL_UP	177	-0.413863	-1.55552	0.00658502	0.0985996	0.0837817	2452	tags=13%, list=10%, signal=12%	TAZ/ARRDC3/AKTIP/HNRNPA1/YES1/IER5/IL16/SOD2/PHOSPHO2/PDRG1/MYLIP/ANAPC16/CLASP2/NUDCD1/NAA40/RAG1/RAPGEF3/LFNG/HMGCL/PAN3/SOCS3/GOLPH3L/S1PR1
MYCMAX_B	MYCMAX_B	250	-0.396393	-1.55314	0.0035687	0.0713214	0.060603	1439	tags=12%, list=6%, signal=11%	PCYT2/AP001372.2/PARP6/CRMP1/VAPA/NSMF/ALDH1A2/L1CAM/ST3GAL2/CEP95/SIX1/PABPC1/HSF4/PITPNA/MICAL2/HOXC4/RPS19/RORC/PCBP4/ANKZF1/SOCS3/NEUROG3/TFAP4/ASCL1/MMP11/AJUBA/IRX2/PDGFB/C5orf38/FOXA2
GSE27786_NKTCELL_VS_NEUTROPHIL_UP	GSE27786_NKTCELL_VS_NEUTROPHIL_UP	181	-0.412491	-1.55149	0.00648564	0.0980161	0.0832859	2754	tags=14%, list=11%, signal=12%	GMPPA/LUC7L3/PRPF39/TMEM39B/MAP4K1/CKB/DCUN1D2/TMEM135/LAX1/REV3L/TARS2/NPC2/RCBTB2/ZMYM4/LRRC42/EEF1E1/RBBP4/CEP68/NSMCE4A/RPTOR/STARD10/SF3A3/MBOAT1/INPP5B/S1PR1
GSE15930_STIM_VS_STIM_AND_TRICHOSTATINA_24H_CD8_T_CELL_DN	GSE15930_STIM_VS_STIM_AND_TRICHOSTATINA_24H_CD8_T_CELL_DN	186	-0.412241	-1.54791	0.00640286	0.0973289	0.082702	1402	tags=10%, list=6%, signal=10%	IKBKB/SCN1A/VAPA/RBBP4/P2RX6/S100PBP/HSD17B11/TPT1/EEF1AKMT1/CD70/TNFRSF9/MORC4/SGPP1/COPZ1/PEMT/LITAF/KCNK3/RUNX1T1/S1PR1
GOBP_PROTEIN_TARGETING	GOBP_PROTEIN_TARGETING	417	-0.374147	-1.54453	0.000631502	0.025272	0.021474	3543	tags=25%, list=14%, signal=22%	YWHAG/NUDT19/RPS23/SYNGR1/DHRS4/PEX1/ITGAM/RPS6/PIPOX/RPL9/RPS11/DNAJC19/TSPO/ZDHHC23/ATG13/IMMP2L/RPL12/RPS7/RPL32/RN7SL2/GCC2/RPS5/RPL18/HPCA/RPS18/RPL29/RPL27A/SREBF2/RPL7A/PITRM1/FYN/TIMM9/RPS15A/RPS24/RPL11/AP1M2/ZDHHC9/RPS14/SEC61B/KCNB1/ARL6/RPS9/RPL37A/AGPS/MICALL2/ZDHHC18/EPHX2/RPL39/NOS2/RPL34/SSR1/RPS21/RPL10A/RPL5/NACA/PHYH/RPS4X/RPL14/RPS16/RPS8/RPS20/AGXT/RPLP2/HAP1/GSTK1/RPS3/RPS13…
GOBP_ORGANIC_ACID_CATABOLIC_PROCESS	GOBP_ORGANIC_ACID_CATABOLIC_PROCESS	228	-0.396665	-1.53153	0.00389059	0.074468	0.0632767	3988	tags=29%, list=16%, signal=25%	CPT1C/SESN2/HMGCLL1/MECR/ARG1/CNR1/ALDH5A1/GADL1/FAH/ABCD4/AADAT/NUDT19/AMDHD1/CTH/SHMT2/PIPOX/HADHB/HAL/AKT1/DBT/PCK2/XYLB/LPIN3/MCAT/FAAH/CBS/CBSL/MCEE/IRS1/ACADSB/ACOXL/HOGA1/MCCC1/IVD/NOS2/BLMH/MPST/ALDH6A1/BCAT2/PPM1K/GLUL/AFMID/PHYH/AKR1A1/GCAT/AGXT/SORD/BCAT1/GSTZ1/ACADM/ECI1/ACOX3/GCSH/AHCY/MAT1A/ABCD1/GLUD1/DCXR/HMGCL/ECI2/DDAH2/CRYL1/PCBD1/SLC25A21/ALDH3A2/AMACR
GSE29618_BCELL_VS_MDC_UP	GSE29618_BCELL_VS_MDC_UP	157	-0.413063	-1.53119	0.00499404	0.0847219	0.0719896	2486	tags=15%, list=10%, signal=13%	ARHGAP24/TSC22D3/BACH2/CLEC2D/AIM2/CD79A/LUC7L/CD24/PCDH9/EIF4A2/RAB30/GOLGA8A/ABLIM1/CD81/AQP3/RRAS2/BLK/STAP1/ZNF395/MTSS1/ATP2A3/JAM3/S1PR1
MODULE_23	MODULE_23	444	-0.368048	-1.52891	0.000979199	0.0327113	0.0277954	1878	tags=17%, list=8%, signal=16%	SERPIND1/KRT18/IVD/CFHR3/SMTN/EPHX2/FADS1/AVPR1B/PPP6R2/COL7A1/GNMT/ALDH6A1/PHYH/NUPR1/PCYT2/RAC3/MAP2K3/RHBDL1/ATF5/PRELID3A/EFS/SRPK3/SLC7A11/AGXT/GRK1/IGF2/SORD/TTLL12/ALDOB/FGFR4/CD14/ZKSCAN7/TRAPPC6A/STX1A/GSTZ1/HAP1/PLAT/ECI1/RAMP2/PFKFB2/CHRNB1/AK4/MT1G/CTSF/NR0B2/FADS2/AKR7A3/MAT1A/GMPR/AQP3/CYP27A1/CYP2C9/HMGCL/TM7SF2/PCBD1/CYP2E1/ASGR1/AGPAT2/POU4F1/ALDH1A1/AZGP1/FDXR/SLC43A1/DDC/N4BP2L…
GOBP_ESTABLISHMENT_OF_PROTEIN_LOCALIZATION_TO_MEMBRANE	GOBP_ESTABLISHMENT_OF_PROTEIN_LOCALIZATION_TO_MEMBRANE	330	-0.380425	-1.52359	0.000764328	0.0287308	0.024413	3659	tags=29%, list=15%, signal=25%	RPL31/KIF13A/YWHAG/RPS23/GGA2/GET4/ITGAM/RPS6/BAD/CPLX1/RPL9/EMC2/TFDP2/RPS11/ZDHHC23/RPL12/RPS7/RPL32/RN7SL2/RPS5/RPL18/HPCA/RPS18/RPL29/RPL27A/RPL7A/FYN/TIMM9/RACK1/ARFRP1/RPS15A/VAMP3/RPS24/ACSL3/RPL11/CD24/ZDHHC9/RPS14/SEC61B/KRT18/KCNB1/ARL6/RPS9/RPL37A/RAB26/ZDHHC18/GGA1/RPL39/RPL34/SSR1/RPS21/RPL10A/RPL5/NACA/RPS4X/RPL14/RPS16/RPS8/RPS20/RPLP2/RPS3/RPS13/RPL37/SYNE3/GORASP1/RPSA/RPLP0/RPL7…
LAKE_ADULT_KIDNEY_C18_COLLECTING_DUCT_PRINCIPAL_CELLS_MEDULLA	LAKE_ADULT_KIDNEY_C18_COLLECTING_DUCT_PRINCIPAL_CELLS_MEDULLA	302	-0.382235	-1.52177	0.00317617	0.0665559	0.0565537	2991	tags=26%, list=12%, signal=23%	RPS11/PEBP1/MYO10/AIF1L/RPL12/RPS7/RPL32/RPS5/RPL18/RPS18/DSP/EEF1D/GNAS/RPL7A/RACK1/FAU/RDH10/GPRC5C/RPS24/RPL11/CD24/RPS14/CA12/SOD2/KRT18/EIF4A2/RPS9/RPL37A/GSTP1/AKR1B1/RPL34/RPL10A/RPL5/NACA/NUPR1/RPS4X/RPL14/ANAPC16/RPS16/RPS8/GUK1/NAP1L1/RPS20/CD81/PFKFB3/RPLP2/RPS13/PLCL2/RPSA/RPLP0/RPL7/RPS28/ARF1/PABPC1/RPL21/EEF1A1/AQP3/TPT1/RPS25/C12orf75/MNS1/SGPP1/RPS27/RPL4/RPL13/RPL3/RPL19/RPS27A/…
WINTER_HYPOXIA_METAGENE	WINTER_HYPOXIA_METAGENE	216	-0.394948	-1.51545	0.00402934	0.0760722	0.0646398	2697	tags=17%, list=11%, signal=15%	EFNA1/DDIT4/SLC2A3/HDAC1/ENPEP/CLK1/CCNG2/PNP/CA12/KRT18/BHLHE40/JUN/SIRPA/PIM1/NOS2/ANGPT2/SLC6A8/PFKFB1/IGF2/PFKFB3/PAICS/HAP1/HERPUD1/PFKFB4/ENO3/VPS51/VEGFB/HILPDA/COL5A2/ALDH1A1/TFF3/PLAUR/PDGFB/BIK/IGFBP5/TPBG
HAY_BONE_MARROW_NAIVE_T_CELL	HAY_BONE_MARROW_NAIVE_T_CELL	323	-0.379768	-1.5135	0.00222293	0.0539648	0.0458548	3332	tags=30%, list=13%, signal=26%	RPS6/CCDC57/RPL9/SVIP/REG4/SLC25A45/CORO1B/SMDT1/THEM4/DGKA/EIF4B/RPL12/CD6/RPS7/RPL32/GCC2/RPS5/RPL18/B3GAT2/RPS18/EEF1D/RPL29/RPL27A/TSC22D3/ORMDL3/AKTIP/LYPD3/CLEC2D/FAU/RPS15A/RCAN3/RPL11/IL16/RPS14/EIF4A2/EPHX2/RPL39/RPL34/ABLIM1/RPS21/RPL10A/RPL5/RPS4X/RPL14/SH3YL1/COMMD6/ANAPC16/RPS16/RPS8/RPS20/SH2D3A/FBXO32/ARHGEF1/RPLP2/GPSM3/GSTK1/RPS3/RPS13/RPL37/SEC14L2/LCK/GALM/RPSA/SUPT3H/RPL7/RPS2…
AP1_Q4_01	AP1_Q4_01	227	-0.391272	-1.5093	0.00210199	0.0527094	0.0447881	1659	tags=12%, list=7%, signal=11%	FBXO44/COL7A1/BLMH/PCYT2/WNT7B/VAPA/IL11/P2RX6/EML3/ESRRG/SLC38A3/CRYBA2/NR0B2/MAMDC2/HOXA11/ABCD1/DIRAS1/ZNF385B/REXO2/UBALD1/NTN4/PLEKHH3/HBEGF/USP2/KCNH6/SLC4A11/S1PR1
GOBP_SMALL_MOLECULE_CATABOLIC_PROCESS	GOBP_SMALL_MOLECULE_CATABOLIC_PROCESS	375	-0.366207	-1.50777	0.002268	0.0545042	0.0463131	4122	tags=26%, list=17%, signal=22%	INPP5K/KHK/ALDH4A1/CPT1C/SESN2/HMGCLL1/MECR/BPGM/ARG1/CNR1/ALDH5A1/GADL1/CYP46A1/FAH/ABCD4/AADAT/OXCT1/NUDT19/NT5M/AMDHD1/CTH/BAD/SHMT2/PIPOX/ADA/HADHB/HAL/AKT1/DBT/ENTPD8/PCK2/XYLB/ALDH2/ENTPD5/LPIN3/MCAT/FAAH/CBS/ALDH1B1/CBSL/MCEE/PNP/FUT1/IRS1/HPRT1/ACADSB/ACOXL/SULT1A3/HOGA1/MCCC1/IVD/NOS2/BLMH/MPST/ALDH6A1/BCAT2/PPM1K/GLUL/GALE/AFMID/PHYH/IMPA2/AKR1A1/GCAT/AGXT/SORD/ALDOB/MIOX/BCAT1/GALK1/SU…
GOCC_EXTERNAL_SIDE_OF_PLASMA_MEMBRANE	GOCC_EXTERNAL_SIDE_OF_PLASMA_MEMBRANE	221	-0.390257	-1.49799	0.00468996	0.0818477	0.0695474	2779	tags=17%, list=11%, signal=15%	PDGFRA/CD6/P4HB/GPC4/IL11RA/P2RX1/ENPEP/CLEC2D/CD276/CD79A/ULBP1/CD24/IL17A/ATP1B2/KRT18/CCR10/GRIA2/BTNL9/CD14/ITGA2B/ACE/LDLR/RTN4RL2/SLC2A4/CD302/TNFRSF9/TMEM123/PCSK9/ABCG1/AZGP1/FCER1G/ADAM9/CEACAM5/BCAM/TRPM8/CAPN2/S1PR1
chr16p13	chr16p13	224	-0.389287	-1.49443	0.00533977	0.08852	0.0752169	2816	tags=15%, list=11%, signal=14%	PRSS29P/SRL/ABCA17P/IFT140/BAIAP3/WDR90/HAGHL/MPG/CLUAP1/GNG13/SSTR5/LUC7L/PDIA2/KREMEN2/RAB26/NPIPA1/RMI2/DNASE1L2/RHBDL1/NTHL1/SHISA9/NUDT16L1/RHOT2/ECI1/MIR3178/PRSS27/MMP25/UBALD1/CORO7/LITAF/TFAP4/GLIS2/RBFOX1/CCDC154
LAKE_ADULT_KIDNEY_C12_THICK_ASCENDING_LIMB	LAKE_ADULT_KIDNEY_C12_THICK_ASCENDING_LIMB	338	-0.368416	-1.48572	0.00339695	0.0693357	0.0589157	2991	tags=27%, list=12%, signal=24%	RPS11/PLPPR1/DNAJC19/PEBP1/ANXA11/MFSD4A/EPS8L2/AIF1L/RPL12/RPS7/RPL32/RPS5/RPL18/RPS18/P4HB/EEF1D/GNAS/RPL27A/ARHGAP24/CKB/RPL7A/RACK1/SGIP1/FAU/CPVL/RPS24/FAM171A1/ACSS3/COX6C/KCNQ1/RPL11/ESRRB/CD24/RPS14/CA12/PCDH9/NPC2/KCTD16/RPS9/RPL37A/EPHX2/CGNL1/RPL34/RPS21/RPL10A/RPL5/NACA/RPS4X/RPL14/IMPA2/RPS16/RPS8/GUK1/RPS20/CD81/RPLP2/RPS3/RPS13/RPL37/HERPUD1/ESRRG/RPSA/RPLP0/RPL7/RPS28/RPL21/EEF1A1…
CHARAFE_BREAST_CANCER_LUMINAL_VS_MESENCHYMAL_UP	CHARAFE_BREAST_CANCER_LUMINAL_VS_MESENCHYMAL_UP	411	-0.358209	-1.48545	0.00055405	0.0232264	0.0197358	4188	tags=27%, list=17%, signal=23%	SFI1/SCAMP2/ARRDC1/ALDH4A1/RAB3D/SYCP2/CIRBP/LAD1/RHPN1/GPR157/ENPP5/ISG20L2/SERINC2/DNAJA4/MLPH/CEACAM6/CEBPA/SYNGR1/NOL3/APH1A/FOXA1/FAM102A/ST14/CRIP1/C6orf132/C9orf152/ENSA/HIP1R/SHANK2/SLC29A2/CACNA1D/PCK2/ZCCHC8/IQCE/KIFC2/DCAF11/TUFT1/TSC22D3/TNKS1BP1/GGCT/RABEP2/LYPD3/FAAH/RAB11FIP4/EPB41L4A/SYNE4/SEMA4A/TJP3/TBC1D30/RAB25/HOOK2/LIMK2/FUT1/AP1M2/TMEM125/CA12/ZBTB42/CYB561/FAM83H/RGL2/GARE…
DESCARTES_FETAL_LUNG_CILIATED_EPITHELIAL_CELLS	DESCARTES_FETAL_LUNG_CILIATED_EPITHELIAL_CELLS	348	-0.362062	-1.46665	0.00437692	0.0791553	0.0672595	5086	tags=30%, list=20%, signal=25%	MORN5/DIO1/SEC14L3/SPATA33/CCDC173/CFAP54/PPIL6/ZSCAN1/PITPNM1/TTLL9/FMO3/C2orf73/C15orf65/ZDHHC1/IQCD/CCDC78/NME5/SLC27A2/LRRIQ1/C22orf23/CFAP65/SAMD15/PIFO/CEP126/TMEM67/AK8/RABL2A/C4orf47/LRRC74B/LEKR1/ZBBX/C9orf116/C9orf24/TMEM190/RSPH10B/TMC5/ANKFN1/CNGA4/ERICH3/CFAP44/KLHDC9/NHLRC4/DNAJB13/CSPP1/LRTOMT/FHAD1/TTC23L/KIF9/SOX30/FAM47E/HAGHL/CDH26/PRR29/CCDC151/SNTN/CCDC13/FAM166B/FBXL13/CLUAP…
CREIGHTON_ENDOCRINE_THERAPY_RESISTANCE_1	CREIGHTON_ENDOCRINE_THERAPY_RESISTANCE_1	477	-0.351256	-1.46196	0.00158381	0.0443524	0.037687	3938	tags=26%, list=16%, signal=22%	LPCAT1/UBA5/DUT/STC2/PABPC4/STMN3/WFDC3/CCNB1IP1/RTN2/DCAF4/CDC25B/IGSF1/ZCCHC24/ABI2/APEX1/RPS23/RALGPS2/SGK3/SHMT2/TMEM164/PALLD/ERBB4/ASNS/PPP1R35/HDAC11/POLD2/NECAB1/PCK2/ADCY3/PABPC1L/SGF29/COL12A1/FAM178B/TGIF2/DSP/PLP2/PMP22/ARHGAP24/TNNT1/SNX10/ENPEP/PPP2R3A/ARHGEF2/ARL2/MCM3/PKIB/ACSS3/SDAD1/IRS1/HPRT1/CA12/FSTL3/ZNF114/FKBP3/RPS9/ANP32B/RAB30/RMI2/PAWR/FBL/PPM1K/GRIA2/HPS3/POTEM/FAXDC2/…
MANNO_MIDBRAIN_NEUROTYPES_HPROGFPM	MANNO_MIDBRAIN_NEUROTYPES_HPROGFPM	298	-0.365008	-1.45895	0.0043011	0.0785225	0.0667219	2120	tags=13%, list=9%, signal=12%	GPRC5C/PKIB/NXPH2/IRS1/RPS14/GSTP1/SIVA1/GULP1/ALDH6A1/PHGDH/PLIN3/SLC6A8/EFS/NAP1L1/PAICS/JAM2/ADAMTS6/RPS3/MTRNR2L8/AK4/EPHB4/DIS3L2/RPL23A/HILPDA/TMEM123/CAP2/RPS19/RPL13AP5/WNT5A/SYT4/DDC/MAGT1/RCOR2/INPPL1/TFF3/AJUBA/BMP7/TPBG/FOXA2
LIM_MAMMARY_STEM_CELL_DN	LIM_MAMMARY_STEM_CELL_DN	384	-0.352542	-1.45731	0.00470311	0.0820198	0.0696936	3547	tags=21%, list=14%, signal=18%	NHLRC3/LTF/SYNGR1/DHRS4/FOXA1/ST14/NIPSNAP3A/SULF2/LYPLAL1/PCBD2/HDAC11/CMAS/TK2/TPCN1/GCC2/TUFT1/TBC1D8/CORO2A/SNX10/NUP210/LYPD3/FAAH/RAB11FIP4/TMEM135/TJP3/RAB25/EVPL/SNAP29/FUNDC1/PLPP6/OPLAH/AP1M2/CD24/TMEM125/RAD51D/KRT18/IVD/STX8/STXBP2/CGNL1/PXYLP1/GLUL/GALE/TFAP2A/DHX32/ILDR1/PSME1/ANKRA2/CD14/TRAPPC6A/PODXL/GSTK1/CACFD1/DNAJC12/MARVELD3/CBLC/SIGIRR/STARD10/ORAI1/SSH3/TM7SF2/PGAP2/MBOAT1…
DESCARTES_MAIN_FETAL_CILIATED_EPITHELIAL_CELLS	DESCARTES_MAIN_FETAL_CILIATED_EPITHELIAL_CELLS	462	-0.347845	-1.44384	0.00147253	0.0423882	0.036018	4792	tags=27%, list=19%, signal=22%	PITPNM1/TTLL9/C2orf73/DUSP19/C15orf65/ZDHHC1/IQCD/MS4A8/CEP290/DYNLT1/CCDC78/IFT52/NME5/CBY1/CFAP36/STPG1/LRRIQ1/GEMIN8/DALRD3/CFAP65/SAMD15/PIFO/CEP126/TMEM67/GLB1L/AK8/RABL2A/C4orf47/LRRC74B/DNAJA4/LEKR1/ZBBX/C9orf116/C9orf24/PCSK4/TMEM190/PPP1R36/RSPH10B/TMC5/CNGA4/TOGARAM1/ERICH3/CFAP44/KLHDC9/NHLRC4/DNAJB13/TTC21B/CSPP1/LRTOMT/BBS12/MORN1/FHAD1/ERGIC3/IQCE/TTC23L/FAM174A/KIF9/SOX30/TBC1D8/IF…
OSMAN_BLADDER_CANCER_DN	OSMAN_BLADDER_CANCER_DN	379	-0.349976	-1.44194	0.00375806	0.0727697	0.0618336	3921	tags=23%, list=16%, signal=20%	NINJ1/C12orf57/EPB41L4A-AS1/EEF1B2/FMNL1/POLR2M/USP7/TP73-AS1/RALGPS2/GGA2/SMARCC1/UBE2B/RABGAP1L/FAM102A/RPS6/SS18L2/RPS11/AKT1/GSDMD/DGKA/CHTOP/TRAF5/RPL12/RPS7/RPL32/FAM174A/GART/RPS5/CTDSP2/RPS18/PRPSAP2/RPL29/GNAS/RPL7A/ENGASE/BACH2/NAA10/ARHGEF2/HCG27/FAU/FUNDC1/RPS24/EIF4A2/TEFM/RPL34/CACNA1A/IRF8/FBL/MAP3K13/ELOVL5/PPM1K/RPS21/RPL10A/RPS4X/RPL14/RPS16/PM20D2/RPS20/FCMR/RPLP2/RPS3/RPS13/RP…
ZNF436_TARGET_GENES	ZNF436_TARGET_GENES	400	-0.347265	-1.43253	0.00662056	0.0987378	0.0838992	2768	tags=20%, list=11%, signal=18%	IQCE/EEFSEC/SCAMP4/GCC2/COG5/DDX11/PBLD/HDAC1/PIH1D1/FSCN1/ATP8B4/RHOBTB2/HAGHL/TPRA1/PGLS/LRRC25/SEMA4A/GAMT/UNC119/PIANP/PRR5/ABCA7/CUX1/FUT1/RFXANK/TMEM125/LINC01012/HSD11B1L/DUSP10/RAI1/PALM/PRR22/TEFM/SPATA20/LRRC34/FADS1/GGA1/CMTM8/RPL5/VSIG10L/ARHGEF19/HPS3/GPR137/RHBDL1/CATSPERG/SMAD3/SH2D3A/LOXL1/CD81/GLIPR2/ACOX3/GORASP1/SREBF1/PITPNA/DPF1/STARD10/ESPN/MICAL2/ANKRD18A/TTC39A/PRSS27/FAM2…
LAKE_ADULT_KIDNEY_C19_COLLECTING_DUCT_INTERCALATED_CELLS_TYPE_A_MEDULLA	LAKE_ADULT_KIDNEY_C19_COLLECTING_DUCT_INTERCALATED_CELLS_TYPE_A_MEDULLA	295	-0.358105	-1.42955	0.00520371	0.0875046	0.0743541	2766	tags=23%, list=11%, signal=21%	RPL12/RPS7/RPL32/RPS5/RPL18/RPS18/DSP/GNAS/RPL7A/RACK1/SKP1/FAU/RPS24/RPL11/CD24/RPS14/CA12/SOD2/KRT18/EIF4A2/RPS9/RPL37A/GSTP1/RPL34/RPL10A/RPL5/NACA/RPS4X/RPL14/ANAPC16/RPS16/MPP7/RPS8/VAPA/RPS20/RPLP2/RPS3/RPS13/RPSA/RPLP0/RPL7/RPS28/ARF1/RPL21/EEF1A1/TPT1/RPS25/C12orf75/TMEM123/RPS27/RPL4/RPL13/RPL3/RPL19/RPS27A/RPL13A/RPS19/ALDH1A1/FDFT1/STAP1/RPS12/CRYBG3/RPLP1/RPL10/RASD1/LITAF/CAPN2/WFDC2
GOBP_ORGANIC_HYDROXY_COMPOUND_METABOLIC_PROCESS	GOBP_ORGANIC_HYDROXY_COMPOUND_METABOLIC_PROCESS	450	-0.340341	-1.41244	0.00305429	0.0651677	0.0553741	3133	tags=21%, list=13%, signal=18%	MALRD1/PCBD2/MOXD1/PLTP/LRTOMT/PLCZ1/LSS/ACER3/PCK2/CLN8/ALDH2/CYB5R3/ALOX12/PTK2B/NFE2L1/RDH11/SREBF2/RDH12/OPN3/ALDH1B1/CYP3A5/RDH10/PLPP6/CHKA/HSD3B7/HPRT1/BMP2/VLDLR/SULT1A3/NPC2/ADH6/MVD/EPHX2/AVPR1B/AKR1B1/CTSK/PLCB3/CLN6/FAXDC2/IMPA2/AKR1A1/SLC6A3/ISYNA1/TRPC1/SLC7A11/COMT/SORD/ALDH1A2/MIOX/FGFR4/GALK1/SULT1A1/SEC14L2/ITPK1/SLC27A5/DEGS2/PFKFB2/GK/NR0B2/SREBF1/APOL2/LDLR/CYP27A1/CYP2C9/PLC…
GLI1_TARGET_GENES	GLI1_TARGET_GENES	413	-0.331152	-1.37066	0.00648118	0.0980081	0.0832791	4047	tags=22%, list=16%, signal=19%	SH3D19/UBE2F/HSH2D/XPNPEP1/DUT/CCHCR1/PTPRU/ZNF574/LETMD1/ZBBX/SLC7A3/GGA2/PEPD/PPP1R12C/ERC2/SLC22A17/REG4/ASNS/SND1/CPA1/EML6/CACNA1D/EPN2/SASH1/ANXA11/CLN8/SMARCD3/COG5/RPS5/DDX11/PMP22/GNRH1/AKTIP/ESRRA/HNRNPA1/RYR3/C1orf131/IFT46/COL4A1/MTIF3/UROD/PDAP1/SRI/POGLUT1/RFXANK/DTNBP1/HDAC6/KRT18/EIF4A2/KCNB1/NR1H3/MICALL2/TXK/TCTN3/CACNA1A/PODNL1/MOK/FAXDC2/RABGGTB/ALDH1A2/CD81/ARHGEF1/GJC1/GALK1…
MIR12123	MIR12123	427	0.326808	1.3204	0.00670863	0.0991611	0.0842589	3513	tags=20%, list=14%, signal=18%	FLRT3/ACVR2A/NUFIP2/NBL1/GPR180/AFAP1/RAB12/BRWD1/NUP50/ZNF227/PCLO/PDLIM2/RB1CC1/GTF2A1/SLC10A4/UBE2Q2/FAM98A/BCAR3/MGA/MAN1C1/KMT2C/KIF5C/SLC16A7/EFNA5/PKP4/PTPRF/GPRASP1/DIXDC1/SSH2/CRHBP/MAPK8/CT47B1/CFAP52/CAMSAP2/NCKAP5/FBXO33/LRCH2/PHLDA1/CDK12/AHR/ADAM12/ZSWIM2/PPM1L/RPS6KA3/MAP2/RRAGA/ENAH/RTN1/GRID1/GLT8D2/QKI/ZNF704/ARID1A/KDM5A/ZC3H12C/PRKG1/DENND1B/AHCTF1/DIAPH3/TMX4/CACNA2D1/MYOM1/T…
GCCATNTTG_YY1_Q6	GCCATNTTG_YY1_Q6	419	0.327602	1.32146	0.00558745	0.0907303	0.077095	4725	tags=26%, list=19%, signal=22%	CAB39L/NUFIP2/KPNA6/ZFAT/LIMA1/ASXL2/PPP1R21/ARMC8/PRDM10/CCDC6/PPP1R15B/EP300/CCNK/ZFX/ZNF41/AP1G1/HMBOX1/TP53BP1/CDK17/ZNF335/SMCR8/PAFAH1B1/ARFGEF1/POLR2A/TOMM40L/ZBTB11/TTC17/UGGT1/ATE1/DYNC1H1/APLP1/TCF4/RPS6KA3/TET2/EIF4G2/JMJD6/CNOT1/PDE4D/CBX5/PDS5B/DDX3X/CPNE1/PRRC2C/UTP20/GIT2/FZD8/SRGAP2/ETV1/EMSY/PPP2R2A/ABHD12/PSPC1/NR2C2/EPC2/RIF1/UBR3/U2AF2/RAB5A/ARHGEF17/ZBTB40/JARID2/SCYL3/PMF1/R…
MIR137_3P	MIR137_3P	476	0.328061	1.3422	0.00346848	0.0701038	0.0595684	4777	tags=29%, list=19%, signal=24%	PRDM1/FGL2/GRIP1/RAVER2/RICTOR/E2F7/DTX2/GTF2A1/LBX1/RAP2C/ATXN1L/FAM98A/SLC12A2/RHOBTB1/MXD1/EVX1/C17orf58/SKI/NPC1/ADCY2/ABHD6/DMRT2/SLC12A6/PTPN4/GXYLT1/QSER1/GLCE/PXN/CDC37L1/ABHD2/NCOA2/LZTS3/NCKAP5/STK38L/SOX6/KIAA1671/GPAM/WBP1L/TCF4/MAML1/STT3B/NIPBL/LMTK2/MBTPS2/RAPH1/KDELR3/RNF150/HLF/VASH2/OTUD4/CTTNBP2NL/DDX3X/SBNO1/CADPS/FXR1/CHD9/AIDA/ZNF217/NXT2/QKI/GIT2/NF1/DAG1/C2CD2/ITPRIP/ANKRD…
GOBP_BLOOD_VESSEL_MORPHOGENESIS	GOBP_BLOOD_VESSEL_MORPHOGENESIS	494	0.328809	1.34287	0.00386026	0.0741152	0.062977	3484	tags=21%, list=14%, signal=18%	WNT4/C1GALT1/SMAD7/THSD7A/SLC1A1/RUNX1/PDPK1/HEY1/EPAS1/TJP1/ATP2B4/CCL24/HIPK1/E2F7/WARS2/BMPER/ITGB1/CXCR4/CEACAM1/HEG1/PAXIP1/SLC12A2/MAP3K3/RHOB/JAG1/NRCAM/TGFBR3/SHB/RAMP3/CREB3L1/CTNNB1/STARD13/RAPGEF2/ROCK2/ZFPM2/FGF18/SLC12A6/PPARG/DDAH1/PIK3CA/TGFB2/FBXW7/NOS3/RNH1/SRPX2/STAT1/ADAM12/SAT1/C5AR1/OTULIN/LEF1/AGO2/ADGRB1/SHH/JUNB/SFRP1/CXCL13/NAA15/CTSH/CDH2/JMJD6/VASH2/TFAP2B/NRP2/MIA3/PTP…
HP_EXTERNAL_GENITAL_HYPOPLASIA	HP_EXTERNAL_GENITAL_HYPOPLASIA	461	0.329603	1.34559	0.00616465	0.0953627	0.0810313	3814	tags=23%, list=15%, signal=20%	FBN1/LIMK1/FLRT3/GRIP1/FRAS1/KAT6B/MAP3K1/KLHL15/DACT1/STXBP1/RAB18/CDHR1/ANOS1/NXN/FAT4/SKI/OCA2/SOX9/CDON/ZFPM2/CHRM3/SALL1/SATB2/PAFAH1B1/SIL1/SPRY4/HERC2/RERE/AHR/TCF4/ZMPSTE24/SMCHD1/SHH/WWOX/STT3B/CDH11/SRCAP/NIPBL/MBTPS2/KIAA1549/CDH2/MYRF/PWRN1/KIAA1109/PRKDC/FMR1/MAP3K7/SUZ12/RP1L1/FXR1/SIX3/LMNA/FREM2/PRPF4/BBS9/ZIC2/CHD7/DAG1/ERCC4/XRCC2/TAPT1/HUWE1/GRIA3/KMT2D/TRIM32/SLC7A14/STAG1/TOP…
ZNF213_TARGET_GENES	ZNF213_TARGET_GENES	488	0.329405	1.34643	0.00577585	0.0919744	0.0781522	3968	tags=24%, list=16%, signal=20%	MFSD11/SMAD7/CHST11/UMAD1/BRWD1/TBPL1/ISLR2/WARS2/SPATS2L/SAMD11/TOP3B/GRHL3/ARMC8/NXN/PDP1/CLTC/GFOD2/CHPT1/GAS2L3/SH2D3C/PDK4/TRIP12/GLG1/QSER1/SPTY2D1/ANKRD17/SENP2/MAML3/HSPA4L/KITLG/DLEU2/GBA/TESC/OTULIN/ARL15/TMEM141/RBM34/LASP1/DCP2/CNOT1/PDE4D/MAP3K7/ENAH/SBNO1/HAPLN2/WEE1/MORF4L1/QKI/GIT2/ASH2L/SRRM2/ARID1A/KDM5A/LRP6/ZC3H6/NBPF14/TOB2/RCOR1/CCDC144B/LAMP1/KMT2D/GNA13/KBTBD4/NR2C2/TMOD1/…
BLANCO_MELO_COVID19_SARS_COV_2_INFECTION_A594_ACE2_EXPRESSING_CELLS_UP	BLANCO_MELO_COVID19_SARS_COV_2_INFECTION_A594_ACE2_EXPRESSING_CELLS_UP	435	0.332633	1.34706	0.00563705	0.0909867	0.0773129	3482	tags=20%, list=14%, signal=18%	LMO2/CHST2/SLCO5A1/ZBTB20/ZNF79/HERC6/NLRC5/DACT1/BMPER/CCDC81/MXD1/PPP1R15B/NOCT/SOX9/SPOCK2/NOD2/POU2F2/GAS2L3/DDX60/PPTC7/SALL1/FOS/NEDD4L/KDM7A/HOXD11/FBXW7/NR4A3/IFI44/IFFO1/CD200R1/FRS2/ZNF26/CCDC85A/SMCHD1/ARHGAP30/CYLD/SERPING1/SKIL/INO80D/SERTAD2/MED26/PLSCR1/HS3ST3B1/ZNF654/LSMEM1/ZNF317/ZNF292/DUSP1/IKZF3/AEN/USP18/ABTB2/ZFP36/RBM48/RBAK/NAV2/CCDC144B/NBPF10/ZNF484/KLK14/GPR3/SCUBE2/KL…
HP_GENERALIZED_ONSET_SEIZURE	HP_GENERALIZED_ONSET_SEIZURE	293	0.345843	1.34799	0.00637853	0.0973289	0.082702	4915	tags=27%, list=20%, signal=22%	TRPM3/MED12L/STXBP1/ATP1A1/OSTM1/GRIK2/KCNQ5/CLTC/SMARCA2/SLC9A7/SLC35A3/SMPD1/SATB2/HCN1/ZNF41/SETD1B/CTNND2/MTOR/PAFAH1B1/PCDH12/ASH1L/GBA/SRPX2/DYNC1H1/TCF4/RPS6KA3/SLC9A6/ZC3H14/ADGRV1/TAOK1/STAT3/HCFC1/GCK/USP9X/ZNF81/PSAP/PLP1/SON/PLAA/CLIP1/OPHN1/NDE1/CNTNAP2/DYRK1A/KCNJ10/B3GALNT2/CNKSR2/KIF1A/ALMS1/GRN/WDR26/PRDM8/DMD/FRRS1L/ACSL4/MAN1B1/MBD5/PURA/ANO10/FGFR3/SETD2/CACNA1H/SCARB2/BUB1B/M…
HP_DYSPNEA	HP_DYSPNEA	317	0.341978	1.35257	0.00659942	0.0985996	0.0837817	5035	tags=26%, list=20%, signal=21%	FBN1/LAMA3/RUNX1/BMPER/LRP4/ACTA2/COL4A6/EP300/SOX9/NOD2/JAK2/ZFPM2/SMPD1/TWNK/NUP214/GAA/ATXN2/LIFR/TGFB2/CBL/GBA/MYH11/LDLRAP1/ZMPSTE24/TET2/STT3B/SERPING1/WAS/ATP11A/STAT3/USP9X/STAT5B/LMNA/CASR/MATR3/PSAP/SLC52A3/COL4A5/CHRND/PRKG1/GNAI3/MMAA/CRLF1/PLEC/IKZF1/NEFH/KRT17/TLL1/FLNC/GYG1/STX16/TSC1/PMM2/ALMS1/SFTPA1/OPTN/TRAK1/UBQLN2/PURA/OTX2/KCNJ6/KAT6A/PRKAR1A/ZIC3/BMPR2/NDUFB8/LAMC2/COL2A1/G…
MIR1207_5P	MIR1207_5P	294	0.347792	1.35642	0.0060909	0.0949288	0.0806626	3863	tags=22%, list=16%, signal=19%	SDK2/CEMIP/KRT80/PPP1R1B/PDPK1/LINGO1/SPNS2/LRP4/CLASP1/ABCC5/NOS1/SHB/SLC7A8/CDH10/POU2F2/KCNE1/PPTC7/MRAP2/TRIM67/SSH2/MAP1B/FXYD5/WBP1L/SIX5/JADE2/CBX5/DDX3X/ATP11A/SLC6A17/ISM2/GIT2/DCUN1D3/KIAA0513/TOB2/PLPPR2/OPA3/FSTL4/STAG1/ETV6/GTDC1/PLEC/CYP26B1/CACNA2D1/LYST/CIT/RBBP5/RAP1GAP/THEM5/GOLGB1/NATD1/ISL2/NECTIN1/RAB43/ITM2C/WNT6/DAGLA/TMCC1/FOXM1/KSR2/IL6ST/ATXN7L3/NAV3/DCHS1/NDRG1/HK1/JAKM…
HP_ABNORMAL_STERNUM_MORPHOLOGY	HP_ABNORMAL_STERNUM_MORPHOLOGY	358	0.340617	1.35697	0.00611403	0.0950557	0.0807704	2926	tags=17%, list=12%, signal=15%	MME/FBN1/LIMK1/ZBTB20/CHST11/FRAS1/SHOC2/DACT1/ACTA2/SLC12A2/NXN/PPP1R15B/SKI/EP300/SOX9/ZFPM2/CHRM3/PHEX/ADAMTSL2/RIT1/PIK3CA/SIL1/NRAS/TGFB2/CBL/GBA/POLR2A/TRIO/TPM3/SRPX2/MYH11/RPS6KA3/SLC9A6/MBTPS1/SP7/CDH11/NIPBL/MBTPS2/FMR1/MAP3K7/LMNA/NF1/HUWE1/CFL2/PRKG1/PLAA/LIG4/MAP2K1/SOX5/PIGW/BRAF/ATP7A/EVC2/EVC/LMX1B/KMT2A/DYRK1A/CYP27B1/PTCH1/FLNB
GOCC_EXTERNAL_ENCAPSULATING_STRUCTURE	GOCC_EXTERNAL_ENCAPSULATING_STRUCTURE	406	0.338507	1.35791	0.00359653	0.0713608	0.0606365	4092	tags=26%, list=16%, signal=22%	FBN1/TECTA/WNT4/FLRT3/LAMA3/FGL2/SERPINE2/TNC/GDF10/FRAS1/EMILIN2/LINGO1/LAMB1/BMPER/COL4A6/MUC6/ANOS1/S100A10/KAZALD1/TGFBR3/TNN/C17orf58/GFOD2/CDON/SPOCK2/FBLN7/COL9A3/GLG1/MMP12/ADAMTSL2/FBLN1/SPARCL1/TGFB2/TIMP4/ANXA6/SRPX2/HSP90B1/APLP1/LTBP1/SHH/SFRP1/SERPING1/CTSH/COL14A1/CDH2/PLSCR1/FIBCD1/LRRN1/HAPLN2/POMZP3/FREM2/ADAM19/DAG1/PSAP/ANGPTL3/AGT/COL4A5/SERPINB6/TIMP1/SERPINB9/LRRTM1/COL22A1…
MIR9_3P	MIR9_3P	317	0.343751	1.35958	0.0061238	0.0951441	0.0808455	2971	tags=21%, list=12%, signal=19%	CNTNAP5/UXS1/ELL2/NUFIP2/ZFHX4/HIPK3/EMILIN2/MAP3K1/E2F7/KLHL15/ITGB1/TNKS2/SLC12A2/ABCC5/SATB2/ITSN2/RIT1/PIK3CA/KITLG/TGFB2/PDCD4/FBXO33/ZBTB11/WDR1/CNOT6/PLEKHA5/CYLD/NAA15/MBTPS2/CDH2/MYRF/VASH2/PDE4D/TFAP2B/RAB14/ATP11A/QSOX2/FBXO28/PTPRB/ZNF292/ZSWIM6/FOXG1/ACBD3/RELT/NXT2/ZNF704/PPP1R12B/IGF2BP3/LRP6/CAPZA1/ANKFY1/HSPA4/KIAA0408/CFL2/LRRTM1/TRIM32/MZT1/UBR3/CHM/FAM126B/RBBP5/ARHGAP5/ATP7A/…
HP_AUTISTIC_BEHAVIOR	HP_AUTISTIC_BEHAVIOR	488	0.332649	1.35969	0.00432465	0.0786101	0.0667963	4556	tags=27%, list=18%, signal=22%	LIMK1/SYNJ1/ZBTB20/TRPM3/MED12L/STXBP1/GRIK2/KCNQ5/ZNF462/SLC12A2/CLTC/KMT2C/SKI/EP300/OCA2/SLC9A7/CTNNB1/SLC35A3/CACNA1C/ZFPM2/SATB2/TWNK/HCN1/ZNF41/SETD1B/MTOR/PIK3CA/NDUFV2/MAP1B/ASH1L/CHD1/POLR2A/HERC2/TRIO/NR2F1/RERE/ALG11/DYNC1H1/TCF4/RPS6KA3/SLC9A6/ZC3H14/CLP1/WWOX/ADGRV1/GFM2/NIPBL/NAA15/CDH2/TAOK1/PWRN1/PDE4D/FMR1/SYN1/DDX3X/HCFC1/PPM1D/USP9X/ZNF81/MEIS2/GFM1/FOXG1/CHD7/NF1/AFF2/SON/GRIA…
MIR493_5P	MIR493_5P	423	0.338088	1.36443	0.00438957	0.0791553	0.0672595	4572	tags=29%, list=18%, signal=24%	SLAIN2/THSD7A/SLC2A13/MBNL3/NXPH1/PDPK1/PDZRN3/NUDT4/HIPK1/MAP3K1/SHOC2/ATP2A2/ITGB1/PREX1/EYA1/TMEM170A/NECTIN3/NPR3/ZNF236/PTGER3/MYCBP2/STARD13/VPS13D/RAPGEF2/LANCL2/SALL1/SSH2/ANKRD61/INSM2/RAB3IP/ANKRD17/CTNND2/AKAP1/GJB7/SPARCL1/FBXO33/ARFGEF1/PAPSS2/KIAA1671/TNFSF11/SAT1/STXBP5L/TCF4/ADCY1/LRP12/PLEKHA5/CDH11/SMG1/RAPH1/CDH2/SERTAD2/VASH2/HS3ST3B1/SBNO1/DENND5A/DGKI/GOLM1/KALRN/ABTB2/ZIC2/…
ZHENG_BOUND_BY_FOXP3	ZHENG_BOUND_BY_FOXP3	429	0.338023	1.36537	0.0042485	0.0783114	0.0665425	2801	tags=20%, list=11%, signal=18%	ITGA6/PRDM1/ATP8A2/MGAT5/PARM1/MAP3K8/PIP4K2A/ZBTB20/FAS/ZDHHC20/UTRN/KAT6B/CORIN/BCL6/MAP3K1/TOX/ASXL2/EXT1/ATXN7/CCR7/PTGER3/CDH10/UBASH3B/IKZF2/RAPGEF2/ARID5B/SSH2/STK10/RAB3IP/FLI1/CDK17/BTLA/NDUFV2/STK17B/NR4A3/TNFSF11/AHR/ELMO1/SPTBN1/CD200R1/ESYT2/FRS2/FERMT1/LEF1/AGO2/RAB19/MBNL1/TTC39B/NIPBL/PRAG1/CADPS/DTX4/MDM2/ZNF778/DENND5A/STAT5B/ZAP70/ZNF217/ABTB2/CHD7/WDR37/ADAM19/ANKRD44/LRRC8C/T…
GOBP_CIRCULATORY_SYSTEM_PROCESS	GOBP_CIRCULATORY_SYSTEM_PROCESS	492	0.334357	1.36591	0.00279146	0.0624471	0.0530624	2240	tags=17%, list=9%, signal=16%	MME/KCNIP3/PCSK5/SMAD7/SCPEP1/SLC1A1/SLC2A13/EPAS1/CORIN/TJP1/ADRA2A/ATP2B4/SLCO3A1/ATP1A1/AVP/ATP2A2/CXCR4/ACTA2/CEACAM1/HEG1/STK39/LNPEP/SLC12A2/ABCC5/NOS1/NPR3/EXT1/C2CD4A/RAMP3/SLC7A8/SLC16A7/THRA/KCNJ12/ACE2/ATP2B3/CACNA1C/JAK2/ROCK2/KCNE1/CHRM3/SLC5A3/SLC38A5/GAA/PPARG/FLI1/SMTNL2/MTOR/SLC4A8/DDAH1/NEDD4L/PIK3CA/TGFB2/KCND1/SLC24A3/NOS3/GPER1/STAT1/SLC6A6/ZMPSTE24/THRB/KCND3/P2RX4/SERPING1/…
TGGTGCT_MIR29A_MIR29B_MIR29C	TGGTGCT_MIR29A_MIR29B_MIR29C	490	0.333975	1.36635	0.00260563	0.0599329	0.0509259	3818	tags=24%, list=15%, signal=21%	FBN1/TDG/ACVR2A/CEMIP/FRAS1/BRWD1/ATP2B4/MED12L/DUSP2/ITGB1/BIRC6/NFAT5/LARP4B/ARMC8/CMPK1/IGSF9B/RNF19A/TAF5/PPP1R15B/DIAPH2/SKI/PCDHA10/POU2F2/CHSY1/ZFX/AP1G1/AFF4/SPTY2D1/FOS/PI15/MAPKBP1/XKR6/SPTAN1/FBXW7/GPAM/KLHL25/DIP2B/IFFO1/AHR/ADAM12/LDLRAP1/BAIAP2/CLDN1/CAPRIN1/INO80D/SLC16A1/VASH2/OTUD4/PCDHA13/ZNF524/HS3ST3B1/NPAS4/DDX3X/PPM1D/DGKH/PPP1R13B/MORF4L1/QKI/ADAM19/DAG1/SRGAP2/EMSY/ZFP36/C…
GOCC_CELL_BODY	GOCC_CELL_BODY	483	0.334587	1.36704	0.00284485	0.0628041	0.0533657	3358	tags=21%, list=14%, signal=18%	MME/CALB1/GRIA1/SLC1A1/PPP1R1B/SLC2A13/GRIP1/PCSK2/DPYSL3/PDPK1/GHRH/PDE1A/RTN4/LRP4/GRIK2/ACTA2/HOMER2/SLC12A2/ASTN2/EVX1/SKOR1/TNN/PDE9A/KIF5C/CACNA1C/RAPGEF2/PTPRF/SST/DNER/CRHBP/VTI1A/DAB1/CTNND2/PSD2/MTOR/RAB8A/SLC4A8/PAFAH1B1/MAP1B/TGFB2/CRYAB/KCND1/ZPR1/TRPV2/DIP2B/KCNC3/SLC6A6/TTBK1/SPTBN2/GABARAP/NQO1/STAR/KCND3/P2RX4/MAP2/PDE1C/LMTK2/PSEN2/FMR1/ADAM10/FXR1/HCFC1/RGS8/PARD3/CASR/MPL/INPP…
RGAANNTTC_HSF1_01	RGAANNTTC_HSF1_01	387	0.341947	1.36841	0.00372701	0.0724893	0.0615954	3814	tags=26%, list=15%, signal=22%	PRDM1/GAD2/SYNJ1/NUFIP2/CHST2/ZBTB20/MGLL/PLXNC1/HIPK1/ATP2C1/BCL6/CACHD1/ANKS1A/CXCR4/COL4A6/USP34/ABCC5/SPAG9/CDH10/STARD13/FSIP2/WWP1/OSR2/ZFX/PCDH10/RASGEF1A/CRYAB/HSPB8/CHD1/SYNM/TOMM40L/NR4A3/UMODL1/DAPK1/EPG5/CYLD/MAP2/EIF4G2/LMTK2/RASGRP2/JMJD6/RNF144B/POPDC3/ZNF654/HCFC1/RPRD2/PPM1D/RGS8/RTN1/IQUB/CNTFR/DUSP1/MAGI3/LARP4/PLBD1/TLK1/COL4A5/LAP3/NETO2/STX12/DENND1B/CYP1A1/AHCTF1/UBR3/COL6A…
GRYDER_PAX3FOXO1_ENHANCERS_KO_DOWN	GRYDER_PAX3FOXO1_ENHANCERS_KO_DOWN	406	0.341746	1.3709	0.00282462	0.0628041	0.0533657	5014	tags=27%, list=20%, signal=22%	C1GALT1/PARM1/MEST/SERPINE2/TENM3/RUNX1/DPYSL3/SPATS2L/ATP2A2/ITPKB/NELL1/SLC16A10/WNK1/EYA1/NOS1/SMARCA2/MAN1C1/CDON/EFNA5/SORCS1/CHSY1/DMRT2/SATB2/CHST15/TBC1D2B/VTI1A/MAPK8/SENP2/ELMO1/DAPK1/YWHAZ/CAPRIN1/RAPH1/RRAGA/APBB2/TFAP2B/NRP2/STAT3/ADAM10/VIM/MEIS2/ZNF217/QKI/GIT2/SDK1/RNF11/ARID1A/CAND1/HSPA4/NAV2/PRKG1/NAV1/WDFY3/ARL4C/NAPG/M6PR/RBBP8/JARID2/FBXO21/ZNF57/LIMCH1/FAM81A/ADAMTS15/CACUL…
HP_CLINODACTYLY	HP_CLINODACTYLY	428	0.33905	1.37145	0.00321167	0.0669641	0.0569005	4725	tags=27%, list=19%, signal=22%	DLX3/LIMK1/DLX5/KAT6B/DACT1/ZC4H2/RAB18/ZNF462/JAG1/NXN/FAT4/PPP1R15B/SKI/EP300/SLC9A7/ZFPM2/CHSY1/SALL1/CEP152/SATB2/TRIP12/SLC26A2/ZNF41/RAD51/FLI1/RIT1/PAFAH1B1/MAP1B/NRAS/SOX6/CBL/HERC2/TRIO/RERE/CSNK2A1/TCF4/RPS6KA3/MECOM/SHH/WWOX/SRCAP/NIPBL/PWRN1/KIAA1109/MAP3K7/TFAP2B/SUZ12/SLX4/HCFC1/USP9X/LMNA/ZNF81/CHD7/AFF2/ERCC4/XRCC2/HUWE1/STAG1/WDFY3/LIG4/ATR/MAP2K1/RBBP8/BPTF/TRRAP/SOX5/PIGW/BRAF/…
HP_APLASIA_HYPOPLASIA_INVOLVING_BONES_OF_THE_LOWER_LIMBS	HP_APLASIA_HYPOPLASIA_INVOLVING_BONES_OF_THE_LOWER_LIMBS	305	0.349037	1.37157	0.00641283	0.0973289	0.082702	4740	tags=29%, list=19%, signal=23%	FBN1/DLX5/GRIP1/CHST11/KAT6B/DACT1/STXBP1/LRP4/FAT4/SMARCA2/SKI/OCA2/SOX9/CHSY1/SALL1/SATB2/SLC26A2/AFF4/FLI1/LIFR/ADAMTSL2/SIL1/PAPSS2/HERC2/RERE/TCF4/SHH/CDH11/NIPBL/PWRN1/PDE4D/FMR1/MAP3K7/PPM1D/USP9X/LMNA/ZSWIM6/CHD7/ARID1A/TAPT1/HUWE1/SON/TUBB3/WDFY3/LIG4/ATR/ADAMTS2/BPTF/TRRAP/ATP7A/LMX1B/KMT2A/DYRK1A/FLNB/ALMS1/CTBP1/B3GLCT/MMP13/TCF20/MBD5/LETM1/EZH2/VPS13B/DCHS1/POP1/FGFR3/KAT6A/PRKAR1A/…
MIR1283	MIR1283	434	0.339128	1.37245	0.00255115	0.0593736	0.0504507	3683	tags=21%, list=15%, signal=19%	PRDM1/THSD7A/NUFIP2/ZFHX4/NEDD9/BRWD1/DKK2/PDZRN3/MAP3K1/SPATS2L/ATP2A2/CLASP1/ITPKB/ATXN7L1/TMEM170A/FAT4/PPIP5K2/CDON/SORCS1/TMTC2/SLC5A3/USP25/SLC35F1/STON1/FGD2/SLF2/ATXN2/PDK3/ABHD5/MAPK8/SULT4A1/NCOA2/CBL/KDM7A/KIAA1671/NWD1/CDC42EP3/OSBPL10/TCF4/FRS2/DAPK1/TEAD1/LTBP1/CCND1/CDH11/PDE1C/NIPBL/INO80D/CDH2/CDYL2/PDE4D/APBB2/ENAH/SBNO1/ZNF714/PHLPP1/PPM1D/PPP1R2/COIL/PTPRB/ZNF292/DEPDC4/UTP20/…
HP_JOINT_DISLOCATION	HP_JOINT_DISLOCATION	317	0.347135	1.37297	0.00541328	0.0889871	0.0756138	3851	tags=24%, list=15%, signal=20%	FBN1/LIMK1/CHST11/KAT6B/STXBP1/ZC4H2/LRP4/EYA1/SLC12A2/NXN/EXT1/SMARCA2/SKI/EP300/SOX9/CDON/THRA/SLC35A3/CHRM3/SLC26A2/RAD51/CLTCL1/FLI1/NEDD4L/PAFAH1B1/SIL1/FBLN1/MAP1B/TPM3/DSTYK/ZMPSTE24/SHH/NIPBL/MBTPS2/MAP3K7/SLX4/SIX3/USP9X/LMNA/ZIC2/ERCC4/XRCC2/ARID1A/CHRND/KMT2D/CFL2/GNPTAB/COL6A3/ATR/SLC6A5/HGD/ADAMTS2/ECEL1/ATP7A/LMX1B/KMT2A/PTCH1/DISP1/FLNB/ATP6V0A2/FANCB/RFWD3/GMPPB/BRCA2/DVL3/CTBP1/T…
YATGNWAAT_OCT_C	YATGNWAAT_OCT_C	299	0.350536	1.37309	0.00620307	0.0955418	0.0811835	3691	tags=23%, list=15%, signal=20%	PRDM1/PDZRN4/UBE2S/DLX1/NUFIP2/NXPH1/DPYSL3/CADM1/CAMKV/ATXN7L1/EYA1/RHOB/PRDM10/NOS1/NPR3/CCDC6/THRA/MID1/SALL1/ZFX/PAX6/MAP1B/NRAS/SLC24A3/HOXD11/GPRC5B/KRT28/NR4A3/TCF4/TP53INP2/CCND1/SERTAD4/SMARCA1/GPR85/ADGRV1/SFRP1/LCOR/LRRN1/FOXG1/ABTB2/ITPRIP/DCUN1D3/ETV1/KCNIP4/PLPPR2/OPA3/RAB3C/RAB5A/ANKMY2/ISL1/SOX5/LHX3/HDAC9/RFTN2/CUL3/GCM1/ATF7IP/TSC1/LACC1/WNT6/CELSR2/ZFY/RCAN1/HOXA10/ADORA2A/REST…
MILI_PSEUDOPODIA_HAPTOTAXIS_UP	MILI_PSEUDOPODIA_HAPTOTAXIS_UP	486	0.336091	1.37461	0.0030911	0.0656721	0.0558027	4301	tags=22%, list=17%, signal=19%	CAB39L/PIP4K2A/KPNA3/ZEB1/MKRN1/SMIM13/RAP2C/DYNLT3/TNKS2/CISD2/CHPT1/PKP4/WWP1/CENPP/SNX16/DIXDC1/MIB1/MYO5A/PTPN4/INPP1/FNDC3A/MAPK8/MAPKBP1/PAFAH1B1/USP24/NCOA2/MAP1B/CAMSAP2/TSR1/MTPN/ATE1/RPS6KA3/TP53INP2/SMCHD1/MBNL1/IVNS1ABP/EIF4G2/RBM34/NIPBL/NAA15/DMXL1/CDV3/TMEM167A/CTTNBP2NL/KIF1C/FXR1/ZNF778/MATR3/NXT2/QKI/LST1/SLTM/ESCO1/LTN1/CAPZA1/KCTD10/DNAJB4/CLOCK/CFL2/SERPINB9/GSPT1/ACTR2/STAG1…
HP_ABNORMALITY_OF_THE_MIDFACE	HP_ABNORMALITY_OF_THE_MIDFACE	476	0.336083	1.37502	0.00189686	0.049551	0.0421043	5038	tags=30%, list=20%, signal=24%	FBN1/ZBTB20/KAT6B/KIDINS220/PCLO/DACT1/STXBP1/LRP4/EYA1/ZNF462/JAG1/NXN/FAT4/PPP1R15B/KMT2C/SKI/EP300/SLC9A7/ZFPM2/SALL1/COL9A3/SATB2/SLC26A2/ZNF41/SETD1B/AFF4/POLR1B/LIFR/CTNND2/MTOR/RIT1/PIK3CA/NRAS/CBL/CHD1/RERE/TCF4/SIX5/RPS6KA3/SP7/SMCHD1/SHH/CDH11/POLR1A/PDE4D/MAP3K7/TFAP2B/HCFC1/SIX3/USP9X/LMNA/ZNF81/FOXG1/CHD7/NF1/PLP1/SON/GRIA3/KMT2D/GNAI3/CRLF1/COL9A2/MAP2K1/BPTF/LRRC32/BRAF/CEP55/ATP7A…
HP_HYPERACTIVITY	HP_HYPERACTIVITY	404	0.343106	1.3751	0.00402557	0.0760586	0.0646283	5475	tags=33%, list=22%, signal=26%	LIMK1/SYNJ1/MED12L/SHOC2/STXBP1/ATP1A1/GRIK2/CLTC/EP300/OCA2/SLC9A7/CDON/MANBA/SMPD1/SATB2/TRIP12/HCN1/ZNF41/FLI1/MTOR/PIK3CA/MAP1B/ASPM/ASH1L/HERC2/TRIO/SRPX2/NR2F1/RERE/CSNK2A1/RPS6KA3/THRB/ZC3H14/SHH/WWOX/NIPBL/CDH2/PWRN1/PDE4D/FMR1/DDX3X/HCFC1/SIX3/PPM1D/USP9X/ZNF81/ZSWIM6/ZIC2/CHD7/NF1/AFF2/RIC1/HUWE1/WDFY3/LIG4/ATR/CLIP1/OPHN1/BPTF/SOX5/KMT2A/CNTNAP2/DYRK1A/PTCH1/B3GALNT2/DISP1/CNKSR2/TSC1/…
HP_KYPHOSIS	HP_KYPHOSIS	391	0.34394	1.37697	0.00597625	0.0936693	0.0795923	5125	tags=28%, list=21%, signal=22%	FBN1/LIMK1/ZBTB20/MED12L/STXBP1/ZC4H2/RAB18/ASXL2/NXN/PPP1R15B/KMT2C/SKI/SOX9/SLC26A2/PIK3CA/SIL1/NRAS/GBA/PAPSS2/HERC2/TRIO/TPM3/RERE/DSTYK/RPS6KA3/ZMPSTE24/MBTPS1/CLP1/CDH11/MBTPS2/PWRN1/LMNA/MEIS2/FOXG1/NF1/NUP88/SLC52A3/ARID1A/SON/ATP6V1B2/GRIA3/CFL2/PLAA/GNPTAB/TUBB3/CRLF1/COL6A3/WDFY3/MAP2K1/HGD/BPTF/ERCC6/LHX3/BRAF/ATP7A/HERC1/P3H1/DYRK1A/PTCH1/FLNB/ATP6V0A2/PMM2/ALMS1/CTDP1/DVL3/CTBP1/TCF…
HP_CONGENITAL_MALFORMATION_OF_THE_GREAT_ARTERIES	HP_CONGENITAL_MALFORMATION_OF_THE_GREAT_ARTERIES	348	0.34622	1.37805	0.00641283	0.0973289	0.082702	4587	tags=25%, list=18%, signal=21%	FBN1/LIMK1/KAT6B/DACT1/STXBP1/CXCR4/ACTA2/ZNF462/JAG1/NXN/SKI/EP300/CDON/CACNA1C/ZFPM2/CHRM3/SALL1/RAD51/AFF4/RIT1/NEDD4L/MAP1B/TGFB2/MYH11/RERE/ZMPSTE24/SHH/POLR1A/MYRF/MAP3K7/TFAP2B/SLX4/SIX3/USP9X/LMNA/USP18/ZIC2/CHD7/WDR37/ERCC4/XRCC2/SON/PRKG1/CCDC39/MAP2K1/BPTF/TRRAP/BRAF/LMX1B/DGCR8/DYRK1A/PTCH1/DISP1/STRA6/FANCB/CTCF/RFWD3/BRCA2/DVL3/TMTC3/ACSL4/B3GLCT/RSPH9/STAG2/FANCM/FGFR3/KAT6A/LARS2/…
AAGCCAT_MIR135A_MIR135B	AAGCCAT_MIR135A_MIR135B	317	0.348454	1.37819	0.00493999	0.0840939	0.071456	4562	tags=26%, list=18%, signal=22%	API5/KPNA3/RUNX1/MYPOP/BRWD1/NUDT4/ATP2B4/HERC6/BMPER/SKI/ZNF236/ATP2B3/JAK2/ROCK2/CHSY1/RNF43/ARID5B/SLC35F1/MAPKBP1/PPP6R3/KCND1/BSN/THRB/CACNA1E/GPR85/UBOX5/SERTAD2/LRRN1/DDX3X/DGKH/KALRN/QKI/NCOA1/DAG1/TLK1/RGL1/UBE3C/RBAK/PDE8B/SON/EPHA3/TOPORS/CHMP4B/GPR3/ZNF385A/SRGAP3/PITPNC1/ELOVL2/RALBP1/ARHGAP6/DMRT1/PDE4A/HNRNPU/IGF2BP2/CPLX2/MSX2/HOXA10/TAF4/SHISA7/ANGPTL2/MKNK1/IL6ST/SFSWAP/PAPOLA/A…
HP_ABNORMALITY_OF_NEURONAL_MIGRATION	HP_ABNORMALITY_OF_NEURONAL_MIGRATION	414	0.342969	1.37852	0.00229592	0.0549631	0.0467031	3814	tags=23%, list=15%, signal=20%	FRAS1/KAT6B/XPR1/TRPM3/MED12L/KLHL15/STXBP1/LAMB1/RAB18/BMPER/GRIK2/KCNQ5/FAT4/CLTC/OCA2/KIF5C/CDON/RD3/CEP152/PAX6/ATXN2/FLI1/CEP135/MTOR/NEDD4L/PIK3CA/ZNF335/PAFAH1B1/MAP1B/ASPM/ASH1L/SRPX2/ALG11/DYNC1H1/CSNK2A1/TCF4/RPS6KA3/EPG5/ZC3H14/STIL/CLP1/SHH/CTNNA2/GFM2/CDH2/TAOK1/KIAA1109/PRKDC/FMR1/SUZ12/SIX3/USP9X/ZSWIM6/FOXG1/USP18/ZIC2/DAG1/TUBA8/GPSM2/PLP1/SON/RALGAPA1/PLAA/TUBB3/POMK/ATR/CLIP1/G…
TRAVAGLINI_LUNG_ALVEOLAR_EPITHELIAL_TYPE_1_CELL	TRAVAGLINI_LUNG_ALVEOLAR_EPITHELIAL_TYPE_1_CELL	353	0.346111	1.37892	0.00325554	0.0673847	0.0572579	3599	tags=22%, list=14%, signal=19%	CDKN2B/PTPN1/SMAD7/LAMA3/SLC1A1/TPPP/FAS/NEDD9/MGLL/ATP2B4/TACSTD2/NTM/CADM1/PDLIM2/SERINC5/ANKS1A/ROR1/HEG1/SLC39A8/ANOS1/S100A10/NXN/SPOCK2/DENND3/NEDD4L/NCKAP5/CRYAB/HSPB8/SPTAN1/OSGIN1/PAPSS2/SPTBN1/MAP2/LMTK2/MYRF/UPK3B/ATP11A/GAS6/TMOD3/DUSP1/LRRN4/N4BP1/ITPRIP/APLP2/TOR1AIP2/ZFP36/SPINT1/RNF213/OSGIN2/CFL2/STX12/B3GNT2/PTPN21/CGN/LIMCH1/S100A4/ITM2B/LAPTM4A/DST/TMEM139/DUSP7/GLS/DOCK4/DNAJ…
GOBP_CELL_GROWTH	GOBP_CELL_GROWTH	400	0.344043	1.38032	0.00437956	0.0791553	0.0672595	3748	tags=22%, list=15%, signal=19%	LIMK1/FLRT3/SMAD7/SERPINE2/BCL6/ISLR2/MSX1/AVP/RTN4/CXCR4/CEACAM1/NRCAM/KAZALD1/SMARCA2/TNN/KIAA0319/SPAG9/SEMA3C/SOX9/CHPT1/CTNNB1/ITSN2/SEMA5B/CDKN2C/FAM122A/PPARG/MTOR/NEDD4L/MAP1B/NUBP1/PAK6/AKAP6/TGFB2/CRYAB/OSGIN1/TRPV2/MTPN/DIP2B/CSNK2A1/RPS6KA3/SLC9A6/MAP2/EIF4G2/SFRP1/RASGRP2/KIAA1109/SERTAD2/APBB2/NRP2/DDX3X/ADAM10/CPNE1/USP9X/DCUN1D3/CDKN2D/AGT/IQGAP1/KDM2B/OSGIN2/KMT2D/SLIT2/TRIM32/FS…
GOBP_REGULATION_OF_IMMUNE_EFFECTOR_PROCESS	GOBP_REGULATION_OF_IMMUNE_EFFECTOR_PROCESS	291	0.354198	1.38155	0.00600981	0.093959	0.0798385	4325	tags=22%, list=17%, signal=19%	CLEC7A/SMAD7/FGL2/TNFSF18/PDPK1/CADM1/BCL6/STXBP1/CEACAM1/PAXIP1/ZDHHC11/HLA-A/NOD2/DDX60/IL27RA/AP1G1/IFIT1/ANKRD17/MMP12/TP53BP1/SOCS5/TGFB2/GPRC5B/NR4A3/STAT1/DNASE1/ZMPSTE24/C5AR1/KLRD1/SERPING1/PRKDC/MAP3K7/WAS/STAT5B/MICB/CRTAM/TARBP2/PGC/LAMP1/SERPINB9/RIF1/TNFSF13/IL1R1/MALT1/MUL1/RASGRP1/RC3H1/KMT5B/CLU/GRN/IL5/HPX/DHX9/RAC2/TMBIM6/TRAF6/HK1/APPL2/SCIMP/CD47/FCER2/MZB1/HERC5/HMOX1/GATA3
HP_ABNORMAL_AGGRESSIVE_IMPULSIVE_OR_VIOLENT_BEHAVIOR	HP_ABNORMAL_AGGRESSIVE_IMPULSIVE_OR_VIOLENT_BEHAVIOR	284	0.354026	1.38157	0.00641283	0.0973289	0.082702	6014	tags=35%, list=24%, signal=27%	ZBTB20/TRPM3/MED12L/LINGO1/STXBP1/WARS2/ATP1A1/KCNQ5/FAT4/CLTC/SMARCA2/KMT2C/SKI/EP300/OCA2/MANBA/CTNNB1/CEP152/SATB2/TRIP12/CLTCL1/ASH1L/HERC2/TRIO/RERE/DYNC1H1/TCF4/RPS6KA3/PUS3/NIPBL/CDH2/TAOK1/FMR1/SYN1/DDX3X/SLC6A17/USP9X/AFF2/GRIA3/RBBP8/BPTF/NDE1/SOX5/KMT2A/DGCR8/CNTNAP2/DYRK1A/GLS/TSC1/KIF1A/GRN/FRRS1L/MAN1B1/TCF20/MBD5/DCHS1/MADD/SETD2/SVBP/UQCC2/KDM3B/CREBBP/UBE2A/SMC1A/GATAD2B/PANK2/BC…
TBK1.DF_DN	TBK1.DF_DN	272	0.357698	1.38673	0.00663961	0.0987388	0.0839	4054	tags=26%, list=16%, signal=22%	FLRT3/ELL2/SERPINE2/KPNA6/HIPK3/BRWD1/GTF2A1/SLC39A8/SMARCA2/SEMA3C/PKP4/ROCK2/DDX60/MFSD6/SLC26A2/IFIT1/AFF4/FOS/HMBOX1/TTBK2/UGGT1/TEAD1/CCND1/RPAP3/SMG1/NAA15/DCP2/CBX5/ADAM10/ZNF654/TMOD3/NF1/IGF2BP3/FAM234B/COL4A5/ANKFY1/ERAP1/CLOCK/PMEPA1/DENND1B/GNAI3/RIF1/TTPAL/EXOC5/USP22/BPTF/TNRC6B/RBBP5/PRKRA/FNBP1L/IRF2/STOM/CLN5/SLK/USP46/RFWD3/COL17A1/ITGA2/HOXA1/RFX7/C12orf43/LETM1/VRK1/LMNB1/DICE…
MIR4307	MIR4307	377	0.347757	1.38744	0.004271	0.078436	0.0666483	5398	tags=29%, list=22%, signal=23%	SLAIN2/ANTXR2/C1GALT1/ZDHHC20/HIPK3/RICTOR/TENM1/KLHL15/EDAR/ROR1/PLEKHG1/PPP1R21/CTDSPL/ADGRL2/PHACTR1/PTPN4/SLC6A19/FNDC3A/PSD2/ASPM/ARFGEF1/HERC2/TRIO/CCND1/GPR85/DDIT4L/INO80D/PDE4D/OTUD4/PDS5B/NRP2/ENAH/FXR1/DGKH/PCDH17/ZNF292/PET117/KALRN/GIT2/NOX1/TOR1AIP2/RGL1/LRP6/CLOCK/KCNH5/C1QTNF3/EPHA3/ZNF197/UBQLN1/TNRC6B/SACM1L/LCORL/DST/C2orf78/KMT5B/DCDC2/ROCK1/GCM1/STXBP5/PTGER4/CNST/KDM4C/GNRHR…
MIR374A_5P	MIR374A_5P	382	0.348268	1.38844	0.00186053	0.048858	0.0415154	4332	tags=28%, list=17%, signal=23%	PRDM1/CEMIP/ZBTB34/TMEM245/MBNL3/ANKRD34B/BRWD1/DKK2/RASGRF1/EDAR/ANOS1/ASTN2/FAT4/PTGER3/TCAIM/IKZF2/NUP35/CNTN4/MYO5A/AFF1/ABHD5/ASB5/NEDD4L/CAMSAP2/STK38L/NR4A3/LIN9/AHR/LTBP1/CCND1/LRP12/ARL15/MAP2/NIPBL/TXLNB/DMXL1/PDE4D/ADAM10/NHLRC2/RPRD2/MICB/EPB41L2/ZNF81/ZSWIM6/RAP1B/NCOA1/HR/KLHL29/CEP350/ZFP36/RIC1/HSPA4/GRAMD1B/MZT1/HECTD4/FNIP1/RORA/TM9SF2/CDK20/NRDE2/PLN/RPRD1A/ARHGAP5/PIGW/C4orf33…
MIR3120_3P	MIR3120_3P	326	0.349469	1.38879	0.00590798	0.0932153	0.0792066	4583	tags=30%, list=18%, signal=25%	SYNJ1/NUFIP2/SERPINE2/GPR180/TBPL1/GTF2A1/CXCR4/USP31/ABCC5/OLFM3/NRCAM/CLTC/SPAG9/CTNNB1/IKZF2/ZFPM2/TRIP12/SSH2/AFF1/GLCE/PDK3/CTNND2/MAPK8/NEDD4L/AKAP1/NRAS/TGFB2/ARFGEF1/EPG5/MBNL1/MAP2/PDE1C/SKIL/RNMT/KIAA1549/SLC16A1/TAOK1/APBB2/ZNF142/RAB14/STAT3/SBNO1/USP9X/CNTFR/WEE1/ZNF879/ABTB2/ZNF704/ETV1/RIC1/CLOCK/ZC3H12C/SLC7A14/GNAI3/TUBB3/STAG1/RSBN1/SRGAP3/TNRC6B/CCNT2/KMT5B/GYG1/CUL3/CNKSR2/CA1…
GOBP_REGULATION_OF_APOPTOTIC_SIGNALING_PATHWAY	GOBP_REGULATION_OF_APOPTOTIC_SIGNALING_PATHWAY	301	0.354351	1.38897	0.0044646	0.079686	0.0677106	4789	tags=24%, list=19%, signal=20%	WNT4/ITGA6/PTPN1/FAS/RB1CC1/MSX1/TMBIM1/AVP/BIRC6/EYA1/CREB3L1/FZD9/PPIF/TNFSF10/FBXW7/NOS3/GPER1/CSNK2A1/ZSWIM2/CYLD/WWOX/IVNS1ABP/SFRP1/SKIL/RNF183/DDX3X/MDM2/IFI6/FIGNL1/ITPRIP/CDKN2D/NOX1/AGT/BID/TRIM32/GNAI3/ZNF385A/UBQLN1/ITGAV/CTNNA1/PRKRA/USP47/NACC2/PINK1/RNF34/ITM2C/SNAI1/CLU/NOC2L/SP100/TNFRSF12A/MADD/SRPX/TMBIM6/GSK3B/PTTG1IP/RPS6KB1/TNFSF12/CTSC/COL2A1/TCF7L2/GATA4/HMOX1/IL1A/DEDD2/T…
GTGCCAA_MIR96	GTGCCAA_MIR96	282	0.356019	1.38979	0.00596479	0.0936676	0.0795909	3761	tags=23%, list=15%, signal=19%	ACVR2A/SLC1A1/VAT1L/ZFHX4/BRWD1/RICTOR/PRKCE/HSPA2/RAB35/MAP3K3/RHPN2/EXT1/SLC7A8/PTGER3/SLC16A7/CACNA1C/SNX16/CEP170/ARID5B/SLC39A10/SLF2/MTOR/DDAH1/AKAP1/SOX6/LRCH2/GPRC5B/NR4A3/SP7/GAN/CHST1/NIPBL/LCOR/RNF183/CEP192/GRID1/MORF4L1/ZIC2/ZNF704/FARP1/PMEPA1/OVOL1/EPHA3/MAP2K1/SOX5/SCYL3/FAM81A/CDK5R2/HDAC9/KMT2A/TLL1/CELSR2/DLAT/NAA50/PLSCR3/TACC1/SH3BP5/EPB41L3/PTP4A1/TAC1/CPEB4/CELSR1/TMBIM6/PR…
GOBP_T_CELL_ACTIVATION	GOBP_T_CELL_ACTIVATION	357	0.348919	1.39038	0.00346098	0.0700658	0.0595361	3128	tags=17%, list=13%, signal=15%	WNT4/PRDM1/CLEC7A/MAP3K8/SMAD7/FGL2/TNFSF18/RUNX1/PDPK1/BCL6/TOX/ITPKB/CD5/PREX1/CEACAM1/RIPOR2/CCR7/HLA-A/NOD2/IL27RA/IL6R/LGALS9B/MTOR/SOCS5/PIK3CA/BTLA/GBA/GPAM/DTX1/TNFSF11/LEF1/SOX13/SHH/PSMB10/JMJD6/PRKDC/LMO1/WAS/STAT3/STAT5B/ZAP70/MICB/CRTAM/CHD7/CD3G/BTN2A2/LIG4/CYP26B1/RORA/MALT1/CASP3/CAMK4/LRRC32/ATP7A/RASGRP1/RC3H1/BCL3/JAG2/TSC1/PTGER4/SOS1
GOCC_PLASMA_MEMBRANE_PROTEIN_COMPLEX	GOCC_PLASMA_MEMBRANE_PROTEIN_COMPLEX	462	0.340677	1.39044	0.00216026	0.053275	0.0452687	3422	tags=20%, list=14%, signal=18%	ITGA6/KCNIP3/GNG8/KCNF1/ACVR2A/GRIA1/SMAD7/SYNJ1/CORO1C/FAS/UTRN/CACHD1/ATP1A1/GRIK2/ITGB1/CEACAM1/KCNQ5/HSPA2/OLFM3/NOS1/CLTC/TGFBR3/RAMP3/CDH10/HLA-A/CTNNB1/CHRNA9/CACNA1C/KCNE1/ABHD6/IL27RA/ITGA9/HCN1/HLA-DMA/IL6R/GJB7/CDH8/KCND1/CBL/KCNC3/SLC6A6/CDH22/CACNA1E/KCNA3/KCND3/CTNNA2/CDH11/KCNE1B/CALCR/CDH2/PSEN2/PDE4D/ZAP70/CNTFR/DAG1/NOX1/AMHR2/CD3G/LRP6/CHRND/SGCD/KCNIP4/PLP1/ABHD12/GJA3/CHRNB4/…
HP_SHORT_ATTENTION_SPAN	HP_SHORT_ATTENTION_SPAN	360	0.348823	1.39049	0.00564091	0.0909885	0.0773144	5353	tags=32%, list=22%, signal=25%	LIMK1/CDKN2B/SYNJ1/MED12L/STXBP1/GRIK2/CLTC/EP300/OCA2/SLC9A7/CDON/SMPD1/SATB2/HCN1/CDKN2C/ZNF41/FLI1/PIK3CA/MAP1B/ASPM/HERC2/TRIO/SRPX2/NR2F1/RERE/CSNK2A1/RPS6KA3/THRB/ZC3H14/SHH/WWOX/NIPBL/CDH2/PWRN1/FMR1/HCFC1/SIX3/PPM1D/USP9X/ZNF81/ZIC2/CHD7/NF1/PSAP/RIC1/TUBB3/WDFY3/LIG4/CLIP1/OPHN1/BPTF/SOX5/KMT2A/DYRK1A/PTCH1/PINK1/B3GALNT2/DISP1/CNKSR2/TSC1/TRAK1/DMD/FRRS1L/ACSL4/MAN1B1/DRD4/TCF20/MBD5/PU…
MIR1299	MIR1299	295	0.356447	1.39199	0.00491158	0.0840762	0.0714409	4879	tags=29%, list=20%, signal=24%	ZBTB20/CHST11/MBNL3/BRWD1/ZEB1/TENM1/KLHL15/SLC16A10/NFAT5/MXD1/CTDSPL/PPIP5K2/TIGD6/HLA-A/MID1/CEP170/GXYLT1/GLCE/DDAH1/PIK3CA/MAP1B/SOX6/AGO2/COLCA1/SKIL/RASGRP2/TMEM167A/GTF3C4/STAT3/PRRC2C/RGS8/GPD1/GFM1/MAGI3/IGF2BP3/KCNIP4/TAPT1/DNAJB4/GRIA3/BTN2A2/GPR3/B3GNT2/RASL11B/ANKMY2/BTAF1/ENPP6/TNFRSF19/SNX19/EVC/CNTNAP2/PTCH1/CEP41/TIGAR/UBN2/ATF7IP/CTCF/SRSF9/HOXC10/ZC3H4/EPHA7/TPP1/GPATCH8/IL6ST…
MIR5680	MIR5680	419	0.345456	1.39348	0.0012673	0.0384179	0.0326443	3826	tags=24%, list=15%, signal=21%	UHMK1/ANTXR2/SMAD7/RBMS3/ZDHHC20/MBNL3/PLXNC1/MED12L/TENM1/KPNA1/BMPER/GRHL3/OLFM3/NRCAM/NPR3/SMARCA2/PPP1R15B/SPAG9/KMT2C/RHOBTB3/EP300/PTGER3/IKZF2/PHEX/GXYLT1/AFF1/AFF4/LIFR/NCOA2/CAMSAP2/PPP6R3/DYNC1I1/PHLDA1/STK17B/SYNPO2/FRS2/ZMPSTE24/NQO1/TEAD1/PLEKHA5/TET2/NAA15/SKIL/RAPH1/KIAA1549/TMEM167A/TAOK1/CBX5/APBB2/EDEM3/SUZ12/ADAM10/ATP8A1/DGKI/SOGA3/TMOD3/APPBP2/DUSP1/ZNF704/CTCFL/LARP4/TOR1AIP…
HP_INTELLECTUAL_DISABILITY_SEVERE	HP_INTELLECTUAL_DISABILITY_SEVERE	356	0.349662	1.39382	0.00322949	0.0669641	0.0569005	4972	tags=28%, list=20%, signal=23%	KAT6B/TRPM3/MED12L/STXBP1/RAB18/GRIK2/KCNQ5/SLC12A2/FAT4/CLTC/SMARCA2/PPP1R15B/OCA2/SLC9A7/SLC35A3/CEP152/SATB2/ZNF41/CEP135/CTNND2/PAFAH1B1/NDUFV2/ASPM/SPTAN1/ASH1L/DYNC1H1/TCF4/RPS6KA3/SLC9A6/ZC3H14/LIPT1/STIL/CTNNA2/NIPBL/MBTPS2/TAOK1/STAT3/SLC6A17/HCFC1/GCK/USP9X/ZNF81/FOXG1/DAG1/PLP1/HUWE1/SON/GRIA3/STAG1/CLIP1/OPHN1/CIT/NDE1/PIGW/HERC1/LMX1B/KMT2A/CNTNAP2/DYRK1A/B3GALNT2/HNRNPU/CNKSR2/KIF1A…
HP_ABNORMALITY_OF_THE_CEREBRAL_CORTEX	HP_ABNORMALITY_OF_THE_CEREBRAL_CORTEX	384	0.349568	1.39439	0.00301661	0.064882	0.0551313	3814	tags=23%, list=15%, signal=19%	FRAS1/TRPM3/MED12L/KLHL15/STXBP1/LAMB1/RAB18/BMPER/GRIK2/KCNQ5/SLC12A2/FAT4/CLTC/OCA2/KIF5C/CDON/CEP152/HCN1/PAX6/ATXN2/FLI1/CEP135/MTOR/NEDD4L/PIK3CA/ZNF335/PAFAH1B1/MAP1B/ASPM/ASH1L/SRPX2/DYNC1H1/CSNK2A1/TCF4/ZC3H14/STIL/CLP1/SHH/CTNNA2/ADGRV1/GFM2/TAOK1/KIAA1109/PRKDC/SUZ12/DDX3X/SIX3/USP9X/FOXG1/USP18/ZIC2/DAG1/TUBA8/GPSM2/PLP1/SON/PLAA/TUBB3/POMK/ATR/CLIP1/CIT/TRRAP/NDE1/BRAF/CNTNAP2/PTCH1/B…
CETS1P54_01	CETS1P54_01	251	0.363538	1.39481	0.00648081	0.0980081	0.0832791	5337	tags=27%, list=21%, signal=21%	UHMK1/PDZRN4/ACVR2A/MPZL3/RAP2C/TNKS2/TIGD6/STARD13/PPME1/STK10/SPTY2D1/MTOR/NRAS/STX19/ZBTB11/MTPN/GDE1/NIPBL/ARHGAP1/FMR1/FBXO28/NF1/DCUN1D3/APOLD1/PIK3R4/LSM1/ZNF35/GSPT1/ACTR2/GNAI3/ARL4C/TNFSF13/U2AF2/ARL5B/ZNF408/BTAF1/ERCC6/DCTN5/GTF3C1/HTR2C/ITM2C/PRKAG2/CTCF/CALU/TCF7/CPEB4/UGGT2/APPL2/BCDIN3D/SZT2/TUBA1B/ZNF384/TYMP/MTIF2/PAFAH1B2/HCST/TOMM22/RLIM/DDX47/BAG4/FOXN3/RNF31/VPS52/CHID1/ZNF1…
BENPORATH_PRC2_TARGETS	BENPORATH_PRC2_TARGETS	481	0.341174	1.39488	0.00193738	0.0501647	0.0426257	2922	tags=21%, list=12%, signal=19%	DLX3/SSTR1/PARM1/DLX1/DLX2/GAD2/CEMIP/CLSTN2/SLCO5A1/OSR1/WNT10A/DKK2/RASGRF1/HEY1/EPAS1/ADRA2A/CH25H/IGSF21/MSX1/PRKCE/LBX1/SLC10A4/NELL1/COL4A6/ASTN2/LAYN/NPR3/KAZALD1/ZNF503/C2CD4A/DACH2/PTGER3/OCA2/SORCS1/FBLN7/FFAR4/DMRT2/TRIM67/CDKN2C/PAX6/INSM2/GPR12/FLI1/CTNND2/DDAH1/SFRP5/THBD/MAL/LRCH2/NR4A3/LHX8/CACNA1E/KCNA3/KCND3/SHH/FEZF2/TET2/SFRP1/KL/SLC30A2/HS3ST3B1/NPAS4/DGKI/SIX3/PCDH17/CNTFR/G…
HP_MISALIGNMENT_OF_TEETH	HP_MISALIGNMENT_OF_TEETH	260	0.362216	1.3978	0.00498904	0.0846947	0.0719665	4005	tags=24%, list=16%, signal=20%	FBN1/DLX3/LIMK1/GRIP1/FRAS1/MSX1/EYA1/NXN/FAT4/SMARCA2/SKI/EP300/OCA2/CHSY1/SATB2/POLR2A/TRIO/PLEKHM1/TCF4/RPS6KA3/ZMPSTE24/SMCHD1/CDH11/NIPBL/PDE4D/MAP3K7/USP9X/LMNA/ZSWIM6/FREM2/RELT/ERCC4/RIC1/ATP6V1B2/KMT2D/GNAI3/STAG1/PRKD1/ATR/MAP2K1/ADAMTS2/BPTF/SOX5/ERCC6/BRAF/KMT2A/DYRK1A/NECTIN1/SOS1/WDR26/DVL3/B3GLCT/IL6ST/MBD5/DCHS1/MADD/FGFR3/PRKAR1A/HK1/GALNS/LAS1L/TECPR2
SCHAEFFER_PROSTATE_DEVELOPMENT_6HR_DN	SCHAEFFER_PROSTATE_DEVELOPMENT_6HR_DN	424	0.346674	1.399	0.0019037	0.0496256	0.0421677	6031	tags=33%, list=24%, signal=26%	DAGLB/DHRS3/UXS1/NUFIP2/RBMS3/FRAS1/RAB12/TXLNA/ITGB1/WNK1/LIMA1/PTPRD/ZNF462/RHOB/FAT4/CLTC/SMARCA2/KMT2C/SKI/SOX9/CHPT1/PDZD8/PKP4/KLHDC10/ARID5B/SLC39A10/SMTNL2/SENP2/CDC37L1/CAT/CHD1/ZBTB11/TPM3/HSP90B1/ECD/SPTBN1/LEF1/AGO2/TET2/TAOK1/SERTAD2/PRRC2C/CHD9/APPBP2/MORF4L1/ZNF704/SAP30/PSAP/TLK1/TOB2/RCOR1/BCKDHA/GSPT1/NAV1/SPRR1A/TNRC6B/MICU2/PDE3A/UPK2/ANKHD1-EIF4EBP3/DIS3/FLNC/FRYL/NECTIN1/HNR…
MIR519E_5P	MIR519E_5P	284	0.358551	1.39923	0.00456231	0.0804652	0.0683726	2791	tags=19%, list=11%, signal=17%	API5/GRIA1/MBNL3/SEZ6L/XPR1/TENM1/ITPKB/GLRX/UBE2Q2/ELK4/UBASH3B/SLC35A3/CHSY1/DIXDC1/MIB1/IL6R/AFF4/RAB3IP/ZFAND4/PI15/RAB8A/NRAS/TPM3/RERE/FRS2/RASSF3/LTBP1/CDH11/COL14A1/RNF144B/LCOR/HS3ST3B1/ZNF714/SLC39A2/CCDC186/PTPRB/MATR3/QKI/ITPRIP/APLP2/AFF2/SLTM/PPP2R2A/NAV2/WIPF2/CLOCK/TC2N/KCNH5/NAV1/ISL1/RSBN1/LRRC32/ERCC6/VCPIP1/SLC4A7
NAKAYA_PBMC_FLUARIX_FLUVIRIN_AGE_18_50YO_CORRELATED_WITH_HAI_28DY_RESPONSE_AT_7DY_NEGATIVE	NAKAYA_PBMC_FLUARIX_FLUVIRIN_AGE_18_50YO_CORRELATED_WITH_HAI_28DY_RESPONSE_AT_7DY_NEGATIVE	438	0.345075	1.39925	0.00167119	0.0457668	0.0388888	2494	tags=16%, list=10%, signal=15%	UHMK1/UXS1/NUFIP2/HEATR1/KAT6B/RICTOR/HIPK1/INPP5D/MAP3K1/ZEB1/MPZL3/CLASP1/ITPKB/TNKS2/TMEM170A/PDP1/NOMO1/RAB11FIP2/NOMO2/SLC16A7/SPOCK2/CTNNB1/GPRASP1/NOMO3/ZFX/PLA2G12A/AP1G1/AFF4/RAB3IP/SMCR8/FGD3/CHD1/ZBTB11/ZNF507/NR4A3/SPTBN1/EPG5/LEF1/P2RX4/CYLD/MBNL1/TRAPPC10/FHIT/SMG1/RBM34/RNMT/CBX5/LCOR/DDX3X/STAT3/RANBP2/ZNF317/STAT5B/CHERP/PPP1R2/FBXO28/GFM1/ANKRD44/EHBP1/MKLN1/GRAMD1B/HERC2P3/RIF1…
GOBP_CELL_JUNCTION_ASSEMBLY	GOBP_CELL_JUNCTION_ASSEMBLY	377	0.351239	1.40133	0.00307634	0.0654764	0.0556364	3370	tags=22%, list=14%, signal=20%	WNT4/ITGA6/SDK2/FLRT3/SMAD7/LAMA3/CORO1C/CLSTN2/MDGA1/RUNX1/PDPK1/TJP1/HIPK1/PCLO/LRP4/CLASP1/HEG1/PTPRD/S100A10/NRCAM/ADGRL2/CDH10/SPOCK2/EFNA5/PKP4/ACE2/CTNNB1/CLDN6/RAPGEF2/ROCK2/DNER/CTNND2/MAP1B/CDH8/LRFN4/ZNF703/BSN/SRPX2/PCDHB10/SPTBN2/CDH22/WDR1/CLDN1/ILK/ADGRB1/CDH11/SFRP1/CDH2/NPAS4/LRRN1/CLDN3/PARD3/PCDH17/RAP1B/SDK1/AGT/IQGAP1/CAPZA1/LRRTM1/FARP1/PRKCH/CEL/EPHA3/PLEC/ACTN1/OPHN1/EIF4G…
MIR3153	MIR3153	199	0.371176	1.40178	0.00527766	0.0882123	0.0749555	3841	tags=24%, list=15%, signal=21%	CLEC7A/THSD7A/KPNA3/ZBTB20/RAVER2/RICTOR/CLASP1/PPIP5K2/EFNA5/ANKRD17/FNDC3A/MAPK8/SLC4A8/LZTS3/PCDH12/NHSL2/PPM1L/CACNA1E/CDH11/YWHAZ/RGS8/DGKH/MIA3/ZNF704/SDK1/AFF2/SLC18A1/FAM234B/GSPT1/SLC7A14/AGO3/IPPK/RABGAP1/KMT2A/TIGAR/USP46/TSC1/ACER2/NEK2/WDR26/KSR2/TACC1/SPOCK3/ATP1B1/VTCN1/EPM2AIP1/PLCD4/BTN3A3
GOBP_POSITIVE_REGULATION_OF_CELL_ACTIVATION	GOBP_POSITIVE_REGULATION_OF_CELL_ACTIVATION	249	0.365551	1.40178	0.00619306	0.0955418	0.0811835	1814	tags=14%, list=7%, signal=14%	CLEC7A/MAP3K8/RUNX1/PDPK1/INPP5D/BCL6/STXBP1/TOX/ITPKB/CD5/PAXIP1/SOX15/CCR7/HLA-A/NOD2/JAK2/IL27RA/AP1G1/SLC39A10/TP53BP1/SOCS5/PIK3CA/ZNF335/BTLA/NR4A3/GPAM/TNFSF11/TTBK1/LEF1/SOX13/SHH/PRKDC/GAS6/STAT5B/ZAP70/MPL
MIR5010_3P	MIR5010_3P	278	0.359984	1.40322	0.00673985	0.0994304	0.0844877	3874	tags=26%, list=16%, signal=22%	UNC5D/FLRT3/ZBTB20/MBNL3/RICTOR/GTF2A1/ROR1/GRIK2/CLASP1/WNK1/RIPOR2/RANBP10/ADGRL2/KMT2C/MID1/WDR7/GRIP2/SLF2/RAB3IP/MAFA/PSD2/BTBD7/ASB5/FAM20B/XKR6/CBL/PLEKHM3/FBXW7/ADAM12/PPM1L/BAIAP2/TEAD1/ZC3H14/TRIM2/FMR1/CCDC186/ZSWIM6/IKZF3/MEIS2/C9orf153/KLHL29/ETV1/LRRC8C/SGCD/ZC3H12C/PMEPA1/CCDC39/SNX20/CYP26B1/TNRC6B/WDR44/KMT2A/CLCC1/CNTNAP2/TLL1/ADAMTSL1/UBN2/IGF2BP2/EXD2/LDB3/UBQLN2/ACSL4/TIPARP/…
GOBP_NEGATIVE_REGULATION_OF_IMMUNE_SYSTEM_PROCESS	GOBP_NEGATIVE_REGULATION_OF_IMMUNE_SYSTEM_PROCESS	296	0.359538	1.40377	0.0021741	0.053275	0.0452687	2754	tags=17%, list=11%, signal=16%	FBN1/SMAD7/FGL2/NBL1/TNFSF18/RUNX1/INPP5D/BCL6/NLRC5/CEACAM1/RIPOR2/SOX9/HLA-A/NOD2/UBASH3B/IL27RA/LGALS9B/PPARG/MMP12/SOCS5/KITLG/TGFB2/FBXW7/GPAM/DTX1/GPER1/CD200R1/SHH/KLRD1/SFRP1/SERPING1/PRKDC/NME1/MICB/MIA3/CRTAM/DUSP1/TARBP2/LST1/TOB2/SLIT2/SERPINB9/CST7/BTN2A2/GPR55/TYRO3/CASP3/LRRC32/MUL1/RC3H1/NR1D1
SMID_BREAST_CANCER_LUMINAL_B_DN	SMID_BREAST_CANCER_LUMINAL_B_DN	412	0.349869	1.40389	0.00174146	0.046867	0.0398237	4294	tags=25%, list=17%, signal=21%	MME/ITGA6/DLX5/GAD2/P2RY14/SERPINE2/TNC/FAS/PGBD5/AKR1C1/CH25H/FNDC3B/RIPOR2/NPR3/PDE9A/CCR7/ACE2/MID1/ADCY2/CHRM3/IL27RA/COL9A3/COTL1/STK10/PAX6/SRGN/FBLN1/MAP1B/CRYAB/TMEM158/SYNM/PAPSS2/APBA2/MYH11/SAT1/FERMT1/CLDN1/LTBP1/SLC34A2/TRIM2/SFRP1/SERPING1/RASGRP2/COL14A1/SLC16A1/PLCH1/DTX4/ZAP70/EPB41L2/ZNF532/TFPI/CYP39A1/CD3G/IGF2BP3/DNAJB4/SVEP1/CRLF1/PRELP/ARL4C/CYP26B1/AMD1/ADGRG2/TIE1/KRT17/P…
MIR494_3P	MIR494_3P	340	0.353037	1.40415	0.00317532	0.0665559	0.0565537	5069	tags=31%, list=20%, signal=25%	ATP8A2/SHISA2/API5/PPFIA2/CERS6/ZFHX4/ZBTB20/ZDHHC20/ADCY7/CH25H/ATP2C1/PCLO/SHOC2/RB1CC1/USP31/ABCC5/NPR3/PPP2R2B/PRDM4/ZFX/PCDH10/PI15/TSHZ2/SOCS5/DNAJC5B/NR4A3/RPS6KA3/WDR1/TEAD1/CNOT6/STT3B/VASH2/LMO1/PDS5B/SCGB2B2/CADPS/ATP8A1/CHD9/RAP1B/TFPI/WDR37/ERCC4/EMSY/PIK3R4/ARHGAP11A/DENND1B/AGO3/WWC3/RORA/BMP2K/RPRD1A/ARHGAP5/VCPIP1/GIN1/SLC4A7/HDAC9/KMT2A/AKAP8/ANKRD22/IKZF5/CUL3/ROCK1/STXBP5/PDCL…
ACATTCC_MIR1_MIR206	ACATTCC_MIR1_MIR206	290	0.359482	1.40419	0.00449369	0.0799141	0.0679043	3814	tags=22%, list=15%, signal=19%	KCNIP3/C1GALT1/CORO1C/TPPP/FRAS1/NUP50/RICTOR/FNDC3B/TNKS2/PREX1/SLC37A3/ZMAT3/CLTC/TGFBR3/ZNF236/RCAN2/SLC35F1/AP1G1/SLC39A10/FNDC3A/PTPRG/MAPKBP1/PAFAH1B1/FBXO33/CBL/BSN/FBXW7/TPM3/HSP90B1/WBP1L/TRIM2/SFRP1/YWHAZ/CTTNBP2NL/HS3ST3B1/AKAP12/MATR3/QKI/SRGAP2/KDM2B/WIPF2/CPED1/UBQLN1/RRBP1/RSBN1/ATP7A/PSD3/HNRNPU/TTC7B/MAP1A/EFNB2/CPLX2/SRSF9/ZBTB4/TMCC1/PBRM1/ANXA2/CEBPZ/ADPGK/OTX2/UBR5/BICD1/RNF3…
MIR9902	MIR9902	258	0.364171	1.40493	0.00585883	0.0927624	0.0788217	2494	tags=17%, list=10%, signal=15%	CNTNAP5/MFSD11/CERS6/ZBTB34/P2RY14/ZBTB20/NXPH1/IL10RA/ELK4/PPP1R21/SACS/SLC35A3/IKZF2/ADCY2/CHMP7/CEP170/ANKRD61/GLTP/XRCC5/PAFAH1B1/THBD/BOC/CHD1/TRIO/NR4A3/NR2F1/ADAM12/TP53INP2/ADCY1/MORC3/SHCBP1/CHERP/UNKL/ZSWIM6/TFPI/PGC/GALNT13/ACTN4/KDM2B/EPHA3/NAV1/UBQLN1/AMD1
MIR7856_5P	MIR7856_5P	364	0.35241	1.4055	0.00274782	0.0618595	0.052563	5125	tags=29%, list=21%, signal=24%	FLRT3/ACVR2A/ELL2/NUFIP2/GRIP1/HIPK3/CCNJ/RICTOR/RAP2C/SLC12A2/TERF2IP/TGFBR3/VMA21/SOX9/CTNNB1/DIXDC1/PTPN4/GXYLT1/QSER1/RAB3IP/GLCE/FNDC3A/CDH8/DCDC1/ZNF507/THRB/TRIM2/MBTPS2/INO80D/DMXL1/CDV3/PSEN2/DNAH6/SUZ12/ATP11A/FXR1/DGKH/AIDA/GLT8D2/MKLN1/GPSM2/ETV1/LRP6/SGCD/RBAK/KIAA0408/CLOCK/CFL2/THAP2/PLAA/RIF1/EPHA3/ZRANB1/ZYG11B/TMX4/ABL2/TNRC6B/KLB/CAMK4/RASGRP1/VCPIP1/RC3H1/SLC4A7/ITM2B/CNTNAP2/…
MIR466	MIR466	373	0.353762	1.40799	0.00302148	0.064882	0.0551313	3314	tags=21%, list=13%, signal=19%	PPFIA2/DLX5/PCSK5/SYNJ1/NUFIP2/PCSK2/RICTOR/BCL6/SNAP91/ZEB1/DACT1/LRP4/GRIK2/ELK4/DIAPH2/MFSD6/CNTN4/PTPN4/SLF2/AFF4/PIK3CA/KITLG/TGFB2/HERC2/FBXW7/DIP2B/RPS6KA3/SLC9A6/SFRP1/RAPH1/INO80D/CDYL2/SERTAD2/CNOT1/GPR137C/STYK1/DGKH/GRID1/UNKL/ZSWIM6/DYNC1LI1/ETV1/ZC3H6/ANKFY1/RBAK/DNAJB4/SVEP1/RALGAPA1/CLOCK/CFL2/ZC3H12C/KLC1/NR2C2/PTPRR/ZNF518B/SLC26A7/TNRC6C/ZYG11B/CACNA2D1/FAM126B/BTAF1/TNRC6B/PIT…
HP_HYPOPLASIA_OF_PENIS	HP_HYPOPLASIA_OF_PENIS	383	0.353362	1.4091	0.00225115	0.054297	0.0461371	5125	tags=30%, list=21%, signal=24%	LIMK1/FLRT3/GRIP1/FRAS1/KAT6B/MAP3K1/KLHL15/DACT1/STXBP1/RAB18/CDHR1/ANOS1/NXN/FAT4/SKI/SOX9/CDON/ZFPM2/SALL1/SATB2/PAFAH1B1/SPRY4/HERC2/RERE/AHR/TCF4/SMCHD1/SHH/WWOX/STT3B/CDH11/SRCAP/NIPBL/KIAA1549/CDH2/MYRF/PWRN1/KIAA1109/PRKDC/SUZ12/RP1L1/SIX3/FREM2/PRPF4/BBS9/ZIC2/CHD7/DAG1/TAPT1/HUWE1/GRIA3/KMT2D/TRIM32/SLC7A14/TOPORS/POMK/LIG4/ISL1/PRPF8/ZNF408/OPHN1/TRRAP/CNGB1/TUB/HS6ST1/ERCC6/HERC1/LMX1…
GOBP_REGULATION_OF_WNT_SIGNALING_PATHWAY	GOBP_REGULATION_OF_WNT_SIGNALING_PATHWAY	325	0.354248	1.40943	0.00444771	0.079686	0.0677106	1660	tags=14%, list=7%, signal=13%	SHISA2/DLX5/NKD1/APCDD1/RBMS3/RUNX1/DKK2/DKK4/KPNA1/DACT1/LRP4/TNKS2/WNK1/USP34/AXIN2/NXN/TNN/SKI/SOX9/CTNNB1/FZD9/PRDM15/SALL1/DIXDC1/RNF43/CTNND2/SENP2/SFRP5/LGR4/ZNF703/GPRC5B/CSNK2A1/FERMT1/OTULIN/LEF1/ILK/SOX13/SHH/CYLD/WWOX/PSMB10/SFRP1/CDH2/LGR6/DDX3X
ZHANG_BREAST_CANCER_PROGENITORS_UP	ZHANG_BREAST_CANCER_PROGENITORS_UP	416	0.349964	1.4097	0.00188954	0.0494115	0.0419858	5487	tags=27%, list=22%, signal=22%	MME/ITGA6/MBNL3/TRPM3/E2F7/EDAR/PRR14L/USP34/SETX/PPIP5K2/PDZD8/PKP4/EPS8/SLC39A10/RAD51/ZFAND4/CTNND2/XRCC5/WDR3/TP53BP1/KITLG/NRAS/NCAPG/AHR/ERCC6L2/SERTAD4/SMCHD1/CNOT6/TRAPPC10/SHCBP1/CAPRIN1/RNMT/PDS5B/SBNO1/RPRD2/ZNF317/APPBP2/ZNF532/CEP192/WEE1/MATR3/SAP30/FIGNL1/GPSM2/COL4A5/ZNF160/PSPC1/RIF1/CSTF2/ATR/RBBP8/TRRAP/TAF2/RBBP5/CENPF/CEP55/LCORL/HNRNPU/PABPC4L/CTCF/PPAT/DLAT/NCAPD3/TRIM59/TS…
WTTGKCTG_UNKNOWN	WTTGKCTG_UNKNOWN	452	0.346386	1.40998	0.00139017	0.0409169	0.0347678	3959	tags=23%, list=16%, signal=20%	DLX3/PPFIA2/DLX2/NKD1/FRAS1/CXXC5/HEY1/SUCO/ZEB1/GTF2A1/CLASP1/MAP3K3/RANBP10/NXN/PDP1/PPP2R2B/DACH2/MAN1C1/GFOD2/CDH10/TLL2/DIXDC1/SLC26A2/SEMA5B/STK10/PPARG/HMBOX1/XRCC5/MAML3/AKAP1/SPARCL1/DLEU2/HERC2/SLC25A35/SYNGR4/NOS3/RERE/ELMO1/TCF4/LTBP1/SP7/CACNA1E/KCND3/GPR85/NIPBL/SERPING1/MYRF/CNOT1/LCOR/LRRN1/STAT3/USP9X/FBXO28/PCDH17/ZNF532/VIM/ZIC2/ARID1A/RALYL/RBM48/LSM1/RCOR1/BCKDHA/GRIA3/RAB3C/…
HP_ABNORMALITY_OF_UPPER_LIMB_JOINT	HP_ABNORMALITY_OF_UPPER_LIMB_JOINT	407	0.351515	1.41076	0.00142792	0.0414601	0.0352293	5369	tags=31%, list=22%, signal=25%	FBN1/WNT4/LIMK1/ANTXR2/LAMA3/KIAA0319L/KAT6B/SHOC2/STXBP1/LRP4/SLC39A8/NXN/FAT4/DYSF/EXT1/SKI/EP300/NOD2/SLC35A3/CHSY1/COL9A3/SLC26A2/LIFR/ADAMTSL2/RIT1/SIL1/FBLN1/NRAS/CBL/TPM3/RERE/FERMT1/ZMPSTE24/MBTPS1/MECOM/SHH/SRCAP/NIPBL/MBTPS2/MAP3K7/TFAP2B/SUZ12/LMNA/NF1/NUP88/XRCC2/ARID1A/HUWE1/OPA3/GNPTAB/TUBB3/STAG1/CRLF1/COL6A3/ATR/COL9A2/CYP26B1/MAP2K1/BPTF/ECEL1/ERCC6/BRAF/ATP7A/EVC2/EVC/LMX1B/KMT2…
WEST_ADRENOCORTICAL_TUMOR_UP	WEST_ADRENOCORTICAL_TUMOR_UP	284	0.361841	1.41207	0.00372739	0.0724893	0.0615954	5302	tags=30%, list=21%, signal=24%	TDG/UBE2S/KPNA3/GAPVD1/PLXNC1/SUCO/KIF3C/STXBP1/ATP1A1/RTN4/JAG1/PRDM4/RHOBTB3/CDK17/NRAS/ASPM/DYNC1H1/ZMPSTE24/RPAP3/SLC16A1/PRRC2C/MICB/TARBP2/IGF2BP3/CAPZA1/CAND1/ACTR2/STX12/IGF2R/ANKMY2/AREL1/CENPF/STOM/RNF34/TSC1/NEK2/RFWD3/DDA1/CDK5RAP2/FOXM1/DNAJB1/KIF5B/GNRHR/ACLY/EZH2/TUBB4B/DICER1/PLEKHB2/RRM2/LGALS8/BUB1B/USP14/CCNE1/YKT6/PCSK6/BUB1/UBE2K/JAKMIP2/KIF18B/TXN/RAD1/TUBA1B/LPIN1/TPX2/MYO9…
HP_ABNORMALITY_OF_THE_KNEE	HP_ABNORMALITY_OF_THE_KNEE	287	0.361999	1.4121	0.00633376	0.0970152	0.0824354	3880	tags=24%, list=16%, signal=20%	FBN1/LIMK1/ZBTB20/CHST11/KAT6B/STXBP1/WNK1/SLC39A8/DYSF/EXT1/SKI/EP300/SLC35A3/COL9A3/SATB2/SLC26A2/HCN1/PHEX/LIFR/NEDD4L/MAP1B/NRAS/HERC2/TPM3/TNFSF11/PUS3/TRIM2/ADGRV1/GAN/PWRN1/MAP3K7/USP9X/ZSWIM6/NF1/ARID1A/GRIA3/CFL2/GNPTAB/TUBB3/COL6A3/COL9A2/MAP2K1/HS6ST1/ERCC6/BRAF/ATP7A/EVC2/EVC/LMX1B/CYP27B1/FLNC/FLNB/MCOLN1/KIF1A/CTDP1/GMPPB/TMTC3/MMP13/EZH2/VPS13B/YY1/FGFR3/KAT6A/PIK3R2/ANAPC1/JMJD1C/…
GOBP_POSITIVE_REGULATION_OF_GROWTH	GOBP_POSITIVE_REGULATION_OF_GROWTH	199	0.37394	1.41221	0.00460652	0.0807876	0.0686465	3020	tags=21%, list=12%, signal=18%	LIMK1/ATP8A2/SMAD7/GHRH/ISLR2/AVP/CXCR4/TGFBR3/SOX15/ZFPM2/ITSN2/FAM122A/MTOR/NEDD4L/MAP1B/AKAP6/TGFB2/ZPR1/TRPV2/MTPN/GPAM/CSNK2A1/RPS6KA3/EIF4G2/SFRP1/NIPBL/PRKDC/DDX3X/ADAM10/MIR590/STAT5B/CHD7/KDM2B/TRIM32/PLAA/EIF4G1/MUL1/USP47/KRT17/PLS1/PPARD
MIR548AJ_5P_MIR548G_5P_MIR548X_5P	MIR548AJ_5P_MIR548G_5P_MIR548X_5P	442	0.348866	1.41261	0.000844815	0.0304243	0.0258521	4453	tags=31%, list=18%, signal=26%	API5/ACVR2A/PCSK5/THSD7A/KPNA6/SLC2A13/HIPK3/RICTOR/MED12L/TENM1/KLHL15/GTF2A1/FNDC3B/ATP2A2/LNPEP/ZMAT3/OLFM3/SACS/RNF19A/PPP1R15B/RHOBTB3/SLC16A7/PCDHA10/MID1/SORCS1/CTNNB1/CACNA1C/PPTC7/SALL1/TRIM67/USP25/SPTY2D1/BTBD7/MAPK8/SENP2/ASB5/NEDD4L/PIK3CA/SMCR8/SOX6/KDM7A/SYNM/TRIO/SVOP/SLC6A6/TCF4/CAMSAP1/MTF1/GPR85/CYLD/MAP2/TRAPPC10/IVNS1ABP/INO80D/TAOK1/LCOR/PCDHA13/CDC42BPA/ATP11A/CNTFR/ZNF217/…
HP_ABNORMAL_SCALP_MORPHOLOGY	HP_ABNORMAL_SCALP_MORPHOLOGY	297	0.362072	1.41457	0.00303585	0.0649411	0.0551816	5097	tags=30%, list=21%, signal=24%	WNT4/LAMA3/APCDD1/ZBTB20/FAS/FRAS1/KAT6B/WNT10A/SHOC2/ZC4H2/RAB18/AXIN2/EXT1/SMARCA2/PPP1R15B/EP300/SLC9A7/MID1/CCNK/CEP152/SLC12A6/PPARG/FLI1/POLR1B/FOS/RIT1/NRAS/CBL/RERE/CLDN1/SRCAP/NIPBL/MBTPS2/CDH2/MAP3K7/LMNA/MEIS2/NF1/HR/ARID1A/HUWE1/ATP6V1B2/RALGAPA1/PRKD1/LIG4/ATR/PLEC/MAP2K1/RBBP8/BRAF/KANK2/KRT17/KMT2A/CNTNAP2/EMC1/TSC1/SOS1/MSX2/COL17A1/CTBP1/LETM1/STAG2/VPS13B/MADD/FGFR3/SETD2/PCNT/T…
MIR12124	MIR12124	295	0.362274	1.41475	0.00363032	0.0716888	0.0609151	5736	tags=30%, list=23%, signal=23%	PDZRN4/CAB39L/THSD7A/NUFIP2/KPNA3/ZBTB20/ZNF772/DKK2/RICTOR/LINGO1/GTF2A1/DYNLT3/FAT4/MXD1/PPIP5K2/STARD13/CNTN4/FAM122A/MAML3/USP24/ASH1L/CKAP5/MORC3/CNOT6/KL/INO80D/ANKIB1/HTR2B/AIDA/ZNF704/SYNPO2L/LARP4/TAPT1/KDM2B/GRIA3/CFL2/FAM126B/TUB/EXD1/BRAF/HDAC9/DNM3/USP46/EFCAB14/LACC1/FXYD6/SOS1/TFPI2/PIKFYVE/SRGAP2B/KIF5B/SNX13/WBP11/LMNB1/KLF12/TRAF6/HECTD1/SPAG1/GDAP2/RAD1/PPP3R1/USP32/ECT2/AAK1/C…
HP_DYSARTHRIA	HP_DYSARTHRIA	455	0.34808	1.41629	0.000647044	0.0257588	0.0218876	2763	tags=16%, list=11%, signal=14%	MME/LIMK1/ATP8A2/FLRT3/SYNJ1/XPR1/ZC4H2/GRHL3/ANOS1/SETX/CISD2/SACS/ATXN7/PPP2R2B/PPP1R15B/ZNF592/ATP2B3/NPC1/VPS13D/JAK2/BEAN1/TWNK/RUBCN/ATXN2/DAB1/RIT1/PIK3CA/SIL1/FBLN1/NDUFV2/NRAS/CBL/GBA/SPRY4/TTBK2/ZBTB11/SRPX2/KCNC3/RERE/SPTBN2/PUS3/LIPT1/LRP12/KCND3/WWOX/GAN/GFM2/CNOT1/FMR1/KIF1C/RANBP2/MPL/MATR3/ELOVL1/CHD7/PSAP/ERCC4/PLP1/ABHD12/PDE8B/OPA3/TUBB3/MAP2K1/ATL1/ZFYVE26/RFX5/HS6ST1/NEFH/PRK…
GOBP_PEPTIDYL_SERINE_MODIFICATION	GOBP_PEPTIDYL_SERINE_MODIFICATION	279	0.363251	1.41647	0.0052358	0.0877143	0.0745323	2985	tags=20%, list=12%, signal=18%	UHMK1/SMAD7/SLC1A1/HIPK3/PDPK1/ATP2B4/RICTOR/HIPK1/TENM1/PRKCE/CAMKV/AVP/STK39/WNK1/BCAR3/TERF2IP/NOS1/RAMP3/SPOCK2/TSSK6/ROCK2/SH2D3C/PDK3/MTOR/MAPK8/PIK3CA/STK38L/TTBK2/CSNK2A1/RPS6KA3/TTBK1/MORC3/CAMK1/SMG1/LMTK2/CALCR/PRKDC/PDE4D/GAS6/INPP5F/TLK1/GALNT13/SBK1/PRKCH/STOX1/PRKD1/FNIP1/ATR/EIF4G1/CAMK4/BRAF/DYRK1A/PINK1/DYRK3/ROCK1
HP_ABNORMAL_HAIR_PATTERN	HP_ABNORMAL_HAIR_PATTERN	263	0.366437	1.41655	0.00639596	0.0973289	0.082702	5097	tags=33%, list=21%, signal=26%	WNT4/GRIP1/FRAS1/SHOC2/STXBP1/ZC4H2/RAB18/SMARCA2/PPP1R15B/EP300/SLC9A7/MID1/CCNK/SLC12A6/PPARG/POLR1B/FOS/RIT1/NRAS/CBL/HERC2/RERE/ZMPSTE24/SRCAP/NIPBL/CDH2/PWRN1/MAP3K7/LMNA/MEIS2/FREM2/NF1/HR/TGM3/ARID1A/HUWE1/ATP6V1B2/RALGAPA1/WDFY3/LIG4/MAP2K1/BPTF/BRAF/LMX1B/KMT2A/CNTNAP2/EMC1/TSC1/PADI3/ALMS1/SOS1/COL17A1/CTBP1/MAN1B1/TCF20/LETM1/STAG2/VPS13B/MADD/YY1/FGFR3/SETD2/TECPR2/MED13/SVBP/PPP1CB/T…
HP_RENAL_HYPOPLASIA_APLASIA	HP_RENAL_HYPOPLASIA_APLASIA	271	0.365459	1.41844	0.00302593	0.064882	0.0551313	4334	tags=26%, list=17%, signal=22%	WNT4/LIMK1/FLRT3/GRIP1/FRAS1/DACT1/LRP4/EYA1/ANOS1/JAG1/FAT4/PPP1R15B/CDON/SALL1/CEP152/RAD51/CEP135/PIK3CA/ASPM/SPRY4/SIX5/STIL/SHH/NIPBL/MBTPS2/SLX4/MDM2/SIX3/FREM2/ZIC2/CHD7/NF1/ERCC4/XRCC2/ARID1A/SON/KMT2D/CIT/TRRAP/HS6ST1/ERCC6/CENPF/CEP55/EVC2/EVC/DYRK1A/PTCH1/DISP1/STRA6/VANGL1/FANCB/RFWD3/TXNL4A/NCAPD3/CDK5RAP2/BRCA2/B3GLCT/DCHS1/FANCM/FGFR3/PRKAR1A/SETD2/ZIC3/JMJD1C/NDUFB8/CEP120/DYNC2H1…
GOBP_SENSORY_ORGAN_DEVELOPMENT	GOBP_SENSORY_ORGAN_DEVELOPMENT	434	0.3506	1.41888	0.000935664	0.031768	0.0269938	2936	tags=19%, list=12%, signal=17%	FBN1/ATP8A2/SDK2/GNG8/DLX5/DLX1/CALB1/DLX2/NKD1/SLC1A1/TENM3/OSR1/WNT10A/ATP2B4/HIPK1/MSX1/PRSS56/RAB18/BMPER/ROR1/MYO7A/EYA1/NECTIN3/GRHL3/BCAR3/RIPOR2/OLFM3/JAG1/FAT4/SKI/SOX9/CDON/CHRNA9/CACNA1C/RD3/OSR2/HCN1/PAX6/TGFB2/CRYAB/SIX5/FRS2/DLX6/THRB/LEF1/SMCHD1/SHH/ADGRV1/NIPBL/SKIL/JMJD6/TFAP2B/STAT3/RP1L1/ADAM10/SIX3/VIM/LRP10/MEIS2/FOXG1/FREM2/CHD7/NF1/SDK1/LRP6/KDM2B/CYP1A1/TMOD1/TOPORS/CYP26B…
MIR6721_5P	MIR6721_5P	308	0.360807	1.42102	0.00332671	0.0682908	0.0580278	4203	tags=26%, list=17%, signal=22%	WNT4/GPR180/MDGA1/ZFAT/PDPK1/MGLL/HIPK1/LINGO1/TXLNA/KIF3C/SPNS2/ANKS1A/PRR14L/HEG1/SHB/SLC7A8/HRH3/CACNA1C/HLA-DMA/GLCE/SLC6A19/SLC4A8/LZTS3/SPRY4/DMRTA2/SPTBN1/THRB/SOX13/LASP1/MYRF/GPR179/SLC6A17/TRIM62/IKZF3/RELT/AGFG2/TUBA8/FAM53A/PLPPR2/GSPT1/NAPG/CYP26B1/ETV3/UBE2QL1/TNRC6B/CNGB1/ANKRD52/CAMK4/SORL1/FAT2/LMX1B/KMT2A/NACC2/NATD1/NECTIN1/RAB43/ITM2C/VANGL1/CPLX2/DAGLA/CELSR2/NDEL1/LARP1/TCF2…
MIR545_5P	MIR545_5P	283	0.364321	1.42163	0.00371542	0.0724508	0.0615626	3265	tags=23%, list=13%, signal=20%	SLAIN2/NUFIP2/FGL2/KPNA3/MED12L/MAP3K1/SNAP91/KPNA1/ANKS1A/BIRC6/USP34/OLFM3/ARMC8/RBM33/DACH2/IKZF2/PDK4/SSH2/SLC12A6/ZNF695/MAPK8/USP24/NRAS/AKAP6/NBEAL1/ASAP1/GPAM/C4orf3/OSBPL10/MORC3/MBNL1/CHST1/NAA15/RAPH1/CDV3/APBB2/PDS5B/DDX3X/DGKH/CHD9/QKI/SAP30/CTCFL/CAPZA1/CFL2/DENND1B/GNAI3/PTPN21/CACNA2D1/ACTN1/LYST/IKZF1/KATNAL1/RASGRP1/NEFL/ROCK1/ITM2C/STX16/PPAT/WDR26/DOCK4/YOD1/TMCC1/ERP44/RCAN1
MIR5692B_MIR5692C	MIR5692B_MIR5692C	353	0.357319	1.42358	0.00130866	0.0392456	0.0333477	4390	tags=25%, list=18%, signal=21%	PRDM1/RASSF6/CERS6/SMAD7/TMEM245/ZBTB20/UTRN/ANKRD34B/CORIN/PCLO/MSX1/GTF2A1/EDAR/PRKCE/ANOS1/CDON/TCAIM/STARD13/IKZF2/SNX16/FGF18/PTPN4/GXYLT1/AFF1/AFF4/PCDH10/ABHD5/OLFML3/STK38L/NR4A3/CDC42EP3/PHRF1/ARL15/TTC39B/NIPBL/INO80D/LRRN1/ADAM10/RPRD2/PPP1R2/PTPRB/ZNF81/ZSWIM6/NCOA1/KLHL29/LTN1/GRAMD1B/EPHA3/FNIP1/EXOC5/RORA/TM9SF2/NRDE2/FRMD3/RPRD1A/ARHGAP5/RC3H1/BLZF1/ACSL6/EEA1/EFNB2/STXBP5/PPAT/KS…
ZSCAN21_TARGET_GENES	ZSCAN21_TARGET_GENES	428	0.352257	1.42487	0.000923968	0.0316729	0.026913	3851	tags=21%, list=15%, signal=18%	SMAD7/KRT80/NUFIP2/FRAS1/BRWD1/TBPL1/MGLL/RAVER2/ATP2B4/PLCXD2/KRT75/KPNA1/COL4A6/TOP3B/SLC12A2/DYSF/SPAG9/RHOBTB3/TIGD6/ZNF790/RNF43/ARID5B/NUP214/TP53BP1/TSHZ2/MAML3/CFAP52/LZTS3/ASH1L/GBA/PLEKHM3/SYNPO2/PLEKHM1/ZMPSTE24/GPR85/UBOX5/MBTPS2/CCDC192/LBX1-AS1/RNF150/DNAH6/ENAH/WDR83/MDM2/VTRNA1-3/SOGA3/THAP8/QKI/RBM15/COL4A5/LRP6/TOB2/LSM1/DNAJB4/LAMP1/SBK1/MRPL22/PCDH1/NBPF19/INTS12/KRBA2/RSBN1/Z…
HP_DOWNSLANTED_PALPEBRAL_FISSURES	HP_DOWNSLANTED_PALPEBRAL_FISSURES	401	0.355479	1.42502	0.00140087	0.0410485	0.0348796	4437	tags=27%, list=18%, signal=23%	FBN1/SYNJ1/ZBTB20/KAT6B/MED12L/STXBP1/LRP4/ZNF462/NXN/CLTC/SMARCA2/PPP1R15B/SKI/EP300/SLC9A7/CEP152/SATB2/HCN1/ZNF41/SETD1B/AFF4/FLI1/POLR1B/CTNND2/MTOR/RIT1/PIK3CA/PAFAH1B1/NRAS/TGFB2/CBL/CHD1/TRIO/RERE/DYNC1H1/RPS6KA3/ZMPSTE24/WWOX/CDH11/POLR1A/CDH2/MAP3K7/TFAP2B/SUZ12/HCFC1/USP9X/LMNA/ZNF81/ZSWIM6/FOXG1/BBS9/CHD7/NF1/HUWE1/SON/ATP6V1B2/TRIM32/TUBB3/WDFY3/ATR/MAP2K1/RBBP8/ADAMTS2/BPTF/SOX5/BRAF…
HP_ABNORMALITY_OF_THE_URETER	HP_ABNORMALITY_OF_THE_URETER	269	0.36716	1.42528	0.0035831	0.0713214	0.060603	4541	tags=29%, list=18%, signal=24%	ITGA6/LIMK1/LAMA3/DACT1/STXBP1/EYA1/JAG1/EXT1/KMT2C/EP300/CHRM3/SALL1/CEP152/PAX6/RAD51/AFF4/CEP135/ASPM/MYH11/RERE/DSTYK/SIX5/EPG5/ZMPSTE24/STIL/CDH11/NIPBL/MBTPS2/MAP3K7/SLX4/SLC6A17/LMNA/CHD7/ERCC4/XRCC2/CHRNA3/RALGAPA1/KMT2D/PLEC/ISL1/CIT/BPTF/TRRAP/ERCC6/PLD1/CEP55/ATP7A/EVC2/EVC/KMT2A/STRA6/CC2D2A/NECTIN1/HNRNPU/VANGL1/FANCB/RFWD3/NCAPD3/CDK5RAP2/BRCA2/DVL3/B3GLCT/YY1/FANCM/SETD2/JMJD1C/CHD…
MIR135B_5P	MIR135B_5P	288	0.364965	1.4257	0.004271	0.078436	0.0666483	4352	tags=28%, list=18%, signal=23%	ZBTB34/NUFIP2/UTRN/MYPOP/BRWD1/ATP2B4/PDE1A/SMIM13/BMPER/KCNQ5/ATXN7L1/EYA1/PTPRD/JAK2/ROCK2/SNX16/RNF43/HMBOX1/MAPKBP1/NCOA2/HMGXB3/PPP6R3/STK38L/KCND1/CHD1/KDM7A/PDCL/BSN/THRB/CACNA1E/LMTK2/KIAA1549/CDYL2/SERTAD2/PDS5B/DDX3X/ATP8A1/VPS37C/FBXO28/KALRN/DAG1/C2CD2/RGL1/RIC1/KCTD10/UBE3C/RBAK/ARHGAP11A/GRIA3/TOPORS/CHMP4B/ZRANB1/BTAF1/RALBP1/ARHGAP6/EBF1/NCLN/PSD3/ROCK1/IGF2BP2/EFNB2/CPLX2/HOXA10/…
GENTILE_UV_HIGH_DOSE_DN	GENTILE_UV_HIGH_DOSE_DN	270	0.367445	1.42576	0.00438734	0.0791553	0.0672595	4585	tags=26%, list=18%, signal=21%	ITGA6/PTPN1/DLX2/SMAD7/RUNX1/ATP2A2/BCAR3/RHOB/PKP4/RAPGEF2/CHSY1/ARID5B/SATB2/EPS8/PAFAH1B1/NDUFV2/MAP1B/CHD1/THUMPD1/SAT1/WBP1L/MORC3/MAML1/JMJD6/SERTAD2/RAB14/DDX3X/COIL/WEE1/DUSP1/MEIS2/ZNF217/QKI/N4BP1/C2CD2/IGF2BP3/TLK1/ZFP36/ATP6V1B2/ARL4C/AMD1/RABGAP1/CASP3/DYRK1A/DUSP7/EFCAB14/ZC3H4/KIF23/PIKFYVE/TIPARP/AHDC1/NAV3/DICER1/PUM1/FGF5/SMURF2/TLE1/POM121/ID2/RYBP/RRAD/SECISBP2L/AUTS2/UBE2G1/C…
GSE42021_TCONV_PLN_VS_CD24HI_TCONV_THYMUS_DN	GSE42021_TCONV_PLN_VS_CD24HI_TCONV_THYMUS_DN	184	0.381806	1.42618	0.00613102	0.095197	0.0808905	3306	tags=22%, list=13%, signal=19%	SSTR1/PCSK5/SERPINE2/MGLL/HERC6/ROR1/LRP4/CDHR1/HSPA2/ABCC5/NRCAM/EXT1/CTDSPL/SMARCA2/SOX9/IFIT1/RAD51/MISP/OAS2/SYNM/ANXA6/GPRC5B/IFI44/LASP1/IFI6/COIL/USP18/PRKCH/OAS3/ADGRG2/ATP6V1H/RAP1GAP/GTF3C1/KANK2/NACC2/JAG2/MX1/CALU/KIAA0232/HOXA10
GSE35685_CD34POS_CD38NEG_VS_CD34POS_CD10POS_BONE_MARROW_UP	GSE35685_CD34POS_CD38NEG_VS_CD34POS_CD10POS_BONE_MARROW_UP	184	0.381849	1.42634	0.00606878	0.0947619	0.0805208	2987	tags=18%, list=12%, signal=16%	TECTA/DAGLB/TNC/NUP50/IL10RA/ZEB1/PRKCE/RHOB/SEC61A2/CKAP4/ZFPM2/SLC38A5/HCN1/PPARG/FOS/LIN9/GFM2/SFRP1/MDM2/VIM/ABCB10/DNAJB4/EPHX1/COL22A1/BTG2/SLC6A12/TYRO3/RALBP1/KDM3A/IL10RB/RASGRP1/ZNF808/NKX1-2
MIR4671_3P	MIR4671_3P	200	0.377205	1.42636	0.00670655	0.0991611	0.0842589	3266	tags=24%, list=13%, signal=21%	PPFIA2/THSD7A/ZBTB20/RAB12/ZFAT/WNK1/NECTIN3/FAM98A/ZMAT3/OLFM3/KMT2C/VPS13D/CEP170/QSER1/PPARG/PTPRG/SOCS5/PAFAH1B1/CYP2U1/ARFGEF1/SLC6A6/LRP12/STT3B/CHST1/USP13/FMR1/HS3ST5/ACBD3/DCUN1D3/PSAP/TOB2/ZNRF3/DHX8/TMOD1/WDFY3/CLIP1/DIAPH3/RAB5A/BPTF/ANKRD52/NACC2/KCNJ10/IKZF5/ZBTB4/LRP8/ERP44/NIPA2
GOBP_SKIN_DEVELOPMENT	GOBP_SKIN_DEVELOPMENT	238	0.372722	1.42739	0.00678364	0.0997568	0.084765	3128	tags=22%, list=13%, signal=19%	ITGA6/ATP8A2/KRT80/APCDD1/FRAS1/RUNX1/WNT10A/DKK4/AKR1C3/KRT75/EDAR/LRP4/KRTAP10-6/GRHL3/JAG1/SOX9/PKP4/KRT33A/ROCK2/TGFB2/KRTAP10-10/ASH1L/GBA/LGR4/KRT28/FERMT1/ZMPSTE24/CLDN1/SHH/TFAP2B/SPRR2D/ELOVL1/TGM3/ZFP36/PRKCH/OVOL1/KLK14/CYP26B1/MAP2K1/ADAMTS2/SPRR1A/CASP3/ATP7A/TNFRSF19/KRT17/CYP27B1/TGM1/KRT34/ROCK1/SPRR2F/SNAI1/SOS1
MIR7162_3P	MIR7162_3P	204	0.377722	1.42776	0.00507789	0.0858047	0.0729097	3958	tags=28%, list=16%, signal=24%	UHMK1/ACVR2A/MEST/UTRN/ENOX2/ATP2B4/RICTOR/CCDC81/COL4A6/ARMC8/RNF19A/IKZF2/ZNF695/SENP2/PIK3CA/LRFN4/UGGT1/MYH11/CACNA1E/CDV3/APBB2/PDS5B/ADAM10/IKZF3/QKI/WDR37/IGF2BP3/HSPA5/ANKFY1/SBK1/CLOCK/CFL2/RAB3C/THAP2/GNPTAB/GPR3/FNIP1/ZFYVE26/ABL2/SRGAP3/ANKRD52/ERCC6/RASGRP1/ADAMTS15/ACER2/IGF2BP2/STXBP5/SPON2/ANGPTL2/HOXA1/PLXNA4/DICER1/YY1/FGF5/ZNF473/PRDM11/FMNL3/BMPR2
GOBP_REGULATION_OF_LYMPHOCYTE_ACTIVATION	GOBP_REGULATION_OF_LYMPHOCYTE_ACTIVATION	338	0.359201	1.42794	0.00255024	0.0593736	0.0504507	2747	tags=17%, list=11%, signal=15%	PRDM1/CLEC7A/MAP3K8/SMAD7/FGL2/TNFSF18/RUNX1/PDPK1/INPP5D/BCL6/TOX/ITPKB/CD5/CEACAM1/PAXIP1/RIPOR2/CCR7/HLA-A/NOD2/IL27RA/AP1G1/SLC39A10/LGALS9B/TP53BP1/SOCS5/PIK3CA/ZNF335/BTLA/GPAM/DTX1/TNFSF11/AHR/LEF1/SOX13/SHH/SFRP1/PRKDC/LMO1/GAS6/STAT5B/ZAP70/MPL/CRTAM/IKZF3/LST1/LAMP1/RIF1/BTN2A2/TNFSF13/CYP26B1/MALT1/TYRO3/CASP3/CAMK4/LRRC32/RC3H1
GOBP_REGULATION_OF_CATION_TRANSMEMBRANE_TRANSPORT	GOBP_REGULATION_OF_CATION_TRANSMEMBRANE_TRANSPORT	267	0.368637	1.42891	0.00429873	0.0785225	0.0667219	2877	tags=19%, list=12%, signal=17%	KCNIP3/GRIA1/CEMIP/OSR1/UTRN/PDPK1/RASGRF1/ADRA2A/ATP2B4/PRKCE/ITGB1/STK39/WNK1/GLRX/HSPA2/NOS1/RAMP3/ACE2/UBASH3B/CACNA1C/KCNE1/CRHBP/NEDD4L/PPIF/AKAP6/FXYD5/GPER1/TESC/P2RY6/DAPK1/KCNE1B/CALCR/PSEN2/PDE4D/FMR1/GSTM2/CHD7/KCNIP4/PLP1/ACTN4/PLCG2/GRIA3/NETO2/WNK4/UBQLN1/CACNA2D1/PLN/ATP7A/NEFL/STOM/PINK1
KIM_WT1_TARGETS_12HR_DN	KIM_WT1_TARGETS_12HR_DN	197	0.379756	1.42901	0.00659332	0.0985996	0.0837817	3024	tags=17%, list=12%, signal=15%	DDX18/SMAD7/CORO1C/NEDD9/PCLO/LAMB1/RAP2C/ARMC8/EXT1/CD163/SEMA3C/RHOBTB3/ASB1/KITLG/CCND1/TCP11L1/CDV3/APBB2/PLSCR1/ZAP70/DUSP1/ZNF217/AEN/IGF2BP3/MIR3648-1/PMEPA1/LIMCH1/CTNNA1/SMUG1/CLCC1/CLN5/DUSP7/GLS
MIR636	MIR636	197	0.379805	1.42919	0.00659332	0.0985996	0.0837817	3585	tags=23%, list=14%, signal=20%	KCNIP3/NUFIP2/GRIP1/MDGA1/NUP50/RICTOR/HIPK1/GRIK2/PCDHA10/KCNE1/ITGA9/ZFX/PPME1/GLCE/TCF4/RPS6KA3/CNOT6/P2RX4/LDOC1/YWHAZ/JADE2/LASP1/KDELR3/SERTAD2/PCDHA13/SLC6A17/HCFC1/FREM2/ANKRD44/KLHL29/RCOR1/UBR3/TNRC6C/CHM/ZFYVE26/SOX5/TUB/SLK/DCDC2/ITM2C/PCDHAC1/PCDHAC2/HOXA10/EPHA7/TCF20/PLXNA4
MIR6074	MIR6074	240	0.372773	1.4297	0.0061624	0.0953627	0.0810313	3543	tags=24%, list=14%, signal=21%	SYNJ1/GPR180/BRWD1/GTF2A1/RAB18/TNKS2/SLC37A3/RIPOR2/PDP1/MGA/MAN1C1/SPAG9/EP300/PTGER3/TRIP12/PRDM13/CDKN2C/GXYLT1/AFF4/PIK3CA/NCKAP5/ARFGEF1/CHD1/STK17B/DIP2B/ZSWIM2/THRB/ZC3H14/ARL15/KIAA1328/JUNB/NAA15/RASGRP2/CDYL2/RP1L1/CHD9/QKI/ERAP1/CFL2/GNAI3/WDFY3/ANKRD20A1/RSBN1/SOX5/CNGB1/FRMD3/IRF2/DST/PSD3/NEK2/MRPL17/TSPAN2/SNX31/SNX13/KDM4C/MMP13/NUDT7/RFX7
HP_ABNORMAL_EYEBROW_MORPHOLOGY	HP_ABNORMAL_EYEBROW_MORPHOLOGY	471	0.349935	1.43057	0.00132901	0.0395701	0.0336234	5035	tags=28%, list=20%, signal=23%	FBN1/WNT4/APCDD1/ZBTB20/FAS/FRAS1/WNT10A/MED12L/SHOC2/STXBP1/EDAR/ASXL2/ZNF462/EXT1/SMARCA2/PPP1R15B/KMT2C/SKI/EP300/OCA2/CDON/CCNK/CHSY1/SETD1B/AFF4/FLI1/MAP1B/NRAS/ASPM/SOX6/CHD1/TRIO/RERE/CSNK2A1/RPS6KA3/SLC9A6/ZMPSTE24/CLDN1/SMCHD1/CLP1/CDH11/NIPBL/MBTPS2/CDH2/MAP3K7/TFAP2B/SLC6A17/LMNA/ZSWIM6/MEIS2/BBS9/ZIC2/CHD7/NF1/HR/ARID1A/SON/ATP6V1B2/RALGAPA1/KMT2D/TRIM32/GNPTAB/STAG1/WDFY3/LIG4/MAP2K1…
TGAYRTCA_ATF3_Q6	TGAYRTCA_ATF3_Q6	453	0.351513	1.43075	0.000721168	0.0277281	0.023561	2928	tags=20%, list=12%, signal=18%	FLRT3/KCNF1/ELL2/OSR1/RUNX1/QSOX1/WNT10A/PCSK2/TJP1/CH25H/HIPK1/ANKS1A/MYO7A/EYA1/GPR162/MXD1/PDP1/SPAG9/SPOCK2/PKP4/MID1/CLDN6/STARD13/SNX16/RCAN2/SST/NUP214/CCDC148/AFF4/GLTP/FOS/MMP12/SENP2/MAML3/SULT4A1/ZNF335/PAFAH1B1/TMEM62/MAP1B/PAK6/DCDC1/DNAJC5B/POLR2A/ZBTB11/CSNK1G2-AS1/TPM3/ERCC6L2/WBP1L/SPDYE1/TP53INP2/LTBP1/AGO2/ARHGAP30/CYLD/FEZF2/YWHAZ/STAT3/HS3ST3A1/CPNE1/AKAP12/DEPDC4/DUSP1/NF1/I…
BROWNE_HCMV_INFECTION_16HR_UP	BROWNE_HCMV_INFECTION_16HR_UP	213	0.376234	1.43084	0.00677252	0.099696	0.0847133	5239	tags=32%, list=21%, signal=26%	PARM1/KPNA6/HSPA2/SEC23IP/IL27RA/THAP11/HSPA4L/LZTS3/DYNC1I1/CHD1/TTBK2/NR4A3/IFI44/ARHGEF5/CAMSAP1/STIL/SMG1/SLC16A1/PDE4D/PLSCR1/SUZ12/NFE2L3/IFI6/PPP1R2/INPP5F/DTNB/PRPF4/NXT2/SAP30/WDR82/FAM234B/TRIM52/SON/DHX8/GNA13/NR2C2/IGF2R/PTPN21/RAB5A/RORA/ISL1/BRAF/DUSP7/PLS1/SOS1/ZFY/GPR37/TMF1/STBD1/CCNC/PLEKHB2/SETD2/B3GALT5/TCHH/ZNF45/INA/YKT6/HLTF/PIP5K1A/TRIM33/SFMBT1/ZBTB1/CDC6/DLG1/GNL2/RRP12/…
MIR135A_5P	MIR135A_5P	289	0.366479	1.43219	0.00308131	0.0655199	0.0556733	4212	tags=28%, list=17%, signal=23%	ZBTB34/NUFIP2/UTRN/MYPOP/BRWD1/ATP2B4/PDE1A/SMIM13/BMPER/KCNQ5/ATXN7L1/EYA1/PTPRD/JAK2/ROCK2/SNX16/RNF43/HMBOX1/MAPKBP1/NCOA2/HMGXB3/PPP6R3/STK38L/KCND1/CHD1/KDM7A/PDCL/BSN/THRB/CACNA1E/LMTK2/KIAA1549/CDYL2/SERTAD2/PDS5B/DDX3X/ATP8A1/VPS37C/FBXO28/KALRN/DAG1/C2CD2/RGL1/RIC1/KCTD10/UBE3C/RBAK/ARHGAP11A/GRIA3/TOPORS/CHMP4B/ZRANB1/BTAF1/RALBP1/ARHGAP6/EBF1/NCLN/PSD3/ROCK1/IGF2BP2/EFNB2/CPLX2/HOXA10/…
OVOL3_TARGET_GENES	OVOL3_TARGET_GENES	436	0.353523	1.43255	0.00107562	0.0342605	0.0291117	4741	tags=25%, list=19%, signal=21%	UBE2S/KIAA0319L/ZBTB20/RUNX1/SLC41A2/BRWD1/TBPL1/FAM72A/TXLNA/ISLR2/ZEB1/PLAU/PAXIP1/LIMA1/USP31/TOP3B/RBM33/KIAA0319/C17orf58/PDZD8/FAM72B/AP1G1/FLI1/FNDC3A/ZNF335/PPP6R3/ASH1L/GBA/TTBK2/GOLGA3/ANXA6/ATE1/NR2F1/CEP85/DSTYK/SIX5/ZMPSTE24/GABARAP/STT3B/YWHAZ/SRCAP/UBOX5/MBTPS2/MAP3K7/FXR1/VIM/TARBP2/SRRM2/SRGAP2/EMSY/ARID1A/LRP6/ZC3H6/NAV2/CCDC144B/LAMP1/OSGIN2/ERAP1/KBTBD4/PRKG1/ZSCAN31/MIR7-3HG/…
HP_ABNORMALITY_OF_CRANIAL_SUTURES	HP_ABNORMALITY_OF_CRANIAL_SUTURES	263	0.370891	1.43377	0.0051825	0.0872655	0.074151	5024	tags=30%, list=20%, signal=24%	FBN1/STXBP1/WNK1/SLC39A8/ZNF462/FAT4/SKI/EP300/THRA/CEP152/PHEX/SLC12A6/AFF4/MAP1B/TNFSF11/RERE/RPS6KA3/ZMPSTE24/SP7/CDH11/MAP3K7/STAT3/GCK/LMNA/FOXG1/AGT/TAPT1/HUWE1/SON/GNPTAB/LIG4/ATR/CYP26B1/RBBP8/ADAMTS2/ERCC6/ATP7A/HERC1/P3H1/LMX1B/CYP27B1/PTCH1/FLNB/ADAMTSL1/HNRNPU/ATP6V0A2/KIF1A/CTCF/MSX2/B3GLCT/IL6ST/AHDC1/PURA/DCHS1/YY1/FGFR3/KAT6A/SETD2/ATP6V1A/SMAD6/JMJD1C/PCNT/CHD4/CEP120/PPP1CB/TANC…
MIR4427	MIR4427	208	0.378185	1.43438	0.0055885	0.0907303	0.077095	3652	tags=26%, list=15%, signal=23%	NIPAL1/VAT1L/NUFIP2/PCSK2/SUCO/RB1CC1/ANKS1A/FNDC3B/CEACAM1/HEG1/ARMC8/SYTL5/SPTY2D1/ANKRD17/MAML3/NCAPG/TRIO/LIN9/RASSF3/MBNL1/RAPH1/DCP2/TMEM167A/PDE4D/C5orf49/CADPS/PRRC2C/ZNF81/HS3ST5/KALRN/ABCB10/ARID1A/TOB2/CLOCK/UBR3/CHMP4B/CHM/CACNA2D1/ABL2/CIT/BTAF1/TNRC6B/CGN/VCPIP1/MOCS3/JAG2/B3GALNT2/CDC20B/ZFY/KIAA0232/NDEL1/IL6ST/RFX7/SSBP2/TBC1D4
HP_ABNORMALITY_OF_THE_ELBOW	HP_ABNORMALITY_OF_THE_ELBOW	213	0.377562	1.43589	0.00640644	0.0973289	0.082702	5097	tags=34%, list=21%, signal=27%	FBN1/WNT4/SHOC2/STXBP1/LRP4/SLC39A8/NXN/DYSF/EXT1/SKI/EP300/COL9A3/SLC26A2/LIFR/SIL1/CBL/TPM3/MECOM/NIPBL/MAP3K7/LMNA/NF1/ARID1A/HUWE1/OPA3/TUBB3/STAG1/CRLF1/COL6A3/ATR/COL9A2/CYP26B1/MAP2K1/BPTF/ECEL1/ERCC6/BRAF/ATP7A/EVC2/EVC/LMX1B/KMT2A/FLNB/SOS1/DVL3/B3GLCT/MMP13/EZH2/VPS13B/POP1/FGFR3/LARS2/PRKAR1A/GALNS/PCNT/SVIL/PLOD3/COL2A1/PPP1CB/EXT2/CREBBP/SMC1A/BCOR/PLOD1/KCNK9/ENPP1/COL6A1/MED12/CDC6…
MIR4699_3P	MIR4699_3P	441	0.354731	1.43623	0.000704292	0.0272607	0.0231638	3882	tags=22%, list=16%, signal=19%	B3GALT1/SLC1A1/ZBTB34/NUFIP2/CHST2/P2RY14/MBNL3/RAB12/DKK2/ADRA2A/RICTOR/MAP3K1/TENM1/PDE1A/TOX/BCAR3/CMPK1/NRCAM/RAB11FIP2/ATXN7/ZNF236/CDH10/STARD13/SH2D3C/CHMP7/SLC5A3/HCN1/PTPN4/ASB5/AKAP1/TGFB2/DNAH10/SRPX2/ALG11/SLC9A6/PDE1C/SKIL/INO80D/CDYL2/MYRF/APBB2/IFFO2/EDEM3/SUZ12/RAB14/PPM1D/EMP1/STAT5B/DGKH/ZNF532/PTPRB/FAR2/ZIC2/ZNF704/NF1/RNF169/FAM234B/CEP350/HSPA5/RIC1/LRP6/LSM1/ARHGAP11A/GRIA3…
HP_BRACHYCEPHALY	HP_BRACHYCEPHALY	184	0.384723	1.43707	0.00544634	0.0893538	0.0759254	4005	tags=25%, list=16%, signal=21%	FBN1/ZBTB20/PCLO/STXBP1/ZC4H2/RAB18/KMT2C/SKI/SATB2/SLC12A6/GBA/POLR2A/RERE/SP7/CDH11/NIPBL/PDE4D/DDX3X/HCFC1/USP9X/ZSWIM6/TAPT1/HUWE1/RALGAPA1/GRIA3/LIG4/CYP26B1/PIGW/BRAF/ATP7A/LMX1B/KMT2A/CNTNAP2/PTCH1/ADAMTSL1/MSX2/B3GLCT/TCF20/MBD5/ACOX1/FGFR3/PRKAR1A/TNFSF12/LAS1L/BUB1B/TECPR2
GOBP_GLIOGENESIS	GOBP_GLIOGENESIS	241	0.37564	1.43714	0.00431568	0.0786101	0.0667963	3968	tags=26%, list=16%, signal=22%	DLX1/DLX2/SERPINE2/TPPP/LAMB1/RTN4/ROR1/CXCR4/SKI/SOX9/DNER/CDKN2C/PPARG/DAB1/MTOR/PAFAH1B1/TGFB2/SOX6/GBA/DTX1/TTBK1/WDR1/C5AR1/LEF1/SOX13/P2RX4/SHH/CDH2/MYRF/STAT3/PARD3/VIM/FOXG1/NF1/DAG1/SRGAP2/SPINT1/PLP1/PRKCH/MAP2K1/CERS2/NRROS/CDK5R2/NR1D1/ADGRG6/KCNJ10/GCM1/CLU/PTN/GRN/PRDM8/LRP8/TSPAN2/ADORA2A/SUN2/IL6ST/EZH2/NKX2-2/DICER1/NDRG1/FGF5/NAB1/APP
MIR6832_3P	MIR6832_3P	228	0.376818	1.43725	0.0053208	0.0883553	0.075077	3665	tags=25%, list=15%, signal=22%	CORO1C/ZBTB34/ZFHX4/RBMS3/ZBTB20/FRAS1/RICTOR/NUAK1/KPNA1/ZC4H2/RAP2C/SLC37A3/MAP3K3/TAF5/RHOBTB3/RPS6KC1/TMTC2/TRIP12/ANKRD17/FBXW7/RERE/ESYT2/MBNL1/MAML1/NIPBL/TMOD3/WEE1/ANKRD44/DCUN1D3/KLHL29/OSGIN2/FARP1/PTPRR/IGF2R/NAPG/FNIP1/WWC3/JARID2/TRRAP/TAF2/TNRC6B/USP47/ZXDC/HDAC9/DYRK1A/BLZF1/USP46/KDM2A/UBN2/MCOLN1/WDR26/DNAJB1/EPHA7/ANGPTL2/PPP3CC/PPP1R1C/ANKRD13A/KLF12
JOHNSTONE_PARVB_TARGETS_2_DN	JOHNSTONE_PARVB_TARGETS_2_DN	320	0.362287	1.43787	0.00244819	0.0576666	0.0490003	3722	tags=20%, list=15%, signal=17%	SHISA2/C1GALT1/NUFIP2/KPNA6/RBMS3/HIPK1/ATP2C1/GTF2A1/SMIM13/RAP2C/SLC39A8/USP34/AXIN2/NECTIN3/RNF19A/MYCBP2/SLC16A7/PDZD8/EFNA5/SLC5A3/CBWD1/SRGN/GXYLT1/GLCE/PTPRG/SOCS5/STK17B/ZMPSTE24/PLEKHA5/MBNL1/MAP2/DCP2/POPDC3/CBX5/HS3ST3B1/ZNF654/FXR1/EMP1/ZNF532/WEE1/EHBP1/LRP6/HSPA4/MIR3648-1/CST7/STAG1/EXOC5/ZKSCAN8/TAF2/CASP3/LIMCH1/DST/SLK/USP46/GLS/DOCK4/RANBP9/TMTC3/ZNF814/RFX7/SSBP2/ATP11B/CHML/E…
IRF7_01	IRF7_01	225	0.376474	1.43841	0.00562672	0.0909867	0.0773129	3816	tags=27%, list=15%, signal=23%	DLX1/MAP3K8/KPNA3/LIX1/TRPM3/PLXNC1/BCL6/MSX1/CXCR4/EYA1/ELK4/GPR162/NOS1/NPR3/CCDC6/TAF5/DDX60/SST/PRDM13/FLI1/FOS/HMBOX1/RASGEF1A/DLEU2/ACSBG1/UBR4/NR4A3/SRPX2/SAT1/TNFSF15/RAPH1/PDE4D/FIBCD1/PHLPP1/MPL/USP18/PPP2R2A/LRP6/GNA13/SOX5/RFX5/ECEL1/KDM3A/IRF2/LAPTM4A/CACNA2D3/STX16/TSC1/HOXC10/DLEU1/OPTN/HOXA10/EPHA7/DMD/PPP1R10/ARTN/FAM110D/DICER1/PARP8/RPS6KB1
MIR510_3P	MIR510_3P	337	0.361437	1.43896	0.0021239	0.0529296	0.0449752	3194	tags=24%, list=13%, signal=21%	ATP8A2/FLRT3/ELL2/THSD7A/ZFHX4/GPR180/KPNA6/RBMS3/ZBTB20/PHYHIPL/MBNL3/ZNF772/ADCY7/CH25H/CADM1/MAP3K1/SNAP91/TENM1/RB1CC1/ZNF280C/OLFM3/UBASH3B/CACNA1C/IKZF2/OSR2/CEP170/SLC35F1/PTPN4/GPR12/PCDH10/PIK3CA/USP24/NCOA2/MAP1B/TNFSF10/DYNC1I1/LRCH2/STXBP5L/RPS6KA3/CNOT6/MBNL1/RAPH1/FMR1/APBB2/LCOR/NMNAT2/DDX3X/CHD9/KALRN/MEIS2/MATR3/FREM2/ZNF704/TOR1AIP2/ETV1/ZNF287/ZC3H6/RAB3C/MZT1/TMOD1/RIF1/EPHA3/…
GSE22886_NAIVE_CD8_TCELL_VS_NKCELL_DN	GSE22886_NAIVE_CD8_TCELL_VS_NKCELL_DN	178	0.387804	1.43923	0.00573918	0.0917143	0.0779311	5062	tags=31%, list=20%, signal=25%	CHST2/ATP2B4/HIPK1/AKR1C3/GFOD1/TOX/HEG1/NFAT5/SETX/PRDM10/RHOBTB3/NPC1/MFSD6/TRIP12/SRGN/INPP1/ABHD2/NCOA2/TCF4/MAML1/GMEB1/LASP1/TAOK1/RAB14/PLCG2/LAMP1/DHX8/IGF2R/LYST/JARID2/ALOX5AP/CTNNA1/STOM/KMT5B/ASL/DVL3/TACC1/LRRC17/STBD1/TMEM87A/RSF1/LPIN1/ZFYVE16/AUTS2/MON2/ARIH1/SLCO4C1/SART3/ACTR8/PHC3/ARHGEF12/PPM1B/PHIP/PON2/GSE1/C5orf15
HP_PROMINENT_FOREHEAD	HP_PROMINENT_FOREHEAD	184	0.385377	1.43952	0.0053841	0.0887191	0.0753861	5035	tags=33%, list=20%, signal=27%	FBN1/KIDINS220/SHOC2/EDAR/LRP4/SKI/EP300/MID1/SATB2/MTOR/NRAS/DYNC1H1/RPS6KA3/MBTPS1/SP7/CDH2/PRKDC/SUZ12/STAT3/USP9X/STAT5B/ZSWIM6/TAPT1/SON/PRKD1/WDFY3/OPHN1/BPTF/TRRAP/BRAF/HERC1/FLNB/PMM2/DVL3/B3GLCT/TCF20/PURA/TRAF6/SETD2/BRWD3/MED13/COL2A1/SVBP/PUF60/PPP1CB/EXT2/TANC2/CDKN1C/CREBBP/TTC7A/ZMIZ1/PIGK/RLIM/KMT2E/NSD1/PITX2/HECW2/MED12/NTNG1/ADAT3/ITGA3
MIR24_3P	MIR24_3P	257	0.373188	1.44006	0.00414529	0.0772661	0.0656543	3874	tags=25%, list=16%, signal=21%	SSTR1/PRDM1/FAS/GRIP1/CACHD1/KIF3C/SPATS2L/RAP2C/HEG1/PTPRD/NFAT5/RANBP10/NOS1/SPAG9/PTPRF/SLC12A6/RUBCN/CITED4/CDK17/ABHD2/TMEM178B/TTC17/SLC6A6/CNOT6/JADE2/CALCR/CDV3/TAOK1/SLC30A2/APBB2/IFFO2/NFXL1/NRP2/PLCH1/MIA3/ZNF217/MATR3/RAP1B/ANKRD44/KDM5A/NAV2/GRIA3/PRKCH/BTN2A2/BTAF1/PITPNC1/VCPIP1/TNFRSF19/ZXDC/STAT2/PTGER4/YOD1/DUSP8/DVL3/ADPGK/PURA/USP54/CDKN1B/GSK3B/RPS6KB1/B3GALT5/APPL2/APBA1
MIR4311	MIR4311	325	0.362093	1.44064	0.00276254	0.0621347	0.0527969	4108	tags=25%, list=17%, signal=21%	C1GALT1/CNTNAP5/KPNA3/GPR180/RBMS3/ZBTB20/FAM122B/ATP2C1/TENM1/ZNF611/GTF2A1/PRKCE/HSPA2/NFAT5/ARMC8/PTGER3/SOX9/MID1/RCAN2/SLC39A10/AFF4/BTBD7/XRCC5/SLC4A8/CFAP52/NRAS/ASH1L/CBL/NCAPG/TRIO/TTC17/AFP/TEAD1/CACNA1E/INO80D/KIAA1549/CALCR/OTUD4/RAB14/DGKI/DGKH/FOXG1/CTCFL/AFF2/ETV1/RAD18/ATP6V1B2/EPHA3/PTPRR/RORA/AMOT/IKZF1/SOX5/EBF1/HDAC9/LAPTM4A/CLCC1/ATF7IP/IGF2BP2/BDP1/SRGAP2B/KIF5B/UBQLN2/DVL3/…
GSE17721_CPG_VS_GARDIQUIMOD_1H_BMDC_UP	GSE17721_CPG_VS_GARDIQUIMOD_1H_BMDC_UP	180	0.387599	1.44093	0.00614103	0.0952655	0.0809487	2359	tags=15%, list=9%, signal=14%	DLX1/MAP3K8/SMAD7/FAS/SLC41A2/BRWD1/MAP3K1/CLASP1/RANBP10/OTUD7A/CCR7/IKZF2/SEMA5B/SRGN/ATXN2/FBXO33/LIN9/TCF4/SKIL/SERTAD2/MDM2/DTNB/ARID1A/KCTD10/THAP2/ETV6/SPAG7
HP_ANORECTAL_ANOMALY	HP_ANORECTAL_ANOMALY	247	0.375744	1.44116	0.00358704	0.0713428	0.0606212	4106	tags=26%, list=17%, signal=22%	LIMK1/GRIP1/FRAS1/IL10RA/DACT1/ATP2A2/AXIN2/NXN/FAT4/KMT2C/SKI/CDON/MID1/CHRM3/SALL1/RNF43/RAD51/FLI1/PIK3CA/RERE/RPS6KA3/FERMT1/SHH/CDH11/SUZ12/SLX4/MDM2/SIX3/USP9X/FREM2/ZIC2/CHD7/ERCC4/XRCC2/KMT2D/LIG4/ISL1/PIGW/IL10RB/PTCH1/DISP1/EMC1/VANGL1/FANCB/KEAP1/RFWD3/CYBA/BRCA2/DVL3/B3GLCT/KIT/DICER1/DCHS1/RAC2/FANCM/MLH3/ZIC3/TNFSF12/JMJD1C/CHD4/NCF1/CEP120/DYNC2H1
MIR196A_1_3P	MIR196A_1_3P	357	0.361821	1.44179	0.00107644	0.0342605	0.0291117	3037	tags=22%, list=12%, signal=20%	DGKB/SERPINE2/RBMS3/HIPK3/NEDD9/ENOX2/PRR14L/DYNLT3/STK39/SLC39A8/NFAT5/RHOBTB1/CTDSPL/TGFBR3/ZNF236/SOX9/CPA4/TMTC2/ZFPM2/RCAN2/CNTN4/SLC5A3/SLC12A6/AFF4/PCDH10/CDK17/NCOA2/TNFSF10/SOX6/KDM7A/LIN9/SYNPO2/TCF4/SMARCA1/CNOT6/CYLD/TET2/SKIL/EDEM3/STAT3/SBNO1/HCFC1/RPRD2/APPBP2/EPB41L2/WEE1/ACBD3/QKI/GIT2/SRGAP2/AFF2/ETV1/RNF11/TLK1/ZC3H6/CAND1/RCOR1/NAV2/ZNRF3/GRIA3/GNPTAB/COL22A1/ITGAV/RORA/TMX4/A…
MIR6873_3P	MIR6873_3P	330	0.362851	1.44199	0.00247543	0.0581983	0.0494521	3908	tags=23%, list=16%, signal=20%	ANTXR2/PARM1/PGM2L1/VAT1L/TMEM245/MBNL3/ZNF772/NUAK1/ZNF611/NELL1/SLC12A2/ANOS1/PRDM10/KAZALD1/EP300/MID1/POU2F2/CHMP7/SLC5A3/PTPN4/GLCE/PDK3/SIGLEC15/SMTNL2/TMEM178B/MAP1B/MTPN/CDK12/SYNPO2/WBP1L/ARL15/MBNL1/RAPH1/ZNF107/CTTNBP2NL/CDC42BPA/ZSCAN22/CTSO/SBNO1/MDM2/ZNF778/ZNF317/GRID1/MAGI3/RNF169/TRMT12/GPATCH11/LTN1/RNF213/ZNRF3/GRAMD1B/ZNF676/MZT1/RORA/ZBTB40/SOX5/FRMD3/RPRD1A/EVC/PSD3/ZNF808/Z…
SWEET_LUNG_CANCER_KRAS_DN	SWEET_LUNG_CANCER_KRAS_DN	321	0.363313	1.44204	0.00267996	0.0608819	0.0517323	1908	tags=17%, list=8%, signal=16%	ANTXR2/ACVR2A/LMO2/FGL2/ZBTB20/FAS/RAB12/HEY1/EPAS1/TJP1/CADM1/ZEB1/LAMB1/SLCO3A1/PRKCE/ATP2A2/CXCR4/ITPKB/ACTA2/PTPRD/RIPOR2/RHOB/NPR3/SMARCA2/SEMA3C/SPOCK2/IL27RA/SRGN/LIFR/SPARCL1/KITLG/THBD/SPTAN1/PAPSS2/GPAM/LIN9/MYH11/AHR/SPTBN1/TCF4/PSMB10/CDH11/SERPING1/CALCR/UPK3B/ENAH/PTPRB/AKAP12/DUSP1/KALRN/QKI/USP18/TFPI/ADGRE5
HP_ABNORMALITY_OF_THE_SPINAL_CORD	HP_ABNORMALITY_OF_THE_SPINAL_CORD	264	0.372902	1.44246	0.0042803	0.0784911	0.0666952	3862	tags=23%, list=16%, signal=20%	FBN1/LIMK1/GRIP1/FRAS1/DACT1/BMPER/ACTA2/PLAU/SETX/EXT1/EP300/CTNNB1/TWNK/SLC26A2/PHEX/RAD51/ATXN2/FLI1/PIK3CA/FBLN1/NRAS/TGFB2/NOS3/MYH11/CCND1/MAP3K7/SLX4/ZSWIM6/FREM2/NF1/ERCC4/XRCC2/ARID1A/PLP1/PRKG1/GNPTAB/LIG4/PLEC/CCT5/RORA/LYST/BRAF/LMX1B/PTCH1/B3GALNT2/FLNB/VANGL1/FANCB/RFWD3/MSX2/GMPPB/BMS1/BRCA2/CTBP1/B3GLCT/MFN2/LETM1/LMNB1/FANCM/SETD2/JMJD1C/GALNS
MODULE_252	MODULE_252	229	0.377824	1.44257	0.00406485	0.0763669	0.0648902	4548	tags=25%, list=18%, signal=21%	DLX5/LMO2/MSX1/CMPK1/SOX9/CDKN2C/PAX6/RAD51/FOS/XRCC5/PHLDA1/STAT1/CSNK2A1/TIAF1/MAP2/JUNB/RNMT/PRKDC/CBX5/NME1/DGKI/COIL/WEE1/ZNF217/FOXG1/SAP30/HR/APLP2/LSM1/KMT2D/PRPF8/CENPF/KRT17/KMT2A/DYRK1A/NEK2/CTCF/LRP8/CALU/FOXM1/KIF23/TAF4/DHX9/EZH2/LMNB1/TRIP13/TAF7/BUB1/HLTF/UBE2A/RPA1/CCNB1/E2F1/CDK1/RPA2/NDC80/CCNT1
GOBP_GLIAL_CELL_DIFFERENTIATION	GOBP_GLIAL_CELL_DIFFERENTIATION	178	0.388772	1.44282	0.00561235	0.0909867	0.0773129	3968	tags=28%, list=16%, signal=24%	DLX1/DLX2/SERPINE2/TPPP/ROR1/CXCR4/SKI/SOX9/DNER/CDKN2C/PPARG/DAB1/MTOR/SOX6/GBA/DTX1/TTBK1/WDR1/C5AR1/LEF1/SOX13/SHH/CDH2/MYRF/STAT3/PARD3/VIM/NF1/DAG1/SPINT1/PLP1/MAP2K1/NRROS/NR1D1/ADGRG6/KCNJ10/GCM1/CLU/PTN/GRN/PRDM8/TSPAN2/ADORA2A/IL6ST/NKX2-2/DICER1/NDRG1/FGF5/NAB1/APP
MIR548F_5P	MIR548F_5P	443	0.356551	1.44417	0.000667801	0.0262911	0.02234	4453	tags=32%, list=18%, signal=27%	API5/ACVR2A/PCSK5/THSD7A/KPNA6/SLC2A13/HIPK3/PDZRN3/RICTOR/MED12L/TENM1/KLHL15/GTF2A1/FNDC3B/ATP2A2/LNPEP/ZMAT3/OLFM3/SACS/RNF19A/PPP1R15B/RHOBTB3/SLC16A7/PCDHA10/MID1/SORCS1/CTNNB1/CACNA1C/PPTC7/SALL1/TRIM67/USP25/SPTY2D1/BTBD7/MAPK8/SENP2/ASB5/NEDD4L/PIK3CA/SMCR8/SOX6/KDM7A/SYNM/TRIO/SLC6A6/TCF4/CAMSAP1/DAPK1/MTF1/GPR85/CYLD/MAP2/TRAPPC10/IVNS1ABP/INO80D/TAOK1/LCOR/PCDHA13/CDC42BPA/ATP11A/CNTFR…
GOBP_RAS_PROTEIN_SIGNAL_TRANSDUCTION	GOBP_RAS_PROTEIN_SIGNAL_TRANSDUCTION	304	0.368089	1.44443	0.00174146	0.046867	0.0398237	5188	tags=29%, list=21%, signal=23%	LIMK1/RAB12/RASGRF1/ADRA2A/BCL6/SHOC2/RAP2C/ITPKB/HEG1/RAB35/RIPOR2/RHOB/STARD13/RAPGEF2/JAK2/ROCK2/TRIM67/EPS8/DENND3/PSD2/RIT1/RASGEF1A/KITLG/NRAS/TGFB2/ARFGEF1/CBL/SPRY4/ELMO1/CDC42EP3/RASGRP2/ARHGAP1/WAS/PRAG1/RAP1B/NF1/SYNPO2L/GPSM2/BRAP/KCTD10/GNA13/PRKD1/ABL2/STARD8/OPHN1/GPR55/ARHGAP5/PLD1/RASGRP1/ARHGAP6/KANK2/RTKN/IQGAP3/PSD3/CUL3/ROCK1/RAB21/SOS1/ARHGAP35/FOXM1/KSR2/GRB2/MFN2/MADD/RAC2…
GSE7460_CTRL_VS_TGFB_TREATED_ACT_TCONV_DN	GSE7460_CTRL_VS_TGFB_TREATED_ACT_TCONV_DN	189	0.384433	1.44449	0.00682849	0.099984	0.0849581	1886	tags=15%, list=8%, signal=14%	NIPAL1/MGAT5/ELL2/SMAD7/FGL2/INPP5D/GFOD1/DUSP2/NFAT5/RHOB/MXD1/DIAPH2/STON1/LGALS9B/RAB3IP/TNFSF10/STK38L/ACSBG1/GBA/AHR/TCF4/PPM1L/TEAD1/TTC39B/SKIL/STAT3/CHD9/GOLM1/GLT8D2
GSE11961_MARGINAL_ZONE_BCELL_VS_GERMINAL_CENTER_BCELL_DAY40_UP	GSE11961_MARGINAL_ZONE_BCELL_VS_GERMINAL_CENTER_BCELL_DAY40_UP	178	0.389324	1.44487	0.0054221	0.0890733	0.075687	5225	tags=35%, list=21%, signal=28%	CHST11/NUP50/SUCO/NLRC5/ZNF280C/SACS/SKOR1/MGA/PPP1R15B/PRDM4/PDZD8/SLC35A3/CHRM3/IL27RA/DNER/KLHL25/STXBP5L/SPTBN1/SUSD1/FHIT/SMG1/SRCAP/ZNF654/N4BP1/ANKRD44/CDKN2D/KCTD10/RCOR1/EPHX1/NR2C2/TTPAL/RASL11B/ARL5B/IKZF1/FAM8A1/SLC30A6/AREL1/RASGRP1/GYG1/ATP6V0A2/PLEKHA8/WDR26/CDK5RAP2/ANAPC1/B3GALT5/IPO11/MEMO1/RBM6/PAFAH1B2/AAK1/SLC20A1/ENPP1/ALKBH4/NUCB1/SEC24D/RTTN/TRAM2/HBP1/NCOA6/F2RL1/TIMP2/NR…
MIR548AS_3P	MIR548AS_3P	249	0.376815	1.44497	0.00329684	0.0679574	0.0577445	5327	tags=30%, list=21%, signal=24%	ATP8A2/SLC1A1/NUFIP2/KAT6B/BRWD1/PRR14L/CLASP1/ZMAT3/NPR3/SPAG9/KMT2C/TCAIM/SORCS1/NPC1/DIXDC1/MIB1/MYO5A/TP53BP1/CDK17/NCOA2/TNFSF10/TRIO/RASSF3/DCP2/MDM2/ZNF292/KALRN/ZNF217/QKI/ABTB2/ZNF704/C2CD2/RNF169/ARID1A/ZC3H12C/PSPC1/TNRC6C/RORA/KANK2/B3GALNT2/KDM2A/LRP1B/MFSD14B/ATF7IP/PBRM1/IL1RAP/ANP32E/TIPARP/USP54/ARNT/APPL2/CHD4/BCDIN3D/SNX27/SVBP/PUF60/RAVER1/SEMA6D/CREBBP/AAK1/TGFBR1/HUNK/OTUD7B…
MIR515_5P	MIR515_5P	281	0.371147	1.44605	0.00296194	0.0641866	0.0545404	2791	tags=20%, list=11%, signal=18%	API5/GRIA1/MBNL3/SEZ6L/XPR1/TENM1/ITPKB/GLRX/UBE2Q2/ELK4/UBASH3B/SLC35A3/CHSY1/DIXDC1/MIB1/IL6R/AFF4/RAB3IP/ZFAND4/PI15/RAB8A/NRAS/TPM3/RERE/FRS2/RASSF3/LTBP1/CDH11/COL14A1/RNF144B/LCOR/HS3ST3B1/ZNF714/SLC39A2/CCDC186/PTPRB/MATR3/QKI/ITPRIP/APLP2/AFF2/ETV1/SLTM/PPP2R2A/NAV2/WIPF2/CLOCK/TC2N/KCNH5/NAV1/ISL1/RSBN1/LRRC32/ERCC6/VCPIP1/SLC4A7
HP_APLASIA_HYPOPLASIA_INVOLVING_BONES_OF_THE_FEET	HP_APLASIA_HYPOPLASIA_INVOLVING_BONES_OF_THE_FEET	239	0.37749	1.4461	0.00447712	0.0796959	0.067719	4740	tags=30%, list=19%, signal=24%	FBN1/DLX5/GRIP1/CHST11/DACT1/STXBP1/LRP4/FAT4/SMARCA2/SKI/OCA2/SOX9/CHSY1/SALL1/SATB2/SLC26A2/FLI1/ADAMTSL2/SIL1/HERC2/RERE/TCF4/NIPBL/PWRN1/PDE4D/FMR1/MAP3K7/PPM1D/USP9X/LMNA/CHD7/ARID1A/HUWE1/SON/TUBB3/WDFY3/LIG4/ADAMTS2/BPTF/TRRAP/KMT2A/DYRK1A/FLNB/ALMS1/CTBP1/B3GLCT/TCF20/MBD5/LETM1/EZH2/VPS13B/DCHS1/FGFR3/KAT6A/PRKAR1A/LAS1L/CEP120/ALOXE3/MED13/COL2A1/DYNC2H1/SVBP/PUF60/TANC2/UBE2A/SMC1A/ZMI…
GOBP_REGULATION_OF_LEUKOCYTE_MEDIATED_IMMUNITY	GOBP_REGULATION_OF_LEUKOCYTE_MEDIATED_IMMUNITY	156	0.392607	1.44638	0.00558366	0.0907303	0.077095	2888	tags=17%, list=12%, signal=15%	CLEC7A/SMAD7/PDPK1/CADM1/BCL6/STXBP1/CEACAM1/PAXIP1/HLA-A/NOD2/IL27RA/AP1G1/TP53BP1/DNASE1/KLRD1/MAP3K7/WAS/STAT5B/CRTAM/LAMP1/SERPINB9/RIF1/TNFSF13/IL1R1/MALT1/RASGRP1/KMT5B
GSE32423_IL7_VS_IL7_IL4_MEMORY_CD8_TCELL_UP	GSE32423_IL7_VS_IL7_IL4_MEMORY_CD8_TCELL_UP	190	0.384815	1.44643	0.00673887	0.0994304	0.0844877	3664	tags=22%, list=15%, signal=19%	DGKB/DAGLB/ZBTB20/UTRN/CXXC5/RB1CC1/TMBIM1/RTN4/UBE2Q2/ABCC5/UBASH3B/ASB1/NBEAL1/ACSBG1/LDLRAP1/CSNK2A1/P2RX4/YWHAZ/NIPBL/JADE2/DTX4/AEN/SRGAP2/GLCCI1/UBQLN1/ANKMY2/RORA/TMX4/MALT1/RPRD1A/SORL1/PTCH1/B3GALNT2/GUCD1/RNF141/NCAPD3/TRAK1/SNX13/CDC14B/SF1/MADD
MIR454_3P	MIR454_3P	400	0.360596	1.44673	0.000996843	0.0330714	0.0281013	4578	tags=30%, list=18%, signal=25%	PPFIA2/PGM2L1/THSD7A/APCDD1/ZBTB20/MBNL3/RAB12/BRWD1/MED12L/RAP2C/HEG1/WNK1/ASXL2/NECTIN3/ZMAT3/ABCC5/CLTC/CCDC6/PPP1R15B/KMT2C/VPS13D/MFSD6/CEP170/PTPN4/PPARG/SPTY2D1/BTBD7/PTPRG/SOCS5/AKAP1/PAK6/CAMSAP2/NCKAP5/CYP2U1/FAM155A/ADAM12/SLC6A6/ADCY1/TRIM2/LRP12/CNOT6/MBNL1/CHST1/USP13/ARHGAP1/ANKIB1/ZNF107/FMR1/SBNO1/LSMEM1/DGKH/RTN1/FBXO28/WEE1/HS3ST5/ZNF217/ACBD3/ITPRIPL2/DCUN1D3/PSAP/ERCC4/LRP6/A…
HP_ABNORMALITY_OF_LOWER_LIP	HP_ABNORMALITY_OF_LOWER_LIP	206	0.381811	1.44744	0.00417849	0.0775705	0.065913	2033	tags=14%, list=8%, signal=13%	FBN1/LIMK1/ZBTB20/MED12L/SHOC2/MSX1/EDAR/GRHL3/SMARCA2/KMT2C/SLC9A7/ZNF41/PAX6/SETD1B/ABHD5/RIT1/NRAS/CBL/GBA/RPS6KA3/CDH11/TFAP2B/HCFC1/USP9X/ZNF81/ZSWIM6/FOXG1/ARID1A
GSE42724_MEMORY_BCELL_VS_PLASMABLAST_UP	GSE42724_MEMORY_BCELL_VS_PLASMABLAST_UP	191	0.385383	1.44746	0.00454439	0.0803197	0.068249	3378	tags=20%, list=14%, signal=18%	SLAIN2/NIPAL1/PRDM1/ACVR2A/SERINC5/NFAT5/PPP1R15B/PRDM4/CCR7/DDX60/DENND3/SLC4A8/OAS2/CLK3/STAT1/CDC42EP3/ARHGAP1/PLSCR1/SELPLG/GABPB1/ATP11A/USP18/DYNC1LI1/NUDT17/SERPINB9/GTDC1/ETV3/RALGAPA2/ZC3H10/PIAS1/KMT2A/TMEM106A/GUCD1/RAB21/STAT2/LRP8/MX1/TRAK1/CMPK2
GOBP_SENSORY_SYSTEM_DEVELOPMENT	GOBP_SENSORY_SYSTEM_DEVELOPMENT	308	0.367762	1.44841	0.00229966	0.0549999	0.0467343	3257	tags=21%, list=13%, signal=18%	FBN1/ATP8A2/SDK2/DLX1/CALB1/DLX2/NKD1/SLC1A1/TENM3/ATP2B4/HIPK1/PRSS56/RAB18/MYO7A/NECTIN3/GRHL3/BCAR3/OLFM3/JAG1/SKI/SOX9/CDON/CACNA1C/RD3/OSR2/HCN1/PAX6/TGFB2/CRYAB/SIX5/FRS2/THRB/SHH/NIPBL/SKIL/JMJD6/TFAP2B/STAT3/RP1L1/SIX3/VIM/MEIS2/FREM2/CHD7/NF1/SDK1/LRP6/KDM2B/CYP1A1/TMOD1/TOPORS/ISL1/MYOM1/CRB2/TUB/SIPA1L3/SHROOM2/STRA6/NECTIN1/SOS1/PTN/WNT6/ARHGAP35/MDM1
HP_ABNORMAL_SIZE_OF_THE_PALPEBRAL_FISSURES	HP_ABNORMAL_SIZE_OF_THE_PALPEBRAL_FISSURES	252	0.376834	1.44858	0.0035752	0.0713214	0.060603	4556	tags=32%, list=18%, signal=26%	LIMK1/TENM3/KAT6B/PCLO/DACT1/RAB18/NXN/FAT4/SMARCA2/EP300/SOX9/SLC9A7/CCNK/SALL1/CEP152/TRIP12/ZNF41/RAD51/CLTCL1/LIFR/SOX6/RERE/RPS6KA3/ZMPSTE24/CLP1/POLR1A/PDE4D/SLX4/SLC6A17/HCFC1/USP9X/LMNA/ZNF81/FOXG1/ERCC4/XRCC2/HUWE1/KMT2D/WDFY3/LIG4/ATR/MAP2K1/BPTF/ERCC6/PIGW/BRAF/CEP55/KMT2A/DGCR8/STRA6/CNKSR2/FANCB/RFWD3/TXNL4A/DMD/BRCA2/DVL3/ACSL4/B3GLCT/TCF20/PURA/DCHS1/MADD/FANCM/PIK3R2/ATP6V1A/PCNT/…
MODULE_1	MODULE_1	322	0.36489	1.44869	0.00267996	0.0608819	0.0517323	3552	tags=22%, list=14%, signal=19%	FBN1/ITGA6/DHRS3/FBXL7/ZBTB20/TNC/QSOX1/DPYSL3/PDZRN3/AKR1C1/BCL6/LAMB1/MSX1/DUSP2/HEG1/RHOB/TGFBR3/SMARCA2/SEMA3C/RHOBTB3/WDR7/CHST15/EPS8/TBC1D2B/SRGN/IFIT1/FOS/FBLN1/CRYAB/MYH11/NR2F1/LTBP1/CCND1/STAR/MBNL1/JUNB/CDH11/LDOC1/SFRP1/JADE2/PLSCR1/TFAP2B/STAT3/EMP1/LMNA/AKAP12/ADAM19/SRRM2/PPP1R12B/IQGAP1/EPHX1/LGMN/COL6A3/IL1R1/PLEC/ACTN1/RABGAP1/TYRO3/DST/CNN1/S100A11/GYG1/SOD3/CALU/OPTN/ANGPTL2/…
MIR3143	MIR3143	407	0.361108	1.44926	0.000615728	0.02491	0.0211664	4130	tags=24%, list=17%, signal=20%	DLX3/UHRF1BP1L/ZFHX4/GAPVD1/MBNL3/NUP50/HIPK1/ATP2C1/CADM1/ZEB1/KLHL15/SERINC5/GRIK2/NFAT5/NPR3/CCDC6/SORCS1/KLHDC10/POU2F2/ZFPM2/SNX16/EPS8/PTPN4/INPP1/LIFR/CTNND2/HSPA4L/AKAP6/FBXO33/THUMPD1/LRCH2/STK17B/GPAM/LIN9/TNFSF11/DIP2B/DMRTA2/SPTBN1/ADCY1/CCDC85A/MBNL1/RPAP3/COL14A1/DCP2/CDH2/TMEM167A/PDE4D/FMR1/LCOR/GCK/RTN1/TMOD3/FOXG1/MATR3/RAP1B/MKLN1/ETV1/RNF11/CAND1/ATP6V1B2/ZC3H12C/AHCTF1/B3GNT2…
GOBP_POSITIVE_REGULATION_OF_NERVOUS_SYSTEM_DEVELOPMENT	GOBP_POSITIVE_REGULATION_OF_NERVOUS_SYSTEM_DEVELOPMENT	230	0.37916	1.44938	0.00576974	0.0919359	0.0781195	3724	tags=23%, list=15%, signal=19%	MME/LIMK1/FLRT3/SERPINE2/CLSTN2/PLXNC1/ISLR2/CXCR4/PTPRD/ADGRL2/CTNNB1/PPARG/MTOR/XRCC5/ZNF335/MAP1B/TRPV2/GPER1/SRPX2/DMRTA2/TTBK1/STAR/ADGRB1/SHH/EIF4G2/CAPRIN1/SKIL/LRRN1/KALRN/FOXG1/DAG1/XRCC2/SPINT1/SLIT2/ACTR2/TRIM32/PRKCH/LIG4/MAP2K1/NEFL/CHODL/RAB21/PTN/LRP8/IL1RAP/NDEL1/KIT/IL6ST/PLXNA4/NKX2-2/DICER1/ITPKA
MIR498_5P	MIR498_5P	224	0.379113	1.44983	0.00442167	0.079504	0.0675559	3759	tags=25%, list=15%, signal=21%	FBN1/PTPN1/TMEM245/HIPK1/SMIM13/MTRF1L/PLEKHG1/STK39/FAM98A/RIPOR2/CMPK1/PPIP5K2/PPP1R15B/C2CD4A/SKI/EP300/PTPN4/FAM122A/PPP6R3/CHD1/KDM7A/SYNPO2/STXBP5L/WWOX/TET2/SKIL/ZNF532/NCOA1/RNF11/LRRC8C/GRIA3/GNA13/MMAA/B3GNT2/IL1R1/CHM/FRMD3/PALM3/IRF2/TTC13/DYRK1A/TLL1/PSD3/CACNA2D3/PRKAG2/WDR26/YOD1/PDE4DIP/KIF5B/LARP1/DICER1/TBC1D4/NAP1L3/GSK3B/RALGAPB
GOCC_CHROMOSOMAL_REGION	GOCC_CHROMOSOMAL_REGION	300	0.369724	1.4504	0.00215126	0.053186	0.045193	5971	tags=33%, list=24%, signal=25%	CLASP1/DYNLT3/TNKS2/SETX/TERF2IP/CENPP/RAD51/HMBOX1/XRCC5/TP53BP1/PAFAH1B1/DYNC1I1/CKAP5/NCAPG/SMCHD1/PSEN2/PRKDC/CBX5/FMR1/PDS5B/SLX4/FBXO28/DYNC1LI1/WDR82/ERCC4/GPATCH11/RIF1/AHCTF1/STAG1/LIG4/TFIP11/ATR/CLIP1/IKZF1/NDE1/PMF1/DCTN5/CENPF/KAT2B/KMT5B/HNRNPU/SNAI1/PKHD1/NEK2/CTCF/NUP98/ZBTB48/CENPL/NCAPD3/SP100/NDEL1/BRCA2/PPP1R10/SUN2/ATF7/NUP160/PURA/EZH2/STAG2/BUB1B/BUB1/PPP1CB/CENPI/PPP2CB/SG…
LU_EZH2_TARGETS_DN	LU_EZH2_TARGETS_DN	361	0.363995	1.45056	0.00160169	0.0447485	0.0380235	4998	tags=29%, list=20%, signal=24%	SHISA2/ELL2/ZBTB34/KPNA3/ATP2B4/ATP2C1/CACHD1/LAMB1/ZNF611/ATP2A2/DYNLT3/PLAU/SLC16A10/HEG1/GLRX/ABCC5/RAB11FIP2/SNAPC3/TAF5/SEMA3C/SLC35A3/NPC1/PPTC7/SATB2/GLCE/ANKRD17/SENP2/DDAH1/DLEU2/PAPSS2/MTPN/CLDN1/AGO2/STIL/EXO5/TNFSF15/EIF4G2/JMJD7-PLA2G4B/RAPH1/DCP2/ENAH/NFE2L3/WDFY2/FAR2/KLHL29/XRCC2/IGF2BP3/FAM234B/NBPF14/MANEAL/GNA13/NBPF10/TM7SF3/ZFYVE26/BTAF1/LIMCH1/CTNNA1/POC1B/SACM1L/ADGRG6/BLZF…
GSE17974_0H_VS_1H_IN_VITRO_ACT_CD4_TCELL_DN	GSE17974_0H_VS_1H_IN_VITRO_ACT_CD4_TCELL_DN	180	0.390222	1.45069	0.00563715	0.0909867	0.0773129	3427	tags=21%, list=14%, signal=18%	WARS2/DUSP2/FAM98A/NRIP3/NPC1/FBLN7/CHSY1/CCDC148/BTLA/NUBP1/ZPR1/PHLDA1/NR4A3/ARHGEF5/CLDN1/PUS3/TXNRD1/RRAGA/ZNF713/DCUN1D3/TOB2/BTN2A2/LIG4/YRDC/BTG2/WDR36/MUL1/ERCC6/SNAPC1/PRPF38A/FYCO1/RNF34/HCP5/MLYCD/NKIRAS1/LRR1/PPP1R10
GSE17721_CTRL_VS_GARDIQUIMOD_1H_BMDC_DN	GSE17721_CTRL_VS_GARDIQUIMOD_1H_BMDC_DN	171	0.390002	1.45147	0.00671562	0.0992057	0.0842968	3482	tags=19%, list=14%, signal=17%	PRDM1/MAP3K8/CEMIP/P2RY14/PPP1R1B/BCL6/NECTIN3/RNF19A/ZFX/ARID5B/DDHD1/POLR1B/FBXO33/JUNB/ASPDH/FIGNL1/XRCC2/OPA3/ZC3H12C/COL22A1/ETV6/B3GNT2/MAP2K1/NRROS/METRNL/RASGRP1/KRT17/TLL1/RNF141/COL17A1/MKNK1/CEBPZ/GBP4
GCM_RAN	GCM_RAN	185	0.387221	1.45167	0.00621333	0.095542	0.0811836	5161	tags=27%, list=21%, signal=22%	KPNA3/TMEM245/PHYHIPL/KIDINS220/HIPK1/RTN4/KLHL11/SPAG9/KIF5C/ABHD6/ANKRD17/MAP1B/HERC2/RERE/TP53INP2/KIAA1109/CHD9/APPBP2/CAND1/ATP6V1B2/RALGAPA1/GSPT1/EPC2/NAPG/FBXO21/FAM8A1/PITPNC1/CCDC82/BRD9/ATXN7L3/GSK3B/ATP6V1A/HECTD1/BMPR2/NAB1/SNX27/UBE2K/SNX15/BRPF3/KDM3B/PDXP/TRIM33/KLHL12/POGZ/PPM1B/ZER1/TNPO2/ATG2B/VPS52/USP19
HP_ABNORMAL_ARTERIAL_PHYSIOLOGY	HP_ABNORMAL_ARTERIAL_PHYSIOLOGY	113	0.414067	1.45282	0.00664648	0.0987388	0.0839	2240	tags=16%, list=9%, signal=15%	FBN1/LIMK1/FAS/ACTA2/TGFBR3/CTNNB1/JAK2/PIK3CA/TGFB2/MYH11/ZMPSTE24/TET2/LMNA/MPL/RNF213/SON/ERAP1/PRKG1
MIR8076	MIR8076	113	0.414114	1.45299	0.00664648	0.0987388	0.0839	3563	tags=27%, list=14%, signal=23%	FLRT3/API5/PCSK5/SLC2A13/ZBTB20/SYN2/LIX1/SLC12A2/HS3ST1/ITGA9/PDK3/SENP2/CHD1/SKIL/INO80D/PSEN2/FMR1/CLOCK/EPC2/DIAPH3/FAM81A/VCPIP1/RC3H1/EBF1/UBL3/CCDC82/TMTC3/SWSAP1/SBSPON/PURA
GOCC_NEURON_TO_NEURON_SYNAPSE	GOCC_NEURON_TO_NEURON_SYNAPSE	309	0.368566	1.45303	0.00259261	0.0599329	0.0509259	3437	tags=21%, list=14%, signal=19%	CALB1/GRIA1/SLC1A1/CLSTN2/SYN2/GRIP1/PDPK1/PCLO/KPNA1/ATP1A1/RTN4/LRP4/GRIK2/HOMER2/PTPRD/NECTIN3/IGSF9B/NOS1/RNF19A/CACNA1C/MIB1/DAB1/CTNND2/RAB8A/SLC4A8/MAP1B/LZTS3/LRFN4/CRYAB/KCND1/BSN/GPER1/ADCY1/ADGRB1/CAMK1/KCND3/P2RX4/PLEKHA5/CDH2/FMR1/SYN1/ADAM10/FXR1/DGKI/GRID1/SRGAP2/CHRNA3/NETO2/ACTR2/NEFH/PTCH1/DNM3/PSD3/NECTIN1/CNKSR2/TSC1/STXBP5/SOS1/DAGLA/LRP8/MX1/DNAJB1/SEMA4F/EPHA7/SHISA7/ADORA2A
NAKAYA_MONOCYTE_FLUMIST_AGE_18_50YO_7DY_UP	NAKAYA_MONOCYTE_FLUMIST_AGE_18_50YO_7DY_UP	436	0.358622	1.45321	0.000650101	0.0258272	0.0219458	3739	tags=20%, list=15%, signal=17%	ITGA6/DDX18/HIPK3/ENOX2/PLXNC1/KIDINS220/TMBIM1/ANKS1A/DUSP2/KLHL11/RIPOR2/ARMC8/SETX/TERF2IP/SNAPC3/CD163/ZNF106/PKP4/WDR7/WWP1/IL27RA/GAA/FLI1/ANKRD17/ABHD2/PAFAH1B1/TNFSF10/STK38L/UBR4/TTBK2/HERC2/ZBTB11/NR4A3/TTC17/IFFO1/WBP1L/ZMPSTE24/C5AR1/CNOT6/MBNL1/TRAPPC10/IVNS1ABP/SMG1/TCP11L1/DMXL1/SLC16A1/CNOT1/NME1/MDM2/RTN1/FBXO28/APPBP2/BBS9/SAP30/CAND1/TOB2/ATP6V1B2/GNPTAB/HECTD4/EXOC5/ATR/CLIP1/…
STK33_SKM_UP	STK33_SKM_UP	223	0.380816	1.45395	0.00589331	0.0931898	0.0791849	4308	tags=26%, list=17%, signal=22%	FGL2/P2RY14/IL10RA/PLCXD2/ACTA2/PLAU/RHOB/MXD1/RNF19A/SNX16/ARID5B/SLC12A6/AFF4/FOS/BTBD7/CDC37L1/RIT1/KITLG/THBD/NBEAL1/NLRC4/PHLDA1/TP53INP2/CLDN1/C5AR1/MAP2/JUNB/SKIL/LCOR/NFXL1/GPR137C/RTN1/UNKL/DUSP1/TFPI/ETV1/ZFP36/DNAJB4/CFL2/STX12/LRRC37A2/ARL5B/BTG2/FNBP1L/BCL3/ACSL6/RNF141/TFPI2/DUSP8/TMTC3/GBP2/CPEB4/NFKBIA/APPL2/TCTEX1D1/CREB5/HMOX1/CDKN1C/IL1A
GOBP_PEPTIDYL_LYSINE_ACETYLATION	GOBP_PEPTIDYL_LYSINE_ACETYLATION	160	0.394393	1.45396	0.00524083	0.0877143	0.0745323	5486	tags=32%, list=22%, signal=25%	KAT6B/PAXIP1/EP400/NOS1/TAF5/EP300/PIWIL2/CPA4/TADA2B/DIP2B/ZMPSTE24/LEF1/SRCAP/JADE2/MAP3K7/GTF3C4/HCFC1/MORF4L1/NCOA1/ESCO1/CLOCK/EPC2/USP22/ISL1/TRRAP/BEND3/KAT2B/KMT2A/NAT8B/MCM3AP/CTCF/NOC2L/NAA50/BRCA2/CTBP1/KAT6A/TAF7/SDR16C5/GATA3/BRPF3/CREBBP/AUTS2/DIP2A/PHF14/SIRT1/MSL2/NCOA3/LIF/ZNF451/SETD5/BRD7/EID1
MIR586	MIR586	243	0.379845	1.45495	0.00390655	0.0746588	0.0634389	4272	tags=29%, list=17%, signal=24%	ATP8A2/C1GALT1/KPNA3/DKK2/MED12L/MTRF1L/KCNQ5/HSPA2/SETX/CLTC/CCDC6/UBASH3B/KCNE1/SNX16/SATB2/SLF2/AFF4/PPARG/CTNND2/SPARCL1/THBD/FBXW7/LIN9/TPM3/MBNL1/TNFSF15/CTNNA2/SHCBP1/CDC42BPA/GPR137C/ATP8A1/PPP1R2/CCDC186/TSPAN1/ZIC2/IQGAP1/ZC3H6/KDM2B/SLC7A14/DENND1B/MZT1/SNX20/PRKD1/ARL4C/RSBN1/BTAF1/CTNNA1/USP46/ACSL6/GLS/CLU/PLEKHA8/IL1RAP/RANBP9/PCDHB7/SNX13/AJAP1/RBL2/DICER1/CPEB4/TRIP13/PDE12/RSF1/…
GSE17721_LPS_VS_POLYIC_8H_BMDC_UP	GSE17721_LPS_VS_POLYIC_8H_BMDC_UP	185	0.388162	1.45519	0.00584604	0.0926186	0.0786996	2219	tags=13%, list=9%, signal=12%	CDKN2B/KPNA3/SERPINE2/KIAA0319L/CHST11/SLC41A2/NUP50/CCL24/SUCO/KPNA1/KIF3C/DUSP2/NFAT5/ABHD14A/FAM122A/TP53BP1/ZNF703/HSP90B1/CAMSAP1/SLC6A17/APPBP2/TFPI/LTN1/CFL2
PLASARI_TGFB1_TARGETS_10HR_DN	PLASARI_TGFB1_TARGETS_10HR_DN	216	0.3821	1.45527	0.00451575	0.0801537	0.0681079	2220	tags=21%, list=9%, signal=20%	DHRS3/FBXL7/MEST/THSD7A/ZFHX4/OSR1/MBNL3/HERC6/MED12L/PDLIM2/PDE1A/PLEKHG1/TOX/GLRX/EYA1/PTPRD/SLC12A2/FAT4/PDP1/NPR3/TGFBR3/SMARCA2/RTP4/PDK4/DIXDC1/ARID5B/ZNF467/MKI67/LIFR/KITLG/THBD/SLC24A3/LGR4/STAT1/NQO1/TRIM2/MAP2/DDIT4L/CDH2/MEIS2/USP18/FIGNL1/SERPINB6/EPHX1/SBK1/SERPINB9
GSE3982_DC_VS_BASOPHIL_UP	GSE3982_DC_VS_BASOPHIL_UP	171	0.39109	1.45552	0.0065901	0.0985996	0.0837817	2166	tags=15%, list=9%, signal=13%	ACVR2A/CERS6/CEMIP/MBNL3/QSOX1/STXBP1/ITPKB/DYSF/DIAPH2/NPC1/ABHD6/GAA/GLG1/PPARG/WDR3/ABHD2/ASAP1/TRPV2/ADAM12/NQO1/CTSH/COL14A1/VPS37C/MKLN1/ATP6V1B2
HP_ABNORMALITY_OF_THE_BREAST	HP_ABNORMALITY_OF_THE_BREAST	332	0.366918	1.45553	0.00161977	0.0450251	0.0382586	3808	tags=23%, list=15%, signal=20%	CDKN2B/FLRT3/ZBTB20/FAS/GRIP1/FRAS1/MAP3K1/RB1CC1/ZC4H2/RAB18/OPCML/ANOS1/TERF2IP/SMARCA2/SOX9/CTNNB1/ZFPM2/PTPRF/RNF43/CDKN2C/RAD51/AFF4/RIT1/PIK3CA/NRAS/SOX6/CBL/SPRY4/RERE/ALG11/TCF4/SMCHD1/WWOX/CDH11/NIPBL/COL14A1/CDH2/FMR1/TFAP2B/MDM2/SLC6A17/PPM1D/USP9X/LMNA/FREM2/CHD7/WDR37/NF1/GNPTAB/ATR/TRRAP/HS6ST1/ERCC6/PIGW/BRAF/RASGRP1/KMT2A/DYRK1A/NECTIN1/PMM2/ALMS1/SOS1/FSHR/BRCA2/B3GLCT/MAN1B1/GNR…
GSE45881_CXCR6HI_VS_CXCR1LO_COLONIC_LAMINA_PROPRIA_UP	GSE45881_CXCR6HI_VS_CXCR1LO_COLONIC_LAMINA_PROPRIA_UP	178	0.392235	1.45567	0.00497819	0.0846252	0.0719074	4551	tags=32%, list=18%, signal=26%	SYNJ1/KPNA1/MKRN1/TNKS2/ZDHHC11/ATXN7/SEC61A2/EP300/GPRASP1/TRIP12/SLC5A3/PPME1/SETD1B/ZZEF1/PAFAH1B1/USP24/NCOA2/DLEU2/UBR4/POLR2A/CDK12/P2RX4/IVNS1ABP/MIA3/PPP2R2A/ANKFY1/PLPPR2/KLC1/TAF2/FAM8A1/WDR44/SLC30A6/AREL1/RASGRP1/HERC1/SLC4A7/GOLGB1/NFRKB/MCM3AP/NUP98/HNRNPH3/MYCBP/GBP2/IL6ST/KLF12/PLEKHB2/KAT6A/PTTG1IP/APPL2/LGALS8/SVIL/QRICH1/RUFY2/IL1A/LMAN1/AAK1/POLR2B
MIR4760_3P	MIR4760_3P	253	0.378038	1.45578	0.00433391	0.0786638	0.066842	3010	tags=25%, list=12%, signal=22%	ZBTB34/GPR180/TENM3/FRAS1/MBNL3/ZNF772/PDPK1/RASGRF1/CCNJ/FNDC3B/RAB18/TNKS2/ASTN2/ARMC8/VWDE/SLC16A7/ABHD6/NUP35/STON1/SLC39A10/PTPN4/CEP135/MAPK8/DDAH1/PIK3CA/MAP1B/AKAP6/KDM7A/LRCH2/ZBTB11/GPR85/PLEKHA5/INO80D/SERTAD2/PDE4D/FMR1/PLSCR1/ATP8A1/SIX3/APPBP2/WEE1/QKI/GPSM2/ERCC4/IGF2BP3/SERINC1/SON/GRAMD1B/PRKG1/NR2C2/STAG1/USP22/EIF4G1/RPRD1A/ERCC6/SLC30A6/RBBP5/CTNNA1/VCPIP1/LCORL/KCTD9/RAB21/CN…
DEBIASI_APOPTOSIS_BY_REOVIRUS_INFECTION_UP	DEBIASI_APOPTOSIS_BY_REOVIRUS_INFECTION_UP	280	0.373308	1.45597	0.00187215	0.0490082	0.0416431	4301	tags=25%, list=17%, signal=21%	ZBTB20/TBPL1/BCL6/MAP3K1/SHOC2/RAB11FIP2/CCDC6/TAF5/MID1/ZFX/CDK17/OAS2/NRAS/THUMPD1/PDCL/CLK3/STK17B/IFI44/STAT1/MBTPS2/RNMT/PDE4D/OTUD4/PLSCR1/FXR1/IFI6/USP9X/FBXO28/ZNF292/WEE1/DUSP1/ZNF217/N4BP1/NF1/MKLN1/TLK1/ZFP36/BRAP/GNA13/RAB5A/CASP3/ARHGAP5/SNAPC1/DYRK1A/BLZF1/RAB21/NUP98/PPAT/TMCC1/RCAN1/MAP2K4/SP100/DUSP8/DHX9/TIPARP/TAC1/CXCL11/NFKBIA/POLR3F/IFI27/CAPZA2/CREB5/RYBP/SHOX2/RAD1/SAMHD1/…
DOUGLAS_BMI1_TARGETS_DN	DOUGLAS_BMI1_TARGETS_DN	297	0.372783	1.45641	0.00123994	0.0379147	0.0322168	3473	tags=20%, list=14%, signal=18%	TDG/API5/PARM1/PGM2L1/KPNA6/WNT10A/HERC6/TMBIM1/ANKS1A/PDE1A/RAP2C/ACTA2/SLC39A8/KLHDC10/RAPGEF2/IFIT1/STK38L/SOX6/GOLGA3/TPM3/STAT1/ZFYVE1/DCP2/OTUD4/IFI6/NHLRC2/TMED8/UNKL/WEE1/C2CD2/SERINC1/PIP4K2C/GNAI3/M6PR/OAS3/ARL5B/TM7SF3/ISL1/ZFYVE26/LRRC37A/KATNAL1/PSMD5/TBCEL/STRA6/LRP1B/MFSD14B/ELAVL1/RNF141/CLU/FGD6/EXD2/IL1RAP/OPTN/SP100/UBE4B/TPP1/TACC1/SUN2/ACSL4/TOR1B
MIR766_5P	MIR766_5P	189	0.387679	1.45669	0.00572361	0.0917143	0.0779311	2962	tags=19%, list=12%, signal=16%	DLX3/SMAD7/KPNA3/CHST11/MBNL3/PRKCE/TRGC1/ELK4/ZMAT3/SLC7A8/CCNK/MIB1/TRIM67/HOXC9/GLG1/THAP11/RAB8A/TGFB2/TMEM158/FBXW7/ADAM12/DLX6/GAN/SELPLG/SYNPO2L/WIPF2/RAB3C/PMEPA1/GLIPR1L2/ARHGAP5/CDK5R2/RASGRP1/SHROOM2/CACUL1/MAP1A
GSE37533_PPARG2_FOXP3_VS_FOXP3_TRANSDUCED_CD4_TCELL_DN	GSE37533_PPARG2_FOXP3_VS_FOXP3_TRANSDUCED_CD4_TCELL_DN	184	0.390124	1.45725	0.00438821	0.0791553	0.0672595	3860	tags=28%, list=16%, signal=24%	FBXL7/HERC6/MSX1/SPATS2L/TNKS2/CEACAM1/SETX/RTP4/HLA-A/KCNJ12/JAK2/ZFPM2/DDX60/USP25/IFIT1/FAM20B/OAS2/TMEM62/IFI44/STAT1/CYLD/MAP2/PSMB10/JADE2/PLSCR1/IFI6/GOLM1/USP18/N4BP1/NF1/LAP3/IFI30/OAS3/ZFYVE26/CTNNBL1/MALT1/NAPA/SCYL3/IRF2/BLZF1/STAT2/MX1/RCAN1/SP100/TRIM26/HLA-J/KCTD14/PSMA6/CXCL11/BTN3A3/LGALS8
GOBP_NEGATIVE_REGULATION_OF_CELL_ADHESION	GOBP_NEGATIVE_REGULATION_OF_CELL_ADHESION	229	0.382009	1.45855	0.00322179	0.0669641	0.0569005	2747	tags=17%, list=11%, signal=15%	SMAD7/CORO1C/FGL2/SERPINE2/TNC/TNFSF18/RUNX1/PLXNC1/TACSTD2/BCL6/CEACAM1/WNK1/RIPOR2/JAG1/EFNA5/UBASH3B/JAK2/LGALS9B/DAB1/MMP12/SOCS5/FBLN1/SPRY4/ZNF703/FXYD5/DTX1/SHH/ADAM10/MIA3/CRTAM/DUSP1/ACTN4/PRKG1/BTN2A2/CASP3/LRRC32/ARHGAP6/RC3H1
GOMF_PROTEIN_SERINE_THREONINE_KINASE_ACTIVITY	GOMF_PROTEIN_SERINE_THREONINE_KINASE_ACTIVITY	400	0.363542	1.45855	0.000764009	0.0287308	0.024413	2985	tags=18%, list=12%, signal=16%	LIMK1/UHMK1/PIM3/MAP3K8/ACVR2A/HIPK3/PDPK1/HIPK1/MAP3K1/NUAK1/PRKCE/CAMKV/STK39/WNK1/MAP3K3/TGFBR3/TSSK6/RPS6KC1/ROCK2/CCNK/STK10/PDK3/MTOR/MAPK8/CDK17/PIK3CA/PAK6/STK38L/TTBK2/CLK3/TRIO/STK17B/CDK12/CSNK2A1/DSTYK/RPS6KA3/TTBK1/DAPK1/LTBP1/ILK/CAMK1/SMG1/LMTK2/TAOK1/PRKDC/MAP3K7/CDC42BPA/PPM1D/KALRN/AMHR2/TLK1/PIK3R4/SBK1/PRKG1/PRKCH/PRKD1/ATR/MAP2K1/WNK4/CIT/CDK20/BMP2K/CAMK4/BRAF/CDK3/DYRK1A/PI…
MIR892C_5P	MIR892C_5P	255	0.378311	1.45925	0.00298606	0.0645409	0.0548415	2279	tags=19%, list=9%, signal=17%	CALB1/BRWD1/TBPL1/NUDT4/ANKS1A/RAB18/GRIK2/RAP2C/WNK1/NFAT5/ARL17A/KAZALD1/SPAG9/PTGER3/OCA2/PDIA5/SLC16A7/CTNNB1/ROCK2/GAS2L3/CDKN2C/STON1/PAX6/AFF1/WDR3/PIK3CA/NCKAP5/SOX6/KDM7A/LGR4/PHLDA1/TRIO/ADAM12/TCF4/FRS2/CNOT6/GFM2/CDYL2/CEP192/ZSWIM6/TFPI/ZNF704/MKLN1/ZC3H6/RBAK/CFL2/ZNF676/PLAA
HP_SENSORY_IMPAIRMENT	HP_SENSORY_IMPAIRMENT	226	0.381978	1.45935	0.00361393	0.0715921	0.060833	3114	tags=19%, list=13%, signal=16%	MME/FBN1/STXBP1/WNK1/SETX/SACS/ATXN7/OCA2/BEAN1/TWNK/DDHD1/CLTCL1/ATXN2/FLI1/LIFR/PDK3/DAB1/HSPB8/HERC2/KCNC3/DYNC1H1/SPTBN2/KCND3/GAN/PWRN1/FMR1/LMNA/MATR3/ABHD12/GRIA3/OPA3/CCT5/ATL1/ZFYVE26/LYST/NEFH/ATP7A/NEFL/TGM1/MCM3AP/KIF1A/ALMS1
GR_Q6	GR_Q6	212	0.384038	1.45943	0.00369133	0.0723108	0.0614437	1977	tags=15%, list=8%, signal=14%	DLX3/WNT4/FLRT3/DLX1/ACVR2A/ENOX2/GFOD1/DTX2/LAMB1/EYA1/ASXL2/PPP2R2B/PKP4/MID1/IKZF2/CNTN4/SRGN/LIFR/CTNND2/LRCH2/FBXW7/NR2F1/RERE/TEAD1/MBNL1/CALCR/RBM24/ZNF654/TMOD3/ZNF532/MEIS2/LARP4
POU1F1_Q6	POU1F1_Q6	195	0.388757	1.45953	0.00558021	0.0907303	0.077095	3648	tags=25%, list=15%, signal=21%	FLRT3/CNTNAP5/PDZRN4/DLX1/PCSK5/RUNX1/CADM1/RTN4/PTPRD/BCAR3/JAG1/PKP4/IKZF2/TMTC2/KRT28/FBXW7/CDC42EP3/TIAF1/MAP2/NIPBL/SKIL/RRAGA/CALCR/CPNE1/LMNA/MEIS2/ZIC2/GDPD4/FZD8/SARS2/PRKCH/ANKMY2/RORA/TYRO3/PIK3R3/HDAC9/PIAS1/SPTB/PRDM8/TLE3/IL5/MRPL17/UBE4B/DMD/TNFRSF12A/PURA/DICER1/OTX2
MIR758_3P	MIR758_3P	113	0.416028	1.4597	0.00631581	0.0968831	0.0823232	2975	tags=19%, list=12%, signal=17%	UNC5D/FBN1/GAD2/KPNA3/HIPK3/NTM/ZNF611/ZNF503/MOB3B/TADA2B/PAPSS2/CDC42BPA/DGKH/MIA3/MEIS2/C2CD2/MAP2K1/RORA/TYRO3/PGRMC1/ZNF808/EEA1
TAATAAT_MIR126	TAATAAT_MIR126	199	0.386536	1.45978	0.00256515	0.0594196	0.0504898	2033	tags=16%, list=8%, signal=15%	UHRF1BP1L/NKD1/ZFHX4/PCSK2/XPR1/INPP5D/NUAK1/PRKCE/CLASP1/EYA1/JAG1/RAB11FIP2/SPAG9/PCDHA10/MID1/SLC35A3/AP1G1/FNDC3A/CHD1L/PPP6R3/LRCH2/LIN9/ZMPSTE24/THRB/SP7/TAOK1/PCDHA13/HS3ST3B1/PHLPP1/DCUN1D3/AFF2/ARID1A
MIR130B_3P	MIR130B_3P	375	0.366791	1.46033	0.000378901	0.0179859	0.0152829	5422	tags=36%, list=22%, signal=29%	PPFIA2/PGM2L1/THSD7A/APCDD1/ZBTB20/MBNL3/RAB12/BRWD1/RAP2C/HEG1/WNK1/ASXL2/NECTIN3/ZMAT3/ABCC5/CLTC/CCDC6/PPP1R15B/KMT2C/VPS13D/MFSD6/CEP170/SATB2/PTPN4/PPARG/SPTY2D1/BTBD7/PTPRG/SOCS5/AKAP1/PAK6/CAMSAP2/NCKAP5/CYP2U1/FAM155A/ADAM12/SLC6A6/ADCY1/TRIM2/LRP12/CNOT6/MBNL1/CHST1/USP13/ARHGAP1/ANKIB1/ZNF107/FMR1/SBNO1/LSMEM1/RTN1/FBXO28/WEE1/HS3ST5/ZNF217/ACBD3/ITPRIPL2/DCUN1D3/PSAP/ERCC4/LRP6/ATP6V1B…
GSE11961_MEMORY_BCELL_DAY7_VS_GERMINAL_CENTER_BCELL_DAY7_UP	GSE11961_MEMORY_BCELL_DAY7_VS_GERMINAL_CENTER_BCELL_DAY7_UP	167	0.394598	1.46068	0.00597239	0.0936676	0.0795909	4094	tags=25%, list=16%, signal=21%	DHRS3/NUP50/TJP1/SNAP91/NLRC5/SLCO3A1/TMBIM1/SLC39A8/HLA-A/FBLN7/ABHD14A/DNER/INPP1/RASGEF1A/BSN/KLHL25/WBP1L/AGO2/CAMK1/PDE1C/ATP11A/VIM/ELOVL1/RAP1B/ANKRD44/ERAP1/EXOC5/PLEC/RASL11B/CTNNA1/PLD1/GYG1/CHST13/ADIPOR2/KIT/CLDN16/MBD5/RBL2/CNOT6L/BMPR2/ID2/MEMO1
GSE17721_LPS_VS_CPG_1H_BMDC_DN	GSE17721_LPS_VS_CPG_1H_BMDC_DN	178	0.393673	1.46101	0.00466111	0.0814012	0.069168	3861	tags=25%, list=16%, signal=21%	MAP3K8/SMAD7/KPNA3/UTRN/SLC41A2/DUSP2/ITGB1/ABCC5/RANBP10/RNF19A/SMARCA2/CCR7/INPP1/MAPKBP1/ARFGEF1/BSN/CDC42EP3/CLP1/SKIL/CPNE1/MDM2/DTNB/KALRN/ABCB10/KCTD10/TOB2/BCKDHA/SERPINB9/SPAG7/CPNE2/FBXO21/NDE1/ZNF436/USP47/DMRT1/COCH/RAB21/SOS1/PPP1R10/DRD4/EZH2/CPEB4/NFKBIA/CACNA1H
MIR323A_3P	MIR323A_3P	202	0.386404	1.46105	0.00411837	0.076937	0.0653746	2972	tags=19%, list=12%, signal=17%	FLRT3/PDZRN4/THSD7A/RICTOR/HIPK1/FNDC3B/KCNQ5/STK39/UBASH3B/WWP1/IKZF2/ROCK2/SPTY2D1/PDCD4/TNFSF11/GAN/EIF4G2/NIPBL/RAPH1/ANKIB1/FMR1/CDC42BPA/LRRN1/ATP11A/SBNO1/FBXO28/MKLN1/EMSY/CHIC1/DENND1B/FNIP1/RORA/WDR36/WDR44/SLC4A7/HTR2C/CHODL/SP8
NAKAYA_PBMC_FLUARIX_FLUVIRIN_AGE_18_50YO_CORRELATED_WITH_HAI_28DY_RESPONSE_AT_3DY_NEGATIVE	NAKAYA_PBMC_FLUARIX_FLUVIRIN_AGE_18_50YO_CORRELATED_WITH_HAI_28DY_RESPONSE_AT_3DY_NEGATIVE	332	0.368351	1.46122	0.00147132	0.0423882	0.036018	3835	tags=23%, list=15%, signal=20%	ITGA6/KPNA3/HEATR1/KAT6B/RICTOR/MAML2/ZEB1/CLASP1/ITPKB/ATXN7/MAN1C1/SLC16A7/GPRASP1/PLA2G12A/DDHD1/PTPN4/AFF4/SPTY2D1/CDK17/FAM20B/PIK3CA/CHD1/KDM7A/APBA2/CDK12/GPAM/ECD/ZNF26/LEF1/KCNA3/TRAPPC10/IVNS1ABP/STT3B/RNMT/PDE4D/CBX5/LCOR/PRRC2C/RANBP2/PPP1R2/ZNF292/MATR3/CD3G/ESCO1/RALGAPA1/PSPC1/CHIC1/TC2N/AHCTF1/ARL4C/RORA/HGD/AMD1/RSBN1/CAMK4/PRKRA/KDM3A/USP47/SLC4A7/DIS3/CNST/NUFIP1/UTP4/DNAJB1/PD…
GOBP_REPRODUCTIVE_SYSTEM_DEVELOPMENT	GOBP_REPRODUCTIVE_SYSTEM_DEVELOPMENT	336	0.367013	1.46148	0.00220827	0.053795	0.0457105	3516	tags=23%, list=14%, signal=20%	MME/DLX3/WNT4/ACVR2A/SERPINE2/TNC/OSR1/HEY1/EPAS1/AKR1C3/E2F7/BIRC6/SOX15/RHOBTB3/SOX9/ZFPM2/SALL1/ZFX/ARID5B/COL9A3/SERPINB5/PPARG/SENP2/ASB1/KITLG/PCDH12/TGFB2/TNFSF10/ASH1L/CBL/LGR4/TESC/FRS2/LHX8/CCND1/STAR/LEF1/SHH/PLEKHA5/JUNB/SFRP1/NIPBL/VASH2/STAT5B/NCOA1/CHD7/ADAM19/RBM15/PSAP/AMHR2/KDM5A/SPINT1/HSPA5/LRP6/SLIT2/MAP2K1/BPTF/TYRO3/CASP3/CTNNA1/LHX3/DMRT1/CYP27B1/PTCH1/STRA6/PPARD/GCM1/SNA…
ZWANG_CLASS_3_TRANSIENTLY_INDUCED_BY_EGF	ZWANG_CLASS_3_TRANSIENTLY_INDUCED_BY_EGF	201	0.386873	1.46188	0.00453922	0.0802852	0.0682197	3470	tags=23%, list=14%, signal=20%	MAP3K8/ELL2/SMAD7/RUNX1/TJP1/TACSTD2/JAG1/PDP1/SEMA3C/RAPGEF2/PPTC7/AFF1/DENND3/FOS/FNDC3A/STK38L/NR4A3/CAMSAP1/CLDN1/MTF1/JUNB/TXNRD1/SERTAD2/GABPB1/VTRNA1-3/EMP1/ZSWIM6/WEE1/DUSP1/ITPRIP/DCUN1D3/ZC3H12C/ARL5B/RORA/IPPK/METRNL/PPP1R14C/BCL3/BLZF1/PSD3/TLE3/RCAN1/IL1RAP/ITGA2/TIPARP/HOXA1
NAKAYA_PBMC_FLUARIX_FLUVIRIN_AGE_18_50YO_3DY_DN	NAKAYA_PBMC_FLUARIX_FLUVIRIN_AGE_18_50YO_3DY_DN	405	0.364721	1.46197	0.000555472	0.0232264	0.0197358	5924	tags=31%, list=24%, signal=24%	MGAT5/PTPN1/PIM3/PGM2L1/KAT6B/RICTOR/ZEB1/SLCO3A1/DUSP2/CXCR4/ATXN1L/ITPKB/AXIN2/RBM33/RAB11FIP2/ATXN7/PDZD8/SPOCK2/RAPGEF2/GPRASP1/PPTC7/SETD1B/AP1G1/AFF4/SPTY2D1/MAPK8/THBD/PDCD4/FBXO33/SPTAN1/SOX6/KDM7A/APBA2/ZBTB11/CDK12/DIP2B/SLC6A6/CYLD/TRAPPC10/IVNS1ABP/CAPRIN1/ZNF746/PDE4D/MED26/QSOX2/RANBP2/CCDC186/UNKL/LRP10/CHD7/SERINC1/SON/GSPT1/ZRANB1/FNIP1/RORA/YRDC/FAM8A1/KDM3A/SORL1/CCNT2/BCL3/AKA…
FOXJ2_02	FOXJ2_02	193	0.388493	1.46218	0.00664836	0.0987388	0.0839	3835	tags=30%, list=15%, signal=26%	PRDM1/DLX2/ZFHX4/UTRN/FRAS1/ATP2B4/CADM1/IGSF21/BCL6/SERINC5/NECTIN3/CDH10/CACNA1C/FSIP2/DIXDC1/SATB2/SSH2/PAX6/LIFR/PAFAH1B1/NRAS/DCDC1/NR2F1/IFFO1/TCF4/TEAD1/LTBP1/ZC3H14/TRIM2/MECOM/MAP2/COLCA1/PDE4D/TFAP2B/DYNC1LI1/ZC3H6/ARL4C/SATB1/SLC26A7/RORA/YRDC/HDAC9/ELMO3/NECTIN1/ADAMTSL1/LRP1B/MFSD14B/GOLGA1/IPO4/HOXA10/DMD/B3GLCT/ATF7/PURA/DCHS1/PTCHD4/MLH3/TTC3
MIR545_3P	MIR545_3P	343	0.368162	1.46255	0.00086645	0.0308469	0.0262111	4292	tags=29%, list=17%, signal=24%	UHMK1/CERS6/THSD7A/NUFIP2/ZFHX4/SLC41A2/ATP2B4/KIDINS220/CADM1/SHOC2/KLHL15/ZNF280C/SMIM13/TOX/ATXN1L/TNKS2/USP31/ABCC5/NRCAM/RAB11FIP2/PDZD8/PKP4/CTNNB1/TRIP12/TBC1D2B/CLTCL1/VTI1A/MAPK8/TP53BP1/NEDD4L/STK38L/CBL/CDK12/PCDHB10/SPTBN1/LRP12/SHCBP1/INO80D/SLC16A1/ANKIB1/PDE4D/MAP3K7/APBB2/NRP2/DDX3X/DENND5A/USP9X/DGKH/WEE1/DUSP1/CHD7/ZNF704/ETV1/RIC1/ZC3H6/PIP4K2C/RCOR1/ZNRF3/GRIA3/SLIT2/GNAI3/RIF…
HP_INTELLECTUAL_DISABILITY_MILD	HP_INTELLECTUAL_DISABILITY_MILD	321	0.368537	1.46277	0.0018108	0.0480584	0.0408361	5097	tags=28%, list=21%, signal=23%	FBN1/TRPM3/MED12L/STXBP1/ZC4H2/ATP2A2/GRIK2/KCNQ5/EYA1/ZNF462/JAG1/FAT4/CLTC/EP300/OCA2/SLC35A3/VPS13D/SETD1B/RAD51/RUBCN/PIK3CA/PAFAH1B1/NRAS/ASH1L/TRIO/SRPX2/KCNC3/DYNC1H1/TCF4/SPTBN2/ZC3H14/MECOM/SHH/TAOK1/FMR1/MAP3K7/TFAP2B/KIF1C/NF1/DAG1/GPSM2/ERCC4/PLP1/HUWE1/GRIA3/POMK/WDFY3/CLIP1/ATL1/BPTF/ERCC6/BRAF/DYRK1A/B3GALNT2/ACOX2/KIF1A/DLAT/CTDP1/GMPPB/DMD/FRRS1L/MAN1B1/TCF20/MBD5/LMNB1/YY1/ANO10…
GOBP_CAMERA_TYPE_EYE_DEVELOPMENT	GOBP_CAMERA_TYPE_EYE_DEVELOPMENT	258	0.379219	1.46298	0.00243171	0.0574413	0.0488088	3257	tags=21%, list=13%, signal=18%	FBN1/ATP8A2/SDK2/DLX1/CALB1/DLX2/SLC1A1/TENM3/ATP2B4/HIPK1/PRSS56/NECTIN3/GRHL3/BCAR3/JAG1/SKI/SOX9/CDON/CACNA1C/RD3/OSR2/HCN1/PAX6/TGFB2/CRYAB/SIX5/FRS2/THRB/SHH/SKIL/JMJD6/TFAP2B/RP1L1/SIX3/VIM/CHD7/NF1/SDK1/LRP6/KDM2B/CYP1A1/TMOD1/TOPORS/MYOM1/CRB2/TUB/SHROOM2/STRA6/NECTIN1/SOS1/PTN/WNT6/ARHGAP35/MDM1
GSE18281_SUBCAPSULAR_CORTICAL_REGION_VS_WHOLE_CORTEX_THYMUS_DN	GSE18281_SUBCAPSULAR_CORTICAL_REGION_VS_WHOLE_CORTEX_THYMUS_DN	166	0.395333	1.46312	0.00655299	0.0983924	0.0836057	2549	tags=17%, list=10%, signal=16%	FBN1/FLRT3/FGL2/TNFSF18/DKK2/CADM1/PDLIM2/SLCO3A1/PDE1A/PCDHA10/CHRNA9/XRCC5/ANXA6/NOS3/STXBP5L/AFP/PUS3/RRAGA/CALCR/ZNF532/AIDA/SPTBN5/GBAP1/CYP39A1/BRS3/TRIM32/STAG1/BTG2/FBXO21
GATA4_Q3	GATA4_Q3	207	0.385936	1.46354	0.0042779	0.0784911	0.0666952	4103	tags=29%, list=17%, signal=25%	LMO2/SLCO5A1/CXXC5/LIX1/ATP2B4/BCL6/GTF2A1/LBX1/LNPEP/ZNF462/NOS1/EVX1/ATP2B3/IKZF2/SH2D3C/PI15/LIFR/TSHZ2/NEDD4L/AKAP6/CRYAB/CBL/MBNL1/JADE2/POLR1A/MYRF/PDE4D/HTR2B/ZNF654/TMOD3/MEIS2/SLTM/OVOL1/SNX20/PCDHGA5/AMOT/AMD1/BTG2/ACTN1/JARID2/SOX5/RFX5/NNAT/FNBP1L/TNFRSF19/EBF1/MFSD14B/WFIKKN2/PLSCR3/DMD/PURA/SF1/STAG2/OTX2/CPEB4/PARP8/SMAD6/PTMS/ID2/ADGRB2/TCF7L2
GOBP_MAINTENANCE_OF_LOCATION	GOBP_MAINTENANCE_OF_LOCATION	275	0.376919	1.46409	0.00192629	0.0499532	0.0424461	3458	tags=21%, list=14%, signal=19%	FBN1/CEMIP/MEST/NBL1/PDPK1/PRKCE/ASXL2/NOS1/CCR7/UBASH3B/CACNA1C/VPS13D/GAA/SRGN/PPARG/ABHD5/AKAP6/GBA/ANXA6/FBXW7/GPER1/HSP90B1/P2RY6/LTBP1/MORC3/ZFYVE1/TTC39B/KDELR3/PDE4D/SLC30A2/HTR2B/STAT5B/CHERP/GSTM2/CHD7/ANGPTL3/GPSM2/HSPA5/TAPT1/PLCG2/TOPORS/ITGAV/NRROS/PLN/SORL1/HTR2C/BCL3/PINK1/HNRNPU/GCOM2/PPARD/OS9/MCOLN1/KEAP1/DGAT2/SP100/DMD/CORO1A/SUN2
MIR338_5P	MIR338_5P	421	0.362723	1.46411	0.000697091	0.0270595	0.0229929	4166	tags=29%, list=17%, signal=25%	UNC5D/ACVR2A/NUFIP2/FGL2/NXPH1/RICTOR/ATP2C1/TENM1/RB1CC1/GTF2A1/FNDC3B/ANOS1/SYPL1/CCDC6/VMA21/CREB3L1/KMT2C/ZNF236/CNTN4/ZFX/ARID5B/HCN1/USP25/TADA2B/WDR3/CDK17/TVP23B/PPP6R3/FBXO33/SOX6/TMEM158/CHD1/SPRY4/ZNF507/AHR/SPTBN1/FRS2/MTF1/MECOM/ARL15/MBNL1/TET2/USP13/NAA15/INO80D/CDYL2/TAOK1/ENAH/PHLPP1/DGKH/CCDC186/KALRN/MAGI3/ABTB2/NF1/ANKRD44/TLK1/HSPA5/LSM1/KIAA0408/SLIT2/RAB3C/ZC3H12C/CHIC1/DEN…
GOCC_GLUTAMATERGIC_SYNAPSE	GOCC_GLUTAMATERGIC_SYNAPSE	271	0.377291	1.46436	0.00155062	0.0439624	0.0373556	3761	tags=27%, list=15%, signal=23%	FLRT3/DGKB/PPFIA2/CALB1/GRIA1/CLSTN2/PPP1R1B/SYN2/GRIP1/ATP2B4/PCLO/KPNA1/STXBP1/CAMKV/GRIK2/HOMER2/PTPRD/RNF19A/ADGRL2/CDH10/ATP2B3/FZD9/JAK2/ABHD6/SRGN/PSD2/MTOR/RAB8A/SLC4A8/SPARCL1/CDH8/LRFN4/BSN/SPTBN2/ADCY1/KCNA3/CAMK1/PLEKHA5/CDH11/YWHAZ/NRP2/ADAM10/CADPS/FXR1/SLC6A17/PCDH17/GRID1/DAG1/PPP2R2A/LRRTM1/ACTN1/OPHN1/NAPA/CAMK4/DNM3/USP46/ELAVL1/CNKSR2/EFNB2/CPLX2/IL1RAP/DNAJB1/EPHA7/CORO1A/SHI…
MIR302B_5P	MIR302B_5P	184	0.392081	1.46456	0.00382802	0.0736097	0.0625474	3851	tags=26%, list=15%, signal=22%	CHST11/ATP2C1/SERINC5/GTF2A1/SMIM13/ELK4/ZMAT3/PDP1/CMPK1/CISD2/ATXN7/DACH2/MOB3B/TLL2/SEMA5B/AP1G1/SLF2/CTNND2/FNDC3A/SOX6/DMXL1/CBX5/FMR1/MAP3K7/RAB14/DGKH/MAGI3/NF1/ZNF17/RGL1/GALNT13/EPC2/ZYG11B/BMP2K/FAT2/TLL1/NFRKB/PSD3/ADAMTSL1/UBL3/EFCAB14/LRR1/PPP1R1C/CDKN1B/MAGEE2/CNOT6L/JMJD1C
SMID_BREAST_CANCER_RELAPSE_IN_BONE_DN	SMID_BREAST_CANCER_RELAPSE_IN_BONE_DN	245	0.381196	1.46456	0.00251272	0.0589082	0.0500553	3229	tags=22%, list=13%, signal=19%	ITGA6/GAD2/PGBD5/AKR1C1/CXCR4/CEACAM1/USP34/PDE9A/OCA2/SOX9/ACE2/FZD9/CHRM3/PTPRF/CEP170/COL9A3/PRDM13/PAX6/MAPK8/CRYAB/TMEM158/SYNM/APBA2/FERMT1/CLDN1/LTBP1/TRIM2/LRP12/SFRP1/YWHAZ/CDV3/SLC16A1/PRKDC/SIX3/QKI/CYP39A1/GPSM2/IGF2BP3/DNAJB4/CRLF1/PRELP/ARL4C/EXOC5/CYP26B1/AMD1/KRT17/PGRMC1/COCH/TBX19/ITM2C/IGF2BP2/DLAT/CYBA/CALU
IRF_Q6	IRF_Q6	211	0.385623	1.46487	0.00515564	0.0868719	0.0738165	2816	tags=20%, list=11%, signal=18%	KCNIP3/LMO2/PLXNC1/MAML2/HIPK1/MSX1/RTN4/CXCR4/ATXN7L1/NPR3/EXT1/CCDC6/RTP4/NOD2/IKZF2/DDX60/FLI1/IFI44/ADAM12/SAT1/GABARAP/CCND1/TNFSF15/STT3B/PSMB10/CHST1/FMR1/CNTFR/MEIS2/WDR82/PLP1/GRIA3/ETV6/ZNF385A/ISL1/RRBP1/BTAF1/ARHGAP5/HTR2C/IRF2/CCNT2/KMT2A
AAAGGGA_MIR204_MIR211	AAAGGGA_MIR204_MIR211	214	0.385281	1.46515	0.00207945	0.0523983	0.0445237	2961	tags=21%, list=12%, signal=19%	WNT4/ELL2/CORO1C/GAPVD1/FRAS1/FAM122B/RICTOR/RAP2C/SLC37A3/MAP3K3/TAF5/SEC61A2/RHOBTB3/RPS6KC1/SATB2/TRIP12/MAML3/AKAP1/ZNF335/KITLG/FBXW7/DTX1/RERE/RPS6KA3/KCNA3/MBNL1/CAPRIN1/NAA15/CDH2/RAB14/DENND5A/TMOD3/WEE1/DAG1/DCUN1D3/SLTM/FARP1/IGF2R/FNIP1/CLIP1/TNRC6B/CCNT2/KMT2A/DYRK1A/KDM2A
ER_Q6	ER_Q6	241	0.383053	1.4655	0.00303048	0.064882	0.0551313	4103	tags=28%, list=17%, signal=23%	WNT4/GAD2/NUFIP2/ZBTB20/OSR1/WNT10A/DKK2/RASGRF1/NUDT4/BCL6/RB1CC1/RAP2C/ZNF503/SOX15/MID1/WWP1/ROCK2/PRDM13/SRGN/GLG1/MAML3/SMCR8/LRFN4/SPTAN1/TTBK2/TPM3/NR2F1/WBP1L/CPNE1/ZIC2/TOR1AIP2/TUBA8/KCNIP4/DNAJB4/RCOR1/CLOCK/OVOL1/KCNH5/GPR3/SATB1/PLEC/UBQLN1/MRPL27/ATP6V0A4/CCDC136/PIGW/BRAF/ANKHD1-EIF4EBP3/SLC4A7/KDM2A/MAP1A/GCM1/OS9/ADAMTS8/NAA50/RANBP9/TUG1/LETM1/REST/PGF/ATP6V1A/NFKBIA/JMJD1C/BMPR…
GSE28726_NAIVE_CD4_TCELL_VS_NAIVE_NKTCELL_UP	GSE28726_NAIVE_CD4_TCELL_VS_NAIVE_NKTCELL_UP	184	0.392396	1.46573	0.00376578	0.0728626	0.0619126	6392	tags=36%, list=26%, signal=27%	LAMA3/SERPINE2/TXLNA/NECTIN3/FAM98A/CCDC6/SPAG9/CEP170/SRGN/ATXN2/TP53BP1/NUBP1/ZPR1/AHR/WBP1L/WDR1/EIF4G2/GABPB1/RANBP2/EMP1/INPP5F/VIM/ADAM19/MKLN1/CAND1/LIG4/AMD1/SNAPC1/S100A11/GLS/CALU/IL1RAP/NDEL1/GFI1/TOR1B/POU2AF1/EZH2/ATP6V1A/SPAG1/C1orf216/RAD1/TUBA1B/ZFYVE16/HPS5/TAF1B/CCT6A/ADAM17/NFYA/TUBA1A/POGZ/WDR43/RAB22A/DNAJC7/URB2/ATP2B1/GNAI1/DYNLL1/SYNCRIP/MAP3K11/EIF2S1/COPS8/PSMD7/EGR3/HNR…
FOXO4_01	FOXO4_01	208	0.386457	1.46575	0.00377603	0.0729679	0.062002	4199	tags=30%, list=17%, signal=25%	PRDM1/RASSF6/DHRS3/RUNX1/TRPM3/TJP1/ATXN7L1/MAP3K3/ABCC5/RANBP10/EXT1/TAF5/ADGRL2/THRA/IKZF2/SATB2/SLC12A6/MAML3/PDCD4/ADAM12/WBP1L/MECOM/ARHGAP30/MBNL1/PDE4D/NMNAT2/CADPS/CPNE1/ZNF654/MEIS2/FOXG1/HR/ETV1/C1QTNF3/SLC26A7/ISL1/EIF4G1/PITPNC1/KDM3A/HDAC9/DST/PTCH1/ATF7IP/STX16/HOXC10/HOXA10/WFIKKN2/DMD/NYAP1/SH3BP5/IL6ST/PURA/RBL2/OTX2/KLF12/PTCHD4/NDRG1/SMURF2/HEBP2/ID2/CEP120/SHOX2/SZT2
HP_AUTISM	HP_AUTISM	157	0.397897	1.46629	0.00562197	0.0909867	0.0773129	4437	tags=29%, list=18%, signal=24%	LIMK1/SYNJ1/ZBTB20/STXBP1/CLTC/SKI/EP300/OCA2/CACNA1C/SATB2/HCN1/PIK3CA/HERC2/RERE/SLC9A6/WWOX/NIPBL/PWRN1/PDE4D/FMR1/MEIS2/CHD7/GRIA3/KMT2A/CNTNAP2/DYRK1A/CNKSR2/TSC1/TRAK1/MAN1B1/AHDC1/OTX2/YY1/PRKAR1A/ATP6V1A/JMJD1C/CHD8/KCNA2/TBR1/SZT2/EXT2/NHS/TMLHE/CREBBP/AUTS2/SMC1A
MIR5197_3P	MIR5197_3P	173	0.394343	1.46656	0.00676123	0.0996432	0.0846685	5206	tags=34%, list=21%, signal=27%	VAT1L/ZBTB20/MBNL3/NUP50/LINGO1/SEMA3C/SLC9A7/POU2F2/KCNE1/DIXDC1/AFF4/RAB3IP/SLC4A8/UGGT1/SPDYE1/NQO1/ARL15/CNOT6/GFM2/LMTK2/INO80D/PRKDC/EFNA4/QSOX2/SIX3/PCDH17/LRP6/UBE3C/RSBN1/NTS/UBE2QL1/TNRC6B/SLK/EEA1/CUL3/SOS1/FBXW2/WDR26/KIAA0232/HELZ/SRGAP2B/NDEL1/SLC25A53/ATP11B/SPDYE6/PICALM/TBR1/GDAP2/BRPF3/BCOR/FAM107B/LRBA/PBX1/TIMM23/G2E3/PPP1R3B/PIEZO2/GUCY1A2/COPA
MIR183_3P	MIR183_3P	177	0.395459	1.46713	0.00530435	0.088351	0.0750733	3062	tags=20%, list=12%, signal=17%	CERS6/SLC2A13/ZBTB20/GRIP1/MBNL3/NUDT4/KIF3C/GTF2A1/CTNNB1/SLC35A3/ZFPM2/IFIT1/POLR1B/PI15/FNDC3A/HSPA4L/STK38L/DIP2B/SPTBN1/TET2/SMG1/INO80D/NFXL1/EDEM3/HS3ST3B1/CEP350/CHIC1/THAP2/CYP26B1/EIF4G1/VCPIP1/ITM2B/TLL1/KCTD9/CLU
MIR4789_3P	MIR4789_3P	305	0.3734	1.46731	0.00121797	0.0373807	0.031763	3591	tags=24%, list=14%, signal=21%	ELL2/B3GALT1/SYNJ1/NUFIP2/GPR180/PCSK2/RICTOR/PCLO/BCL6/SHOC2/TENM1/BMPER/ELK4/SLC12A2/DIAPH2/STARD13/CHSY1/USP25/PTPN4/PI15/SLC6A19/CDK17/SLC35G1/KITLG/CAMSAP2/TGFB2/TRIO/CD200R1/CDH11/RAPH1/INO80D/CDYL2/GPR137C/DGKH/CCDC186/UNKL/ZSWIM6/MEIS2/CHIC1/NR2C2/PTPRR/ZNF518B/ZYG11B/RORA/YRDC/ISL1/SRGAP3/FAM126B/BTAF1/TNRC6B/FRMD3/CAMK4/ARHGAP5/ATP7A/ARHGAP6/TNFRSF19/SLC35F3/ZXDC/DST/ZSWIM5/CUL3/STXBP5/…
GSE45739_NRAS_KO_VS_WT_ACD3_ACD28_STIM_CD4_TCELL_UP	GSE45739_NRAS_KO_VS_WT_ACD3_ACD28_STIM_CD4_TCELL_UP	188	0.39047	1.46775	0.00595862	0.0936676	0.0795909	2212	tags=11%, list=9%, signal=10%	SLAIN2/PIM3/DLX2/ZEB1/DUSP2/SMIM13/RAB18/TOX/PPP1R15B/PTGER3/TWNK/CDK17/TMEM158/NR4A3/OTUD4/PRPF4/RAP1B/FIGNL1/LARP4/HSPA5/NETO2
MIR4325	MIR4325	244	0.382316	1.46791	0.0018366	0.0485879	0.041286	4005	tags=25%, list=16%, signal=21%	FBN1/ANTXR2/PPFIA2/RBMS3/RAB12/HIPK1/EMILIN2/SYPL1/MYCBP2/KLHDC10/IKZF2/ZNF41/GAA/AFF1/PIK3CA/NCOA2/ASH1L/NKX2-4/ZNF703/BSN/FBXW7/NR4A3/SYNPO2/DSTYK/TEAD1/YWHAZ/VASH2/DDX3X/RTN1/CHD9/UNKL/KALRN/SLTM/LRRC8C/RIC1/GLCCI1/CLOCK/FNIP1/ITGAV/RORA/NEFH/SNAPC1/DYRK1A/ADAMTSL1/ZNF773/NCAPD3/MAP2K4/ITGA5/KIF5B/IL6ST/PLXNA4/REST/CCNC/ACOX1/RNF38/TMEM255A/JMJD1C/PNPT1/TCTEX1D1/FAM222A/TECPR2
MIR1183	MIR1183	113	0.418421	1.46809	0.00558834	0.0907303	0.077095	5530	tags=41%, list=22%, signal=32%	TENM3/HIPK3/PTPRD/RAB11FIP2/HS3ST1/IKZF2/CNTN4/PIK3CA/DIP2B/SLC9A6/FERMT1/MAP2/ANKIB1/EDEM3/ADAM10/CADPS/DENND5A/MAGI3/FARP1/UBR3/ITGAV/RSBN1/TAF2/PIK3R3/RPRD1A/PSD3/TMCC1/RFX7/STAG2/PAPOLA/GSK3B/OSBP2/HECTD1/JAKMIP2/TANC2/PAPOLG/MON2/KNSTRN/TGFBR1/PPM1B/NBR1/FXR2/RABIF/MED13L/DESI2/MSN
ALFANO_MYC_TARGETS	ALFANO_MYC_TARGETS	222	0.384882	1.46844	0.00322179	0.0669641	0.0569005	1839	tags=15%, list=7%, signal=14%	MME/ITGA6/GAD2/NBL1/AFAP1/QSOX1/MGLL/ZEB1/KIF3C/DUSP2/PLAU/ABCC5/S100A10/HS3ST1/PDIA5/SOX9/RAPGEF2/SMPD1/HOXC9/PXN/AKAP1/PPIF/MAP1B/TGFB2/PHLDA1/CDC42EP3/WBP1L/LTBP1/LASP1/SLC16A1/ATP8A1/GAS6/EMP1/AKAP12
YKACATTT_UNKNOWN	YKACATTT_UNKNOWN	250	0.382588	1.46865	0.00204909	0.0521096	0.0442784	4094	tags=25%, list=16%, signal=21%	TECTA/PRDM1/PTPN1/PDZRN4/ZFHX4/ENOX2/DACT1/DTX2/ROR1/BIRC6/PTPRD/LINC00649/PPP2R2B/KMT2C/ATP2B3/PPTC7/PPARG/POLR1B/PDK3/HMBOX1/TSHZ2/DCDC1/TGFB2/TNFSF10/DYNC1I1/ELMO1/CDC42EP3/PUS3/LTBP1/PLEKHA5/CYLD/WWOX/SFRP1/ZNF524/ZNF654/HAPLN2/CHERP/TLK1/CHMP4B/AMOT/GPR55/PITPNC1/ITPKC/EBF1/LMX1B/LRP1B/PKHD1/CLU/HOXA10/DMD/PURA/OTX2/KLF12/ATP1B1/DPF3/TTC1/APBA1/MPZL1/FOXA3/BMPR2/ADGRB2/MEMO1
HP_ABNORMAL_ESOPHAGUS_MORPHOLOGY	HP_ABNORMAL_ESOPHAGUS_MORPHOLOGY	160	0.398466	1.46897	0.00365272	0.0718953	0.0610906	4106	tags=26%, list=17%, signal=22%	ITGA6/LIMK1/LAMA3/STXBP1/COL4A6/SLC12A2/JAK2/RAD51/TGFB2/GBA/STAT1/TCF4/FERMT1/WWOX/SLX4/CHD7/ERCC4/XRCC2/COL4A5/PLEC/SLC6A5/ADAMTS2/IKZF1/BRAF/ATP7A/LMX1B/PKHD1/FANCB/ALMS1/RFWD3/CYBA/BRCA2/KIT/CDKN1B/OTX2/YY1/FANCM/ZIC3/NCF1/LAMC2/DYNC2H1
GSE21360_NAIVE_VS_QUATERNARY_MEMORY_CD8_TCELL_UP	GSE21360_NAIVE_VS_QUATERNARY_MEMORY_CD8_TCELL_UP	187	0.391791	1.46949	0.00583303	0.0924713	0.0785744	3650	tags=22%, list=15%, signal=19%	C1GALT1/SYNJ1/TBPL1/HERC6/LNPEP/ARMC8/MGA/RTP4/DDX60/TWNK/IFIT1/OAS2/IFI44/PLSCR1/IFI6/FBXO28/AEN/RAP1B/QKI/USP18/N4BP1/PPP2R2A/LAP3/DENND1B/RIF1/B3GNT2/INTS12/OAS3/ETV3/WDR44/ARHGAP5/VCPIP1/SNAPC1/DCP1A/GLS/RCL1/STAT2/MX1/SP100/LARP1/SFSWAP/KCTD14
HP_ABNORMALITY_OF_DENTAL_MORPHOLOGY	HP_ABNORMALITY_OF_DENTAL_MORPHOLOGY	208	0.387504	1.46973	0.00341354	0.069444	0.0590077	5311	tags=32%, list=21%, signal=26%	FBN1/DLX3/LIMK1/ANTXR2/KAT6B/WNT10A/MSX1/EDAR/MYO7A/EYA1/AXIN2/FAT4/EP300/CACNA1C/CHSY1/SATB2/NRAS/PLEKHM1/RPS6KA3/ADGRV1/CDH11/LRP6/ATP6V1B2/GRIA3/KMT2D/PRKD1/WDFY3/RBBP8/ADAMTS2/BPTF/EVC2/EVC/NECTIN1/ATP6V0A2/MCOLN1/CTCF/B3GLCT/TCF20/MBD5/PURA/TSPEAR/VPS13B/FGFR3/TRAF6/ANAPC1/NFKBIA/PCNT/MED13/SVBP/TANC2/NHS/CREBBP/BCOR/ZMIZ1/RLIM/KMT2E/KCNK9/PITX2/DLX4/MED12/DLG1/NTNG1/TRPS1/GTF2I/EDA2R/CKAP2L…
GSE22601_DOUBLE_NEGATIVE_VS_CD4_SINGLE_POSITIVE_THYMOCYTE_DN	GSE22601_DOUBLE_NEGATIVE_VS_CD4_SINGLE_POSITIVE_THYMOCYTE_DN	184	0.393477	1.46977	0.00370354	0.0723889	0.0615101	4301	tags=22%, list=17%, signal=19%	PRDM1/PTPN1/MAP3K8/NUFIP2/P2RY14/TNS4/BCL6/RAB18/ATP2A2/AXIN2/MXD1/CMPK1/IL27RA/ZNF467/AFP/NAA15/STAT3/PPAN/ETV6/SATB1/YRDC/ATP6V1H/SNAPC1/STAT2/PDCL3/UTP4/GMPPB/GRB2/NOL10/TIPARP/POU2AF1/TCF7/ANKRD13A/PDE12/RPS6KB1/CTSC/APP/GDAP2/SAMHD1/RBM6/UBA3
HP_JOINT_HYPERMOBILITY	HP_JOINT_HYPERMOBILITY	284	0.376665	1.46992	0.00135084	0.0401244	0.0340943	5369	tags=33%, list=22%, signal=26%	FBN1/LIMK1/KAT6B/SLC39A8/EXT1/CREB3L1/SKI/EP300/CEP152/COL9A3/SATB2/SLC26A2/CTNND2/RIT1/NEDD4L/PIK3CA/MAP1B/NRAS/TGFB2/CBL/CSNK2A1/RPS6KA3/SLC9A6/GAN/SRCAP/SUZ12/STAT3/USP9X/LMNA/NF1/ARID1A/SON/ATP6V1B2/KMT2D/CFL2/PLAA/COL6A3/WDFY3/LIG4/ATR/COL9A2/RBBP8/ADAMTS2/BPTF/BRAF/ATP7A/LMX1B/KMT2A/PTCH1/FLNB/ATP6V0A2/SOS1/TMTC3/MAN1B1/TCF20/EZH2/VPS13B/YY1/FGFR3/JMJD1C/PCNT/ZNF341/MED13/COL2A1/SVBP/PUF60/…
GSE2706_UNSTIM_VS_8H_LPS_DC_DN	GSE2706_UNSTIM_VS_8H_LPS_DC_DN	164	0.397207	1.47011	0.00570013	0.0915889	0.0778247	2074	tags=16%, list=8%, signal=15%	C1GALT1/PIM3/LAMA3/NBL1/SLCO5A1/IL10RA/PLXNC1/MXD1/EXT1/SPAG9/C17orf58/RTP4/RPS6KC1/DDX60/SLC38A5/RUBCN/CEP135/PCDH12/KCNA3/OTUD4/STAT3/SPTBN5/DUSP1/ADAM19/DCUN1D3/RNF213
MIR138_5P	MIR138_5P	195	0.391586	1.47016	0.00476969	0.0828594	0.070407	3851	tags=25%, list=15%, signal=21%	UNC5D/ZFAT/CORIN/RB1CC1/SLCO3A1/LAYN/MXD1/KMT2C/ROCK2/RCAN2/SLC35F1/PTPN4/THAP11/PSD2/SOCS5/LZTS3/LIN9/THRB/TEAD1/SERTAD4/ZSCAN22/DTX4/SLC6A17/APPBP2/VIM/KDM5A/PIP4K2C/CLOCK/KBTBD4/ZNF385A/CLIP1/ST6GALNAC4/LIMCH1/PDE3A/ARHGAP6/TULP4/CLN5/KMT5B/DCP1A/PPARD/SPTB/STXBP5/TIPARP/EZH2/KLF12/RNF38/CNOT6L/HK1/JMJD1C
REACTOME_SUMOYLATION	REACTOME_SUMOYLATION	164	0.397314	1.47051	0.00570013	0.0915889	0.0778247	5331	tags=30%, list=21%, signal=24%	TDG/NUP50/EP300/THRA/NUP35/SATB2/NUP214/PPARG/SENP2/TP53BP1/NCOA2/HERC2/THRB/CBX5/TFAP2B/SUZ12/MDM2/RANBP2/NCOA1/NUP88/STAG1/TOPORS/SATB1/RORA/PIAS1/NUP98/SP100/NDC1/CTBP1/MBD1/NUP160/STAG2/NFKBIA/POM121/NUP155/CREBBP/ESR1/SMC1A/RPA1/AURKA/NUP188/PIAS3/TPR/PHC3/TP53/POM121C/NRIP1/NCOR2/INCENP/AURKB
MIR34A_5P	MIR34A_5P	282	0.376753	1.47073	0.00169797	0.0461453	0.0392104	4705	tags=28%, list=19%, signal=23%	SDK2/ELL2/CERS6/SYNJ1/TPPP/ZFHX4/ZBTB20/SUCO/SHOC2/ANKS1A/SLC37A3/USP31/NRIP3/JAG1/TAF5/PKP4/CACNA1C/DIXDC1/TRIM67/SATB2/IL6R/GLCE/CTNND2/ASB1/KITLG/STK38L/LGR4/LEF1/CACNA1E/CNOT6/JADE2/ARHGAP1/ACBD3/IGF2BP3/TOB2/OSGIN2/CLOCK/NAV1/PRKD1/MAP2K1/ZYG11B/CHM/LYST/ANKRD52/PITPNC1/CAMK4/SLC4A7/HTR2C/NECTIN1/RAB21/CA10/SNAI1/FGD6/CPLX2/DAGLA/RCAN1/SHISA7/PPP1R10/ACSL4/ADIPOR2/NAV3/TMEM255A/MAP7D3/RTN4RL…
GSE21063_CTRL_VS_ANTI_IGM_STIM_BCELL_NFATC1_KO_3H_DN	GSE21063_CTRL_VS_ANTI_IGM_STIM_BCELL_NFATC1_KO_3H_DN	174	0.39566	1.4711	0.00681912	0.0999355	0.0849169	4070	tags=30%, list=16%, signal=25%	ZBTB20/DUSP2/TMEM170A/NFAT5/VPS13D/ARID5B/FOS/PIK3CA/KDM7A/ZBTB11/NR4A3/LIPT1/TRAPPC10/RAPH1/CTSO/ATP8A1/CCDC186/MIA3/CRTAM/CHD7/ZNF704/PIK3R4/TRIM52/RALGAPA1/CHIC1/NR2C2/NBPF10/HECTD4/ZRANB1/RORA/BTG2/ZBTB40/VCPIP1/RC3H1/HERC1/ITPKC/TULP4/KMT5B/FYCO1/UBL3/EFCAB14/TMCC1/RGMB/KAT6A/PARP8/TRAF6/SETD2/BTN3A3/SMURF2/BMPR2/CATSPERB/MED13
MIR4470	MIR4470	224	0.384731	1.47132	0.00347207	0.0701195	0.0595817	4158	tags=27%, list=17%, signal=23%	IGSF10/UHMK1/ELL2/HIPK3/XPR1/MPZL3/SERINC5/CLASP1/STK39/AXIN2/PTPRD/ZMAT3/SETX/PRDM10/SLC9A7/CHSY1/SSH2/QSER1/PTPRG/CAMSAP2/SOX6/TRIO/FBXW7/FRS2/LHX8/SERTAD4/MECOM/CYLD/MBNL1/USP13/SKIL/DMXL1/ATP8A1/WDR37/NF1/WDR82/LTN1/PLPPR2/DENND1B/ATP6V1H/FAM81A/SORL1/ARHGAP6/SNX19/CACNA2D3/IKZF5/ROCK1/NUP98/FBXW2/OSTF1/TACC1/TOR1B/PTP4A1/AKAP13/RALGAPB/TBC1D25/NFYC/BRWD3/KCNH8/CD47/ZNF445
LHX3_01	LHX3_01	183	0.395007	1.47216	0.00531319	0.088351	0.0750733	2653	tags=20%, list=11%, signal=18%	TECTA/PRDM1/PDZRN4/PPP1R1B/ZBTB20/KAT6B/PCSK2/MED12L/CADM1/LBX1/NPR3/PPP2R2B/SEMA3C/RHOBTB3/MID1/GRPR/SYTL5/OSR2/DIXDC1/PCDH10/PIK3CA/ELMO1/SERTAD4/CYLD/MBNL1/JUNB/CXCL13/RGS8/KALRN/LRRTM1/PRKG1/KCNH5/RORA/YRDC/WDR49/TAF2/PIK3R3
GSE13738_TCR_VS_BYSTANDER_ACTIVATED_CD4_TCELL_DN	GSE13738_TCR_VS_BYSTANDER_ACTIVATED_CD4_TCELL_DN	175	0.395203	1.47249	0.00651955	0.0982308	0.0834684	1416	tags=15%, list=6%, signal=14%	ITGA6/CDKN2B/UHMK1/UXS1/FAS/IL10RA/PDLIM2/SLCO3A1/TMBIM1/FNDC3B/RAB18/ITGB1/CXCR4/DYNLT3/ABCC5/PPP2R2B/WWP1/GPRASP1/IL6R/STK10/PTPN4/PXN/AHR/CDC42EP3/CYLD/IVNS1ABP
MIR301A_3P	MIR301A_3P	368	0.369582	1.47354	0.000818053	0.0298051	0.0253259	5422	tags=35%, list=22%, signal=28%	PPFIA2/PGM2L1/THSD7A/APCDD1/ZBTB20/MBNL3/RAB12/BRWD1/RAP2C/HEG1/WNK1/ASXL2/NECTIN3/ZMAT3/ABCC5/CLTC/CCDC6/PPP1R15B/KMT2C/VPS13D/MFSD6/CEP170/PTPN4/PPARG/SPTY2D1/BTBD7/PTPRG/SOCS5/AKAP1/PAK6/CAMSAP2/NCKAP5/CYP2U1/FAM155A/ADAM12/SLC6A6/ADCY1/TRIM2/LRP12/CNOT6/MBNL1/CHST1/USP13/ARHGAP1/ANKIB1/ZNF107/FMR1/SBNO1/LSMEM1/RTN1/FBXO28/WEE1/HS3ST5/ZNF217/ACBD3/ITPRIPL2/DCUN1D3/PSAP/ERCC4/LRP6/ATP6V1B2/CFL2…
MIR4295	MIR4295	369	0.370252	1.47358	0.000526893	0.0225227	0.0191379	4301	tags=29%, list=17%, signal=24%	PPFIA2/PGM2L1/THSD7A/APCDD1/ZBTB20/MBNL3/RAB12/BRWD1/LRP4/RAP2C/HEG1/WNK1/ASXL2/NECTIN3/ZMAT3/ABCC5/CLTC/CCDC6/PPP1R15B/KMT2C/VPS13D/MFSD6/CEP170/PTPN4/PPARG/SPTY2D1/BTBD7/PTPRG/SOCS5/AKAP1/PAK6/CAMSAP2/NCKAP5/CYP2U1/FAM155A/ADAM12/SLC6A6/ADCY1/TRIM2/LRP12/CNOT6/MBNL1/CHST1/USP13/ARHGAP1/ANKIB1/ZNF107/FMR1/SBNO1/LSMEM1/RTN1/FBXO28/WEE1/HS3ST5/ZNF217/ACBD3/ITPRIPL2/DCUN1D3/PSAP/ERCC4/LRP6/ATP6V1B2…
IWANAGA_CARCINOGENESIS_BY_KRAS_PTEN_DN	IWANAGA_CARCINOGENESIS_BY_KRAS_PTEN_DN	297	0.377329	1.47417	0.000834146	0.0301404	0.0256108	4131	tags=28%, list=17%, signal=24%	PRDM1/RASSF6/FBXL7/CEMIP/KRT80/ZFHX4/SYN2/XPR1/RICTOR/ZEB1/SPATS2L/CCDC81/PAXIP1/TMEM170A/PTPRD/NXN/ADGRL2/C17orf58/CDON/CHRNA9/CHSY1/SSH2/PHEX/MYO5A/SLC39A10/ZZEF1/MMP12/MTOR/SPARCL1/KITLG/SYNM/SPTBN1/GEN1/SMCHD1/WWOX/MAP2/EIF4G2/CXCL13/SERPING1/RASGRP2/DCP2/HS3ST3B1/AKAP12/MEIS2/ABTB2/ADGRE5/EID2/GALNT13/SERPINB6/ENDOG/PSPC1/SATB1/CLIP1/IPPK/EBF1/IQGAP3/DYRK1A/CNN1/B3GALNT2/HNRNPU/CUL3/EFNB2/YO…
TRAVAGLINI_LUNG_ADVENTITIAL_FIBROBLAST_CELL	TRAVAGLINI_LUNG_ADVENTITIAL_FIBROBLAST_CELL	249	0.384481	1.47437	0.00213087	0.0530421	0.0450708	2506	tags=20%, list=10%, signal=18%	FBN1/IGSF10/DHRS3/SCPEP1/FGL2/OSR1/DPYSL3/AKR1C1/AKR1C3/NTM/ATP1A1/RTN4/PLAU/LIMA1/S100A10/SEMA3C/SLC16A7/ABHD14A/OSR2/C16orf89/FOS/TSHZ2/FBLN1/OLFML3/HSPB8/TCN2/AHR/SPTBN1/ESYT2/JUNB/SFRP1/SKIL/CTSH/EMP1/LMNA/CNTFR/AKAP12/DUSP1/PLBD1/ZFP36/TIMP1/AKR1C2/SVEP1/SLIT2/C1QTNF3/COL6A3/ZNF385A/IL1R1/BTG2/ABL2
MIR4291	MIR4291	332	0.371703	1.47451	0.00108686	0.0345479	0.0293559	3860	tags=25%, list=16%, signal=21%	SSTR1/FLRT3/UHMK1/RASSF6/FRAS1/TBPL1/HIPK1/TXLNA/SHOC2/KPNA1/ATP2A2/PRR14L/CLASP1/ST6GALNAC1/SLC12A2/FAT4/HHIPL2/CCDC6/SHB/SEMA3C/SPOCK2/NOMO3/AP1G1/RUBCN/CCDC184/SCAMP3/SENP2/RAB8A/ABHD2/BTLA/KITLG/MAP1B/UGGT1/MTF1/MECOM/LRP12/GPR85/MBNL1/CDH11/RBM34/JADE2/NAA15/SLC16A1/TAOK1/ATP8A1/USP9X/PPP1R2/ZNF81/GPD1/NXT2/GIT2/ETV1/TLK1/RNF213/CAPZA1/CHMP4B/CIT/BTAF1/PITPNC1/SORL1/RC3H1/SMUG1/DNM3/SLK/MTCL…
ZHONG_PFC_C1_OPC	ZHONG_PFC_C1_OPC	224	0.385629	1.47475	0.00329402	0.0679555	0.0577429	6315	tags=39%, list=25%, signal=29%	UBE2S/GAS2L3/CEP152/CDKN2C/QSER1/RAD51/MKI67/CEP135/PPIF/ASPM/CKAP5/NCAPG/PLEKHA5/SHCBP1/CDC42BPA/VIM/ASH2L/APOLD1/ARHGAP11A/DIAPH3/ACTN1/CENPF/CEP55/IQGAP3/NEK2/RFWD3/CDK5RAP2/FOXM1/KIF23/LRR1/ANP32E/ANLN/NDC1/TUBB4B/VRK1/TRIP13/CDCA2/RRM2/BUB1B/ATAD2/BUB1/KIF18B/C2orf69/TUBA1B/TPX2/SGO1/ECT2/KNSTRN/CCNB1/CDK1/AURKA/NDC80/DEPDC1/FEM1C/HJURP/ASF1B/RACGAP1/PLK1/G2E3/SPAG5/TROAP/DDIAS/HAUS6/EMP3/CK…
MIR130A_3P	MIR130A_3P	372	0.370013	1.47497	0.000478812	0.0208757	0.0177384	4301	tags=28%, list=17%, signal=24%	PPFIA2/PGM2L1/THSD7A/APCDD1/ZBTB20/MBNL3/RAB12/BRWD1/RAP2C/HEG1/WNK1/ASXL2/NECTIN3/ZMAT3/ABCC5/CLTC/CCDC6/PPP1R15B/KMT2C/VPS13D/MFSD6/CEP170/PTPN4/PPARG/SPTY2D1/BTBD7/PTPRG/SOCS5/AKAP1/PAK6/CAMSAP2/NCKAP5/CYP2U1/FAM155A/ADAM12/SLC6A6/ADCY1/TRIM2/LRP12/CNOT6/MBNL1/CHST1/USP13/ARHGAP1/ANKIB1/ZNF107/FMR1/SBNO1/LSMEM1/RTN1/FBXO28/WEE1/HS3ST5/ZNF217/ACBD3/ITPRIPL2/DCUN1D3/PSAP/ERCC4/LRP6/ATP6V1B2/CFL2…
HP_HIGH_FOREHEAD	HP_HIGH_FOREHEAD	243	0.385079	1.47499	0.00264767	0.0605346	0.0514372	5125	tags=30%, list=21%, signal=24%	FBN1/LIMK1/SYNJ1/MED12L/STXBP1/ZC4H2/NXN/CLTC/SKI/SOX9/SATB2/HCN1/FLI1/MTOR/RIT1/PIK3CA/PAFAH1B1/NRAS/SOX6/CBL/POLR2A/TRIO/ALG11/WWOX/CDH11/ZIC2/WDR37/HUWE1/ATP6V1B2/GNPTAB/WDFY3/MAP2K1/BPTF/BRAF/ATP7A/KMT2A/HNRNPU/CNKSR2/CTCF/SOS1/TRAK1/DVL3/CTBP1/TCF20/PURA/LETM1/MADD/TRIP13/FGFR3/PIK3R2/SETD2/ATP6V1A/KCNA2/BUB1B/MED13/SVBP/BUB1/SZT2/GATA4/EXT2/TANC2/UBE2A/SMC1A/KNSTRN/ZMIZ1/RLIM/KMT2E/MED12/PH…
IVANOVA_HEMATOPOIESIS_STEM_CELL_LONG_TERM	IVANOVA_HEMATOPOIESIS_STEM_CELL_LONG_TERM	182	0.396025	1.47505	0.00581621	0.092381	0.0784977	2650	tags=21%, list=11%, signal=19%	PRDM1/FLRT3/CHST2/ZBTB20/SYN2/UTRN/PCLO/SLC12A2/ANOS1/KAZALD1/MGA/SKI/CACNA1C/ZNF467/GAA/PROCR/GPRC5B/SIX5/MECOM/P2RX4/HLF/EFNA4/NFE2L3/CLDN3/PHLPP1/EPB41L2/AK1/SLTM/CHIC1/PCDH1/ZRANB1/PTPN21/RORA/SRGAP3/MYOM1/SPRR1A/PLN/TIE1
CDC5_01	CDC5_01	222	0.38662	1.47507	0.00310135	0.0657776	0.0558923	1786	tags=18%, list=7%, signal=17%	DGKB/PDZRN4/ZBTB20/MGLL/HIPK1/CADM1/BCL6/TENM1/MSX1/CLASP1/ITPKB/EYA1/HSPA2/SMARCA2/PPP2R2B/CACNA1C/ZFPM2/SALL1/OSR2/PRDM13/CDKN2C/FAM122A/SMTNL2/TSHZ2/NRAS/DNAJC5B/TNFSF10/DIP2B/SAT1/CDC42EP3/WBP1L/CLDN1/GPR85/SHH/MBNL1/MAML1/USP13/CTTNBP2NL/STAT3/CPNE1/LMNA
EMX1_TARGET_GENES	EMX1_TARGET_GENES	190	0.392624	1.47578	0.00446022	0.079686	0.0677106	4459	tags=25%, list=18%, signal=21%	PRDM1/MFSD11/SUCO/BCL6/E2F7/SPATS2L/RTN4/USP34/SEMA3C/ROCK2/CENPP/SSH2/EPS8/PPARG/ANKRD17/CDK17/CSNK2A1/GEN1/CDH11/CCDC192/POLR1A/NFXL1/ATP8A1/EPB41L2/LARP4/ERAP1/ANKMY2/CCT5/GLIPR1L2/PIK3R3/C4orf33/HEXIM1/MOCS3/AKAP3/FRYL/ATF7IP/LRRC57/CDC14B/MRPS30/ANKRD13A/MLH3/POM121/EIF3B/CAPZA2/PAPOLG/MCCC2/UBE2A/NET1
GSE41176_WT_VS_TAK1_KO_ANTI_IGM_STIM_BCELL_24H_UP	GSE41176_WT_VS_TAK1_KO_ANTI_IGM_STIM_BCELL_24H_UP	195	0.393088	1.47579	0.00452029	0.0801537	0.0681079	3626	tags=23%, list=15%, signal=20%	UBE2S/PCSK5/SERINC5/BCAR3/RHOB/JAG1/CD163/SPAG9/EPS8/PPARG/FOS/FNDC3A/RIT1/PPIF/RNH1/SLC6A6/PLEKHM1/CAMSAP1/NQO1/AGO2/TRIM2/TXNRD1/YWHAZ/JMJD6/SERTAD2/EMP1/LMNA/DUSP1/LST1/TLK1/HSPA5/KLC1/TUBB3/SEC16A/CLIP1/RRBP1/FLNB/SETD3/KEAP1/KIAA0232/IL1RAP/NDEL1/ANXA2/IL6ST/TUBB4B
GOMF_PROTEIN_SERINE_KINASE_ACTIVITY	GOMF_PROTEIN_SERINE_KINASE_ACTIVITY	230	0.386166	1.47616	0.0036552	0.0718953	0.0610906	3072	tags=19%, list=12%, signal=17%	LIMK1/UHMK1/PIM3/HIPK3/PDPK1/HIPK1/NUAK1/STK39/WNK1/TSSK6/RPS6KC1/ROCK2/STK10/MTOR/PIK3CA/PAK6/STK38L/TTBK2/TRIO/STK17B/CSNK2A1/RPS6KA3/TTBK1/DAPK1/ILK/SMG1/LMTK2/TAOK1/PRKDC/CDC42BPA/KALRN/TLK1/PIK3R4/SBK1/ATR/WNK4/CIT/BMP2K/BRAF/PINK1/SLK/ROCK1/NEK2
GOBP_REGULATION_OF_NERVOUS_SYSTEM_DEVELOPMENT	GOBP_REGULATION_OF_NERVOUS_SYSTEM_DEVELOPMENT	364	0.370255	1.47667	0.000687496	0.026791	0.0227647	3647	tags=23%, list=15%, signal=20%	MME/LIMK1/FLRT3/DLX1/DLX2/SERPINE2/TPPP/CLSTN2/HEY1/PLXNC1/LINGO1/ISLR2/RTN4/LRP4/CXCR4/PTPRD/ADGRL2/KIAA0319/SEMA3C/SKI/CTNNB1/RAPGEF2/SEMA5B/PAX6/PPARG/DAB1/MTOR/XRCC5/ZNF335/MAP1B/ZPR1/TRPV2/GPER1/SRPX2/DIP2B/DMRTA2/TTBK1/STAR/ADGRB1/SHH/FEZF2/MAP2/EIF4G2/CAPRIN1/SKIL/MYRF/LRRN1/PARD3/KALRN/FOXG1/CHD7/NF1/DAG1/XRCC2/SPINT1/SLIT2/ACTR2/TRIM32/FSTL4/PRKCH/CST7/LIG4/MAP2K1/CERS2/DRAXIN/CTNNA1/SOR…
HP_HYPODONTIA	HP_HYPODONTIA	164	0.399035	1.47688	0.00519626	0.0874382	0.0742977	4024	tags=29%, list=16%, signal=25%	LIMK1/LAMA3/SYNJ1/WNT10A/STXBP1/MSX1/EDAR/LRP4/GRHL3/NXN/CLTC/EP300/CHSY1/CEP152/HCN1/TRIO/RPS6KA3/ZMPSTE24/CLDN1/WWOX/MBTPS2/KIF1C/LMNA/ATP6V1B2/KMT2D/ADAMTS2/EVC2/EVC/FLNB/NECTIN1/CNKSR2/COL17A1/TRAK1/DVL3/CTBP1/TSPEAR/LETM1/ACOX1/POP1/FGFR3/PRKAR1A/TRAF6/SETD2/ATP6V1A/NFKBIA/TRPV3/KCNA2/LAMC2
TTTGCAG_MIR518A2	TTTGCAG_MIR518A2	200	0.390607	1.47704	0.00291654	0.0636455	0.0540806	4125	tags=28%, list=17%, signal=24%	ACVR2A/CORO1C/KPNA3/DKK2/MKRN1/RAP2C/MAP3K3/RANBP10/JAG1/RBM33/KMT2C/CTNNB1/PTPRF/CHSY1/SATB2/ANKRD17/NEDD4L/CDC42EP3/PLEKHM1/DAPK1/LEF1/AGO2/IVNS1ABP/ATP11A/CHD9/MEIS2/QKI/LARP4/AFF2/RNF11/SLTM/TAPT1/OSGIN2/PMEPA1/DYRK1A/CNN1/SP8/RAB21/CA10/WDR26/YOD1/PBRM1/CTDP1/TAF4/TACC1/SF1/STAG2/CPEB4/RAB6C/NDRG1/PLEKHB2/HECTD1/PICALM/ACTR3/MEMO1/CD47
CACCAGC_MIR138	CACCAGC_MIR138	213	0.388578	1.47779	0.00288481	0.0633254	0.0538087	4067	tags=24%, list=16%, signal=20%	UNC5D/LIMK1/PCSK2/ZFAT/CORIN/ROCK2/RCAN2/COTL1/SLC35F1/THAP11/LZTS3/TSR1/ANXA6/CLK3/NR4A3/DTX1/BAIAP2/THRB/TP53INP2/ADCY1/CACNA1E/SMG1/INO80D/NCOA1/KBTBD4/GPR3/ARL4C/ZNF385A/CIT/PDE3A/USP47/TULP4/KMT5B/DCP1A/TTC7B/IGF2BP2/SPTB/ZBTB4/KCNH7/UBE2V1/TIPARP/CTDSPL2/EZH2/PTP4A1/CPEB4/KAT6A/ZNF609/JMJD1C/RSF1/MAP2K7/CCNE1
WHITFIELD_CELL_CYCLE_G2	WHITFIELD_CELL_CYCLE_G2	160	0.400937	1.47808	0.00339862	0.0693357	0.0589157	6413	tags=38%, list=26%, signal=28%	HSPA2/MID1/GAS2L3/FAM72B/CDKN2C/STK17B/STAT1/STIL/NIPBL/CBX5/C5orf49/GABPB1/STAT5B/PPP1R2/SAP30/CYB5R2/CEP350/SGCD/TIMP1/DHX8/CASP3/SORL1/ADGRG6/MTCL1/RNF141/HCP5/CENPL/NCAPD3/TRIM59/KIF23/DNAJB1/KIF5B/ANLN/CDKN1B/TUBB4B/BORA/LMNB1/CDCA2/C2orf69/CDK1/NDC80/HJURP/IFNAR1/MEPCE/G2E3/TUBA1A/TNPO2/CKAP2L/AURKB/RCCD1/UBE2C/CDC25C/CCNA2/MELK/KLF6/ATL2/KPNA2/NCAPH/FAM83D/RANGAP1/BCLAF1
HALLMARK_IL2_STAT5_SIGNALING	HALLMARK_IL2_STAT5_SIGNALING	167	0.399476	1.47874	0.0048348	0.0834983	0.0709499	2876	tags=22%, list=12%, signal=20%	ITGA6/MAP3K8/DHRS3/FGL2/IL10RA/SLC39A8/RHOB/MXD1/IKZF2/CKAP4/TNFSF10/SPRY4/PHLDA1/RNH1/TNFSF11/AHR/APLP1/P2RX4/TTC39B/PDCD2L/PLSCR1/DENND5A/EMP1/ADAM19/LRRC8C/SERPINB6/HUWE1/PRKCH/CST7/IGF2R/PLEC/ITGAV/RORA/FAM126B/CASP3/PTCH1/COCH
GSE2405_S_AUREUS_VS_UNTREATED_NEUTROPHIL_DN	GSE2405_S_AUREUS_VS_UNTREATED_NEUTROPHIL_DN	174	0.397742	1.47884	0.00599284	0.0937695	0.0796775	5433	tags=34%, list=22%, signal=27%	C1GALT1/DHRS3/MBNL3/ZEB1/TENM1/OSTM1/CXCR4/CHRNA9/CENPP/MKI67/SLC6A19/CBL/NCAPG/CNOT6/SHCBP1/SLC16A1/MAGI3/ZNF704/FIGNL1/AGFG2/GPSM2/GLCCI1/LIG4/RASL11B/CAMK4/CENPF/CEP55/MDM1/TSPAN2/ANXA2/GFI1/SSBP2/EZH2/CDCA2/RRM2/BUB1B/CCNE1/KIF18B/FBLN2/CENPI/TPX2/SGO1/LIPA/DZIP1/KNSTRN/AURKA/NDC80/PRICKLE1/FAM107B/ASF1B/LDLRAD3/RACGAP1/INTS13/P3H4/CD8A/DTL/CKAP2L/TICRR/SLA2/CDKN3
GSE2128_C57BL6_VS_NOD_THYMOCYTE_MIMETOPE_NEGATIVE_SELECTION_DN	GSE2128_C57BL6_VS_NOD_THYMOCYTE_MIMETOPE_NEGATIVE_SELECTION_DN	187	0.394495	1.47963	0.00521578	0.0875304	0.074376	1969	tags=17%, list=8%, signal=15%	HEY1/FNDC3B/RTN4/CMPK1/CISD2/PPP1R15B/NOCT/SEMA3C/PDK4/CEP170/NUP214/PHACTR1/STK10/SLC39A10/FOS/CAT/NLRC4/PHLDA1/STK17B/SLC6A6/KCNA3/EIF4G2/NFXL1/GABPB1/CCDC186/UTP20/DUSP1/TFPI/NF1/ITPRIP/DCUN1D3
HP_CEREBELLAR_MALFORMATION	HP_CEREBELLAR_MALFORMATION	317	0.374263	1.48027	0.000812826	0.0296994	0.0252361	4155	tags=23%, list=17%, signal=19%	MME/FBN1/LIMK1/DACT1/STXBP1/WARS2/RAB18/FAT4/SETX/SACS/SKI/EP300/ATP2B3/RD3/SALL1/PHEX/MYO5A/FLI1/DAB1/PIK3CA/PAFAH1B1/SIL1/NRAS/SRPX2/RERE/EPG5/PRKDC/MAP3K7/DENND5A/USP9X/MPL/ZSWIM6/CHD7/DAG1/NUP88/ARID1A/SON/GRIA3/TUBB3/POMK/ATR/GUCY2D/OPHN1/TRRAP/LRRC32/CENPF/CEP55/EVC2/EVC/LMX1B/PTCH1/B3GALNT2/CEP41/CC2D2A/ATP6V0A2/VANGL1/KIF1A/PMM2/RFWD3/GMPPB/AHDC1/DCHS1/POMGNT2/TRIP13/PUM1/FGFR3/SETD2/ATP6…
CEBPGAMMA_Q6	CEBPGAMMA_Q6	217	0.387886	1.48065	0.00302637	0.064882	0.0551313	2541	tags=19%, list=10%, signal=18%	PRDM1/PDZRN4/PPFIA2/KCNF1/DLX1/ZBTB20/MGLL/KCNQ5/EYA1/NPR3/ZNF503/SPAG9/MID1/WWP1/SALL1/SST/PRDM13/SSH2/PPARG/FLI1/SCAMP3/ADAMTSL2/PTPRG/NRAS/NR2F1/CDC42EP3/TIAF1/SERTAD4/ARHGAP30/NIPBL/NRP2/CPNE1/HS3ST5/NF1/PLBD1/PPP1R12B/FARP1/ARL4C/SLC6A5/YRDC/CTNNBL1/JARID2
MIR3666	MIR3666	368	0.371387	1.48074	0.000707689	0.0273431	0.0232339	4301	tags=29%, list=17%, signal=24%	PPFIA2/PGM2L1/THSD7A/APCDD1/ZBTB20/MBNL3/RAB12/BRWD1/RAP2C/HEG1/WNK1/ASXL2/NECTIN3/ZMAT3/ABCC5/CLTC/CCDC6/PPP1R15B/KMT2C/VPS13D/MFSD6/CEP170/PTPN4/PPARG/SPTY2D1/BTBD7/PTPRG/SOCS5/AKAP1/PAK6/CAMSAP2/NCKAP5/CYP2U1/FAM155A/ADAM12/SLC6A6/ADCY1/TRIM2/LRP12/CNOT6/MBNL1/CHST1/USP13/ARHGAP1/ANKIB1/ZNF107/FMR1/SBNO1/LSMEM1/RTN1/FBXO28/WEE1/HS3ST5/ZNF217/ACBD3/ITPRIPL2/DCUN1D3/PSAP/ERCC4/LRP6/ATP6V1B2/CFL2…
HP_ABNORMALITY_OF_THE_UTERUS	HP_ABNORMALITY_OF_THE_UTERUS	193	0.393549	1.4812	0.00534815	0.0885589	0.07525	4517	tags=30%, list=18%, signal=25%	WNT4/GRIP1/FRAS1/DACT1/CXCR4/COL4A6/AXIN2/ANOS1/EP300/SOX9/CTNNB1/CHRM3/SALL1/PAX6/RAD51/FLI1/PIK3CA/NRAS/SPRY4/RPS6KA3/CCND1/NIPBL/MYRF/SLX4/SLC6A17/FREM2/CHD7/ERCC4/XRCC2/COL4A5/HS6ST1/KMT2A/STRA6/FANCB/RFWD3/FSHR/BRCA2/CTBP1/B3GLCT/GNRHR/CDKN1B/LETM1/FANCM/FGFR3/LARS2/PRKAR1A/MLH3/JMJD1C/BUB1B/DYNC2H1/BUB1/GATA3/TACR3/CREBBP/ESR1/SMC1A/TGFBR1/AURKA
MIR5582_5P	MIR5582_5P	356	0.37162	1.48135	0.000470747	0.020654	0.0175501	2837	tags=19%, list=11%, signal=17%	UNC5D/FLRT3/ANTXR2/UXS1/VAT1L/KPNA3/UMAD1/PLXNC1/ADRA2A/ATP2C1/SUCO/RB1CC1/ATP1A1/FNDC3B/CAMKV/PRR14L/ITGB1/MAP3K3/RHOB/CMPK1/CTDSPL/SKI/CHSY1/MIB1/HCN1/LIFR/SENP2/SOCS5/NEDD4L/SLC35G1/PPIF/AKAP6/CBL/CEP85/SPTBN1/OSBPL10/ZMPSTE24/GAN/YWHAZ/RAPH1/CDV3/SLC16A1/TAOK1/MYRF/KIF24/ZSCAN22/DDX3X/PPP1R2/GRID1/GIT2/GRAMD1B/GNA13/CLOCK/SLC7A14/MAP2K1/ZKSCAN8/ANKMY2/TM9SF2/AMOT/GNAL/TNRC6B/TUB/LIMCH1/WDR44/…
HP_PES_CAVUS	HP_PES_CAVUS	242	0.387084	1.48172	0.00359299	0.0713473	0.060625	4725	tags=26%, list=19%, signal=21%	MME/FBN1/FLRT3/SYNJ1/ZBTB20/ATP1A1/ANOS1/SETX/DYSF/SACS/VPS13D/TWNK/DDHD1/PDK3/MAP1B/HSPB8/GBA/SPRY4/TPM3/DYNC1H1/TRIM2/GAN/MAP3K7/SUZ12/USP9X/LMNA/CHD7/NF1/PLP1/ABHD12/ATP6V1B2/OPA3/WDFY3/ATL1/ZFYVE26/BPTF/HS6ST1/NEFH/ATP7A/NEFL/WDR26/CTDP1/B3GLCT/TCF20/REPS1/MFN2/EZH2/ANO10/HK1/LAS1L/MED13/MPZ/SVBP/TANC2/TACR3/MYO9A/UBE2A/KNSTRN/ZMIZ1/AIFM1/RLIM/KMT2E
MIR302D_5P	MIR302D_5P	180	0.398615	1.48189	0.00393658	0.0750027	0.063731	3096	tags=22%, list=12%, signal=20%	CHST11/ATP2C1/SERINC5/GTF2A1/SMIM13/ELK4/ZMAT3/PDP1/CMPK1/CISD2/ATXN7/DACH2/MOB3B/TLL2/SEMA5B/AP1G1/SLF2/CTNND2/FNDC3A/SOX6/DMXL1/CBX5/FMR1/MAP3K7/RAB14/DGKH/MAGI3/NF1/ZNF17/RGL1/GALNT13/EPC2/BMP2K/FAT2/TLL1/NFRKB/PSD3/ADAMTSL1/UBL3/EFCAB14
MIR548A_3P	MIR548A_3P	447	0.365105	1.48247	0.000334702	0.0167492	0.0142321	3958	tags=24%, list=16%, signal=20%	TDG/CALB1/PGM2L1/PIP4K2A/ZFHX4/TMEM245/SLC2A13/ZBTB20/BRWD1/PCLO/NUAK1/ZEB1/KLHL15/SERINC5/GTF2A1/ZNF280C/ATP2A2/CXCR4/STK39/ELK4/USP31/NFAT5/RNF19A/TGFBR3/ATXN7/VMA21/SOX9/IKZF2/ZFPM2/ABHD6/CNTN4/ZFX/DDHD1/MYO5A/FLI1/ZFAND4/TP53BP1/PPP6R3/THUMPD1/FBXW7/GPAM/UGGT1/ESYT2/MTF1/TEAD1/LTBP1/GPR85/TET2/TTC39B/TXNRD1/SKIL/RAPH1/INO80D/KDELR3/TAOK1/SERTAD2/PDS5B/EDEM3/GABPB1/DDX3X/PLCH1/HS3ST3A1/ADAM10/…
MIR6835_3P	MIR6835_3P	422	0.367301	1.48249	0.00023693	0.0130631	0.0111	3973	tags=25%, list=16%, signal=22%	TDG/SSTR1/SHISA2/SYNJ1/NUFIP2/SLC2A13/RBMS3/ZBTB20/MBNL3/PDPK1/CH25H/INPP5D/PCLO/SNAP91/KPNA1/BIRC6/USP34/NECTIN3/NFAT5/PPP1R15B/SEMA3C/PCDHA10/SALL1/KCNK10/QSER1/LIFR/CTNND2/PIK3CA/MAP1B/CDH8/XKR6/TTBK2/PLEKHM3/NCAPG/NR4A3/GPAM/FRS2/CAMSAP1/TEAD1/CACNA1E/DCAF12L2/SMG1/PDE1C/PCDHA13/NFXL1/ENAH/GABPB1/STAT3/VPS37C/PPP1R2/APPBP2/ZSWIM6/MORF4L1/QKI/ZNF704/SYNPO2L/AFF2/LRP6/CAPZA1/UBE3C/RCOR1/KMT2D/R…
RACCACAR_AML_Q6	RACCACAR_AML_Q6	219	0.389603	1.48289	0.00256515	0.0594196	0.0504898	4012	tags=26%, list=16%, signal=22%	ACVR2A/PCSK5/CEMIP/RUNX1/TBPL1/HEY1/PLXNC1/BCL6/GTF2A1/ARHGAP8/EYA1/GRHL3/LINC00649/BCAR3/RNF43/STON1/SLC12A6/PPARG/FLI1/LIFR/CDC37L1/PAFAH1B1/CBL/TRPV2/HSP90B1/LTBP1/ARHGAP30/WAS/CPNE1/EMP1/GPD1/MKLN1/SLC26A7/WNK4/AMD1/SOX5/PITPNC1/NAPSA/PPP1R14C/THBS3/CCNT2/AKAP3/TULP4/MTMR11/ATF7IP/ADAMTS8/TNFRSF12A/TCF7/NAV3/MADD/APOBR/PGF/RTN4RL1/JMJD1C/DYRK1B/PICALM
MIR3065_5P	MIR3065_5P	418	0.367614	1.48304	0.000231257	0.0129155	0.0109745	3134	tags=21%, list=13%, signal=19%	PRDM1/SHISA2/NUFIP2/SLCO5A1/RBMS3/ZBTB20/ZDHHC20/CXXC5/FAM122B/ATP2B4/RICTOR/MED12L/SUCO/ZEB1/KPNA1/KIF3C/GTF2A1/RAB18/ROR1/PRR14L/ATXN1L/NELL1/LNPEP/FAM98A/ASTN2/RHOBTB1/SYPL1/SACS/RAPGEF2/ROCK2/DNER/PTPN4/SLF2/AFF4/GLCE/CAT/PAFAH1B1/SOX6/ASH1L/KDM7A/ZBTB11/NR4A3/TCF4/SLC9A6/MECOM/LRP12/SMG1/CDYL2/TAOK1/PDE4D/OTUD4/PDS5B/LCOR/NRP2/EDEM3/KIF1C/LRRN1/APPBP2/ZNF292/ZNF704/SON/KDM2B/GRIA3/ERAP1/CLOC…
GSE3982_NEUTROPHIL_VS_NKCELL_UP	GSE3982_NEUTROPHIL_VS_NKCELL_UP	180	0.399002	1.48333	0.00374763	0.0726806	0.061758	3275	tags=23%, list=13%, signal=20%	UHRF1BP1L/NEDD9/PLXNC1/MKRN1/SLCO3A1/GLRX/MXD1/EXT1/CKAP4/CHSY1/MYO5A/SLC12A6/DENND3/PCDH12/STAT1/SLC6A6/C5AR1/IVNS1ABP/PLSCR1/ATP11A/ADAM10/DENND5A/VPS37C/LRP10/NCOA1/ADGRE5/GIT2/CHD7/PSAP/KDM5A/CAPZA1/ATP6V1B2/BID/TM9SF2/SORL1/VCPIP1/PINK1/S100A11/RNF141/WDR26/ERP44/MAP2K4
LAKE_ADULT_KIDNEY_C5_PROXIMAL_TUBULE_EPITHELIAL_CELLS_STRESS_INFLAM	LAKE_ADULT_KIDNEY_C5_PROXIMAL_TUBULE_EPITHELIAL_CELLS_STRESS_INFLAM	344	0.373673	1.48374	0.00103271	0.0337301	0.028661	3602	tags=22%, list=14%, signal=19%	MME/DHRS3/PCSK5/SLC1A1/FRAS1/RUNX1/KAT6B/TRPM3/LINGO1/ZC4H2/PRKCE/ATP2A2/NELL1/ATXN7L1/SLC16A10/PPP1R21/ASTN2/RHOBTB1/OTUD7A/CLTC/SLC7A8/CDON/SORCS1/CACNA1C/CHRM3/CNTN4/KLHDC8A/RASGEF1B/FOS/DAB1/AFM/PTPRG/NCKAP5/KIAA1671/DIP2B/PPM1L/C11orf65/PLEKHA5/WWOX/ADGRV1/CTSH/KIAA1549/PDE4D/PRRC2C/BBS9/MIR100HG/SLC47A1/SRRM2/ZC3H6/TOB2/PLCG2/GRAMD1B/TENM2/URGCP/TNRC6C/RORA/OPHN1/TNRC6B/FRMD3/CAMK4/ENPP6/SI…
GSE21546_WT_VS_SAP1A_KO_DP_THYMOCYTES_UP	GSE21546_WT_VS_SAP1A_KO_DP_THYMOCYTES_UP	175	0.398347	1.4842	0.0058261	0.0924455	0.0785525	4010	tags=24%, list=16%, signal=20%	TJP1/ADRA2A/ATP2B4/HERC6/NLRC5/MSX1/SPATS2L/HEG1/LIMA1/LNPEP/SOX9/DDX60/IFIT1/ABHD2/OAS2/AKAP6/IFI44/STAT1/SAT1/CYLD/ANKIB1/PLSCR1/ZNF879/USP18/RNF213/ANKFY1/LAP3/OAS3/C4orf33/IRF2/ADGRG6/GUCD1/STAT2/MX1/OPTN/TRIM26/CMPK2/CXCL11/BTN3A3/PNPT1/GPRC5A/IFI27
MIR301B_3P	MIR301B_3P	367	0.3719	1.48438	0.000770121	0.0287308	0.024413	5422	tags=35%, list=22%, signal=28%	PPFIA2/PGM2L1/THSD7A/APCDD1/ZBTB20/MBNL3/RAB12/BRWD1/RAP2C/HEG1/WNK1/ASXL2/NECTIN3/ZMAT3/ABCC5/CLTC/CCDC6/PPP1R15B/KMT2C/VPS13D/MFSD6/CEP170/PTPN4/PPARG/SPTY2D1/BTBD7/PTPRG/SOCS5/AKAP1/PAK6/CAMSAP2/NCKAP5/CYP2U1/FAM155A/ADAM12/SLC6A6/ADCY1/TRIM2/LRP12/CNOT6/MBNL1/CHST1/USP13/ARHGAP1/ANKIB1/ZNF107/FMR1/SBNO1/LSMEM1/RTN1/FBXO28/WEE1/HS3ST5/ZNF217/ACBD3/ITPRIPL2/DCUN1D3/PSAP/ERCC4/LRP6/ATP6V1B2/CFL2…
MIR6504_3P	MIR6504_3P	344	0.373869	1.48452	0.00100299	0.0331945	0.0282059	3219	tags=21%, list=13%, signal=19%	FBN1/PPFIA2/PGM2L1/GPR180/PPP1R1B/SLC2A13/GAPVD1/TBPL1/MSX1/FNDC3B/GRIK2/PTPRD/SLC12A2/ANOS1/TGFBR3/CTNNB1/SLC35A3/ROCK2/SALL1/CNTN4/HCN1/IFIT1/SPTY2D1/MAPK8/ASB1/CAMSAP2/TGFB2/PPP6R3/ARFGEF1/PLEKHM3/DYNC1H1/SPTBN1/RPS6KA3/EIF4G2/RAPH1/INO80D/TAOK1/VASH2/PDE4D/CTTNBP2NL/PDS5B/LCOR/CCDC186/PTPRB/QKI/ABTB2/NF1/ANKRD44/ETV1/ARID1A/GLCCI1/OPA3/CHMP4B/IGF2R/INTS12/RAB5A/ABL2/FAM126B/RASGRP1/TNFRSF19/I…
GSE29164_CD8_TCELL_VS_CD8_TCELL_AND_IL12_TREATED_MELANOMA_DAY3_UP	GSE29164_CD8_TCELL_VS_CD8_TCELL_AND_IL12_TREATED_MELANOMA_DAY3_UP	195	0.395448	1.48465	0.00370977	0.0724061	0.0615247	4070	tags=25%, list=16%, signal=21%	API5/LMO2/ZDHHC20/KLHL15/RBM33/PPP1R15B/DIAPH2/RAPGEF2/CEP170/MTOR/HMBOX1/CAMSAP2/TMED3/TRPV2/TRIO/GMEB1/NAA15/MBTPS2/FXR1/VPS37C/UNKL/GOLM1/RNF169/TAPT1/TTPAL/INTS12/CTNNBL1/RALGAPA2/SLC30A6/ATP7A/ITM2B/PINK1/USP46/DLAT/YOD1/TMCC1/TLE3/TRAK1/CORO1A/MKNK1/ACSL4/CDC14B/VPS13B/ATP6V1A/ACOT11/TCHH/POLR3F/MED13
MODULE_123	MODULE_123	211	0.39087	1.4848	0.0039964	0.0756795	0.0643061	3315	tags=22%, list=13%, signal=19%	CDKN2B/DLX5/P2RY14/BCL6/MSX1/CXCR4/MXD1/TAF5/EP300/SOX9/FZD9/GRPR/CHRM3/ZFX/PAX6/PPARG/FOS/ZNF157/STAT1/C5AR1/JUNB/ZNF217/FOXG1/APLP2/GPSM2/ETV1/KDM5A/GNA13/OVOL1/ETV6/SATB1/ETV3/RORA/SOX5/ERCC6/IRF2/KMT2A/BCL3/SNAPC1/STAT2/ZBTB48/PTGER4/TLE3/FOXM1/RCAN1/TAF4/SP100
THUM_SYSTOLIC_HEART_FAILURE_DN	THUM_SYSTOLIC_HEART_FAILURE_DN	203	0.392602	1.48487	0.00305105	0.0651545	0.0553628	4330	tags=26%, list=17%, signal=22%	ELL2/ZBTB20/RAB18/USP34/FAM98A/SPAG9/KLHDC10/CACNA1C/VPS13D/RAPGEF2/PPTC7/VTI1A/ZFAND4/NBEAL1/HSP90B1/CSNK2A1/SPTBN1/TESC/PLEKHA5/MAML1/PCDHGA10/YWHAZ/CDC42BPA/PPP1R2/CEP350/UBE3C/TRIM52/TOB2/DENND1B/RIF1/FAM126B/PRKRA/SDHAP1/ADAMTS15/BMS1P1/TULP4/KMT5B/B3GALNT2/PSD3/ZBTB48/CA14/PPP1R10/TACC1/USP54/KLF12/CPEB4/DPF3/TTC3/SNHG14/CAPZA2/NSG1/RBM6/MCCC2
LET_7I_5P	LET_7I_5P	373	0.373206	1.48538	0.000637429	0.0254517	0.0216267	3788	tags=24%, list=15%, signal=21%	ACVR2A/UTRN/FRAS1/PLXNC1/CCNJ/RICTOR/LINGO1/MAP3K1/DTX2/FNDC3B/ATP2A2/COL4A6/PTPRD/ABCC5/TGFBR3/PPP1R15B/CPA4/STARD13/IKZF2/SNX16/MIB1/TRIM67/SLF2/GXYLT1/FAM122A/SPRYD4/CEP135/FNDC3A/MAPK8/SENP2/USP24/NRAS/SMIM3/AKAP6/ASAP1/BSN/NME4/CLP1/GAN/EIF4G2/GFM2/SKIL/TMEM167A/CBX5/EDEM3/DTX4/RANBP2/COIL/CRTAM/DUSP1/MEIS2/AEN/WDR37/SDK1/ERCC4/IGF2BP3/OPA3/GNPTAB/AHCTF1/LIPT2/FNIP1/AMOT/ZFYVE26/ABL2/CASP3/E…
HP_ABNORMAL_GLIAL_CELL_MORPHOLOGY	HP_ABNORMAL_GLIAL_CELL_MORPHOLOGY	136	0.411466	1.48539	0.00680824	0.0998976	0.0848846	5889	tags=32%, list=24%, signal=24%	CDKN2B/AVP/KMT2C/CDKN2C/ATXN2/MTOR/PIK3CA/ZNF335/GBA/MDM2/RANBP2/NF1/PLP1/EIF4G1/ERCC6/DYRK1A/TSC1/GRN/UBQLN2/BRCA2/CDKN1B/VRK1/LMNB1/YY1/MLH3/SETD2/ATP6V1A/NDUFB8/GDAP2/KDM3B/AIFM1/HTT/TP53/NSD1/EPCAM/APC/GIGYF2/TGFBR2/EIF2B5/KRAS/SERPINI1/SETBP1/SQSTM1
NAKAYA_B_CELL_FLUMIST_AGE_18_50YO_7DY_DN	NAKAYA_B_CELL_FLUMIST_AGE_18_50YO_7DY_DN	356	0.372638	1.48541	0.000434256	0.0195345	0.0165988	4292	tags=23%, list=17%, signal=19%	API5/CLEC7A/ACVR2A/KPNA6/QSOX1/KAT6B/PLXNC1/ATP2B4/KPNA1/SERINC5/KLHL11/ATXN7/SPAG9/RHOBTB3/LANCL2/IL27RA/COL9A3/SRGN/INPP1/SENP2/NCOA2/RERE/AHR/CAMSAP1/CYLD/LDOC1/NIPBL/CAPRIN1/USP13/MDM2/LMNA/ZNF532/ZNF292/QKI/TMEM11/LTN1/SON/TIMP1/ERAP1/FARP1/IFI30/ARL4C/TNFSF13/PLEC/OAS3/ZFYVE26/EIF4G1/PITPNC1/CTNNA1/CENPF/IL10RB/KMT2A/BCL3/DYRK1A/PSD3/CACNA2D3/EMC1/DUSP7/PPARD/ICE1/PRKAG2/CLU/TACC1/TPK1/MYCB…
MIR548AZ_3P	MIR548AZ_3P	453	0.365011	1.4857	0.000242155	0.0132025	0.0112184	4275	tags=26%, list=17%, signal=22%	TDG/CALB1/PGM2L1/PIP4K2A/ZFHX4/TMEM245/SLC2A13/ZBTB20/BRWD1/PCLO/NUAK1/ZEB1/KLHL15/SERINC5/GTF2A1/ZNF280C/ATP2A2/CXCR4/STK39/ELK4/USP31/NFAT5/RNF19A/TGFBR3/ATXN7/VMA21/SOX9/IKZF2/ZFPM2/ABHD6/CNTN4/ZFX/MYO5A/FLI1/ZFAND4/TP53BP1/PPP6R3/THUMPD1/FBXW7/GPAM/UGGT1/ESYT2/MTF1/TEAD1/LTBP1/GPR85/TET2/TTC39B/TXNRD1/SKIL/RAPH1/INO80D/KDELR3/HLF/TAOK1/SERTAD2/PDS5B/EDEM3/GABPB1/DDX3X/PLCH1/HS3ST3A1/ADAM10/NH…
GOBP_EXTRINSIC_APOPTOTIC_SIGNALING_PATHWAY	GOBP_EXTRINSIC_APOPTOTIC_SIGNALING_PATHWAY	189	0.395429	1.48581	0.00382596	0.0736097	0.0625474	4799	tags=28%, list=19%, signal=22%	ITGA6/FAS/PDPK1/HIPK1/RB1CC1/TMBIM1/BIRC6/EYA1/JAK2/IL6R/KITLG/TGFB2/TNFSF10/NOS3/GPER1/ZSWIM2/GABARAP/CYLD/WWOX/SFRP1/SKIL/DDX3X/IFI6/ITPRIP/AGT/BID/ITGAV/CASP3/CTNNA1/RNF34/ITM2C/SP100/TNFRSF12A/MADD/SRPX/GSK3B/FGFR3/RPS6KB1/TNFSF12/ZDHHC3/IFI27/COL2A1/TCF7L2/HMOX1/IL1A/DEDD2/TGFBR1/SCRT2/EYA3/STK3/HTT/DDX47
GOMF_AMIDE_BINDING	GOMF_AMIDE_BINDING	300	0.378754	1.48582	0.00105558	0.0341638	0.0290295	4013	tags=22%, list=16%, signal=18%	MME/SSTR1/PCSK5/GRIA1/CEMIP/KPNA3/KPNA6/KPNA1/LNPEP/NPR3/SEC61A2/RAMP3/SLC7A8/HLA-A/NOD2/GRPR/NUP214/CRHBP/PPARG/SSTR4/GLTP/CAT/PPIF/TGFB2/CRYAB/TMEM158/APBA2/TOMM40L/LDLRAP1/MAML1/KDELR3/CALCR/APBB2/ACBD3/GSTM2/PSAP/BRAP/GRIA3/ERAP1/SLC7A9/PPIC/SORL1/PGRMC1/ITM2B/NLN/ITM2C/CLU/NUP98/PLEKHA8/IPO4/LRP8/TPP1/ITGA2/GPR37/SCP2/GNRHR/ANPEP/RPS6KB1/NFKBIA/APBA1/FOLR1/ACOT11/POM121/PICALM/SSTR2
GSE29617_CTRL_VS_DAY7_TIV_FLU_VACCINE_PBMC_2008_UP	GSE29617_CTRL_VS_DAY7_TIV_FLU_VACCINE_PBMC_2008_UP	162	0.40181	1.48586	0.00570013	0.0915889	0.0778247	3770	tags=28%, list=15%, signal=24%	UTRN/RAVER2/KLHL15/DUSP2/RAB18/CXCR4/RHOB/SLC9A7/CTNNB1/USP25/PHACTR1/RASGEF1B/FOS/ZNF703/NR4A3/TPM3/SAT1/TP53INP2/C5AR1/MAML1/JUNB/SERPING1/PPM1D/DUSP1/ITPRIP/RBM15/GNA13/TMOD1/ARL5B/ETV3/BTG2/JARID2/GPR146/METRNL/BCL3/CACUL1/TIGAR/DCP1A/CUL3/PTGER4/TACC1/TIPARP/PTP4A1/PDE12/TRAF6
CTTTGTA_MIR524	CTTTGTA_MIR524	405	0.370725	1.48604	0.000353242	0.0171675	0.0145875	5224	tags=32%, list=21%, signal=26%	PRDM1/API5/DLX1/GPR180/PPP1R1B/RUNX1/DKK2/PDZRN3/NUDT4/TJP1/HIPK1/LINGO1/TNKS2/ASTN2/EP400/ARMC8/MXD1/ADGRL2/SOX9/ZNF106/NPC1/RCAN2/ITGA9/ZFX/DDHD1/PAX6/CRHBP/QSER1/AFF4/ATXN2/SPTY2D1/BTBD7/SPRY4/LGR4/PDCL/MTPN/NR4A3/TPM3/TNFSF11/SLC6A6/DLX6/TEAD1/LEF1/JADE2/NAA15/SKIL/COL14A1/MYRF/CBX5/NPAS4/ADAM10/ATP8A1/PCDH17/GRID1/KALRN/RAP1B/QKI/NCOA1/CHD7/IQGAP1/LTN1/SON/GSPT1/GNAI3/EPHA3/WDFY3/GTDC1/EXOC5…
GSE28737_WT_VS_BCL6_KO_FOLLICULAR_BCELL_DN	GSE28737_WT_VS_BCL6_KO_FOLLICULAR_BCELL_DN	181	0.399611	1.48638	0.00475537	0.0826997	0.0702713	3006	tags=20%, list=12%, signal=18%	PRDM1/DHRS3/KRT80/PLXNC1/PLAU/CD5/PREX1/FAM98A/SLC12A2/ZMAT3/MID1/RNF43/ARID5B/MMP12/MAPK8/SMIM3/NHSL2/ASPM/STK38L/HERC2/SLC25A35/TESC/PRKDC/RELT/USP18/EID2/RGL1/DNAJB4/SNX20/CST7/DIAPH3/TNRC6B/S100A4/GUCD1/RNF34/RAB21
MIR5584_5P	MIR5584_5P	233	0.389332	1.4864	0.00428992	0.0785225	0.0667219	4495	tags=31%, list=18%, signal=26%	SSTR1/PGM2L1/THSD7A/NUFIP2/CCNJ/CADM1/OSTM1/ANOS1/ZMAT3/NOS1/NPR3/RNF19A/PPP2R2B/KIAA0319/SPAG9/EP300/PLA2G12A/ZNF41/STK10/QSER1/ZNF695/HMBOX1/CDC37L1/ABHD2/PDCD4/ZNF703/STK17B/SRPX2/CACNA1E/SMG1/CAPRIN1/INO80D/HLF/MED26/NMNAT2/LRRN1/ZSWIM6/PPP1R12B/COL4A5/GALNT13/LRP6/ERAP1/COL6A3/NAV1/ARHGAP6/RC3H1/IQGAP3/KMT2A/SNAPC1/IL1RAP/ADIPOR2/PURA/RBL2/SRBD1/PAPOLA/SRPX/GSK3B/PRKAR1A/ZNF609/FMNL3/BRWD3/P…
GSE15330_WT_VS_IKAROS_KO_LYMPHOID_MULTIPOTENT_PROGENITOR_UP	GSE15330_WT_VS_IKAROS_KO_LYMPHOID_MULTIPOTENT_PROGENITOR_UP	188	0.395506	1.48668	0.00485858	0.083677	0.0711017	4539	tags=24%, list=18%, signal=20%	SLAIN2/FGL2/KIAA0319L/RB1CC1/SLCO3A1/TOX/GLRX/HSPA2/RTP4/SMPD1/USP25/CDKN2C/CDC37L1/CAT/MYH11/SAT1/HS3ST3B1/EBPL/RPRD2/MIA3/RAP1B/AGFG2/SLC52A3/PPP2R2A/ANKMY2/ZFYVE26/JARID2/NRDE2/TBCEL/NATD1/PTGER4/UQCRHL/SEMA4F/YY1/ACOX1/FANCM/POU2F3/TLE1/FMNL3/RYBP/ARMCX4/UBC/MYO9B/PIP5K1C/ARIH1
MIR548Y	MIR548Y	459	0.364643	1.48732	0.000155417	0.00998236	0.00848218	3154	tags=23%, list=13%, signal=20%	FLRT3/PDZRN4/ELL2/CERS6/THSD7A/FGL2/SLCO5A1/ZBTB20/PHYHIPL/GRIP1/GAPVD1/MBNL3/BRWD1/NUP50/RICTOR/HIPK1/PCLO/SNAP91/SERINC5/FNDC3B/PLEKHG1/ATXN7L1/NFAT5/RHPN2/CISD2/SACS/CD163/ZNF503/SPAG9/WDR7/IKZF2/SYTL5/SNX16/CBWD1/PPARG/ATXN2/HMBOX1/PTPRG/NEDD4L/CAMSAP2/SLC24A3/SYNM/ZBTB11/KRT28/TPM3/DIP2B/ALG11/SPDYE1/MTF1/TRIM2/GPR85/MAML1/KLRD1/SMG1/PDE1C/TOLLIP/KL/PDE4D/LCOR/GABPB1/ATP11A/PPP1R2/APPBP2/AID…
GSE6269_HEALTHY_VS_STAPH_AUREUS_INF_PBMC_UP	GSE6269_HEALTHY_VS_STAPH_AUREUS_INF_PBMC_UP	162	0.402369	1.48793	0.00563715	0.0909867	0.0773129	5741	tags=36%, list=23%, signal=28%	HERC6/SPATS2L/LIMA1/LNPEP/RHOB/SNAPC3/SLC16A7/DDX60/GLG1/RUBCN/OAS2/CDK12/IFI44/STAT1/TCF4/SMG1/SUZ12/IFI6/LARP4/MIR3648-1/TRIM32/U2AF2/OAS3/EIF4G1/BPTF/KMT2A/ATP6V0A2/ATF7IP/PPAT/DLAT/MX1/SEMA4F/LARP1/KLF12/ERGIC2/PUM1/MRPL42/TMEM255A/MAP7D3/CHD4/SNHG14/CRYGS/HERC5/KLF2/TAF1B/SP110/SART3/CISD1/ACTR8/CDK13/NXF1/DCAF15/NCOA3/ISG15/PPID/PTPRO/ADD3/LPIN2/SOBP
BLANCO_MELO_BETA_INTERFERON_TREATED_BRONCHIAL_EPITHELIAL_CELLS_UP	BLANCO_MELO_BETA_INTERFERON_TREATED_BRONCHIAL_EPITHELIAL_CELLS_UP	329	0.374277	1.48802	0.000849972	0.0304779	0.0258976	4234	tags=29%, list=17%, signal=24%	NIPAL1/ANTXR2/PGM2L1/LMO2/GPR180/FAS/HIPK3/SLC41A2/WNT10A/RICTOR/NLRC5/KRT75/MSX1/DUSP2/GLRX/ELK4/LNPEP/NECTIN3/NRCAM/PPP2R2B/NOCT/RTP4/ACE2/UBASH3B/NPC1/ROCK2/PDK4/SLC39A10/IFIT1/CDK17/TMEM62/TNFSF10/TMEM158/KDM7A/PHLDA1/FERMT1/CLDN1/TNFSF15/TXNRD1/SKIL/RAPH1/ZNF107/FMR1/PLSCR1/NMNAT2/DDX3X/CTSO/NFE2L3/AIDA/DUSP1/QKI/USP18/N4BP1/SDK1/LAP3/SERPINB9/ZC3H12C/RIF1/OAS3/ARL5B/ATP6V0A4/FAM126B/MALT1/I…
LET_7G_5P	LET_7G_5P	372	0.373344	1.48825	0.000350977	0.0171168	0.0145445	3788	tags=24%, list=15%, signal=21%	ACVR2A/UTRN/FRAS1/PLXNC1/CCNJ/RICTOR/LINGO1/MAP3K1/DTX2/FNDC3B/ATP2A2/COL4A6/PTPRD/ABCC5/TGFBR3/PPP1R15B/CPA4/STARD13/IKZF2/SNX16/MIB1/TRIM67/SLF2/GXYLT1/FAM122A/SPRYD4/CEP135/FNDC3A/MAPK8/SENP2/USP24/NRAS/SMIM3/AKAP6/ASAP1/BSN/NME4/CLP1/GAN/EIF4G2/GFM2/SKIL/TMEM167A/CBX5/EDEM3/DTX4/RANBP2/COIL/CRTAM/DUSP1/MEIS2/AEN/WDR37/SDK1/ERCC4/IGF2BP3/OPA3/GNPTAB/AHCTF1/LIPT2/FNIP1/AMOT/ZFYVE26/ABL2/CASP3/E…
MIR548AR_5P	MIR548AR_5P	456	0.365768	1.48882	0.000367061	0.0176935	0.0150344	3154	tags=23%, list=13%, signal=20%	FLRT3/PDZRN4/ELL2/CERS6/THSD7A/FGL2/SLCO5A1/ZBTB20/PHYHIPL/GRIP1/GAPVD1/MBNL3/BRWD1/NUP50/RICTOR/HIPK1/PCLO/SNAP91/SERINC5/FNDC3B/PLEKHG1/ATXN7L1/NFAT5/RHPN2/CISD2/SACS/CD163/ZNF503/SPAG9/WDR7/IKZF2/SYTL5/SNX16/CBWD1/PPARG/ATXN2/HMBOX1/PTPRG/NEDD4L/CAMSAP2/SLC24A3/SYNM/ZBTB11/KRT28/TPM3/DIP2B/ALG11/SPDYE1/MTF1/TRIM2/GPR85/MAML1/KLRD1/SMG1/PDE1C/TOLLIP/KL/PDE4D/LCOR/GABPB1/ATP11A/PPP1R2/APPBP2/AID…
ATGTTAA_MIR302C	ATGTTAA_MIR302C	223	0.38996	1.48886	0.00344028	0.0697251	0.0592466	2960	tags=20%, list=12%, signal=18%	UNC5D/DLX1/GAPVD1/ATP2C1/SNAP91/NFAT5/KLHDC10/ZFPM2/DMRT2/SPTY2D1/LIFR/CTNND2/FBXO33/LRCH2/TNFSF11/TEAD1/ADCY1/PLEKHA5/MBNL1/PDE4D/FMR1/NRP2/RAB14/DDX3X/FXR1/MEIS2/FOXG1/ACBD3/MATR3/RAP1B/RNF11/CAND1/SON/ATP6V1B2/EPC2/UBR3/UBQLN1/BTAF1/FBXO21/TNRC6B/VCPIP1/CCNT2/TLL1/TTC7B
MIR29B_2_5P	MIR29B_2_5P	194	0.395811	1.4889	0.00446764	0.079686	0.0677106	4625	tags=30%, list=19%, signal=25%	FBN1/FLRT3/UHMK1/RBMS3/ZBTB20/RAB18/WNK1/ARMC8/NPR3/RNF19A/THRA/POU2F2/CENPP/SLC35F1/CCDC148/FGF18/TTC17/STXBP5L/PPM1L/TEAD1/MBNL1/KIAA1549/CTTNBP2NL/EDEM3/IKZF3/WDR82/TLK1/RIC1/PLP1/GJA3/PRKG1/WDFY3/CIT/CTNNA1/RALBP1/SORL1/CACNA2D3/DCDC2/MAP1A/STX16/VANGL1/PLEKHA8/LRP8/RANBP9/TPK1/UBE4A/SMURF2/SYNC/RYBP/FAM160B1/HK2/BTBD10/UBXN7/ARMCX5/NET1/GNG2/RAB11FIP5/TAB3
MIR449A	MIR449A	279	0.381895	1.48917	0.00157481	0.0442514	0.0376011	4705	tags=28%, list=19%, signal=23%	SDK2/ELL2/CERS6/SYNJ1/TPPP/ZFHX4/ZBTB20/SUCO/SHOC2/ANKS1A/SLC37A3/USP31/NRIP3/JAG1/TAF5/PKP4/CACNA1C/DIXDC1/TRIM67/SATB2/IL6R/GLCE/CTNND2/ASB1/KITLG/STK38L/LGR4/LEF1/CACNA1E/CNOT6/JADE2/ARHGAP1/ACBD3/IGF2BP3/TOB2/OSGIN2/CLOCK/NAV1/PRKD1/MAP2K1/ZYG11B/CHM/LYST/ANKRD52/PITPNC1/CAMK4/SLC4A7/HTR2C/NECTIN1/RAB21/CA10/SNAI1/FGD6/CPLX2/DAGLA/RCAN1/SHISA7/PPP1R10/ACSL4/ADIPOR2/NAV3/TMEM255A/MAP7D3/RTN4RL…
MIR5003_3P	MIR5003_3P	296	0.381474	1.48941	0.000410236	0.0188278	0.0159983	5412	tags=33%, list=22%, signal=26%	ITGA6/NUFIP2/TMEM245/ANKRD34B/BRWD1/XPR1/RAVER2/NUP50/TENM1/KLHL11/JAG1/RAB11FIP2/CDON/STARD13/GRPR/MFSD6/ZFX/QSER1/PDK3/SMTNL2/PAFAH1B1/CDH8/CBL/THUMPD1/CDK12/ALG11/MBTPS2/LASP1/DMXL1/SLC16A1/VASH2/SBNO1/ZNF714/MAGI3/NF1/RBM15/KDM5A/CLOCK/ZC3H12C/NR2C2/SLC7A14/SLC6A5/YRDC/CACNA2D1/RC3H1/PGRMC1/PIAS1/KMT5B/USP46/RAB21/CNKSR2/GLS/WDR26/CCDC82/TRIM59/ANLN/TMTC3/KIT/PURA/SSBP2/ATP11B/NAV3/KLF12/YY1/…
CYCLIN_D1_UP.V1_DN	CYCLIN_D1_UP.V1_DN	156	0.404387	1.48978	0.00343856	0.0697251	0.0592466	4308	tags=27%, list=17%, signal=22%	SSTR1/TXLNA/LAMB1/CXCR4/NELL1/SYPL1/NOS1/SMPD1/RXRG/PTPN4/N4BP2L2-IT2/AKAP6/TPM3/CLP1/WWOX/PSEN2/GCK/USP9X/TARBP2/AMHR2/ERCC4/TOB2/DNAJB4/ZNF35/ATR/EIF4G1/CAMK4/BRAF/S100A4/HERC1/KRT17/SNAPC1/KIF1A/BRCA2/ATF7/EZH2/ARNT/ATP6V1A/YLPM1/PVALB/GATA4/IL1A
MIR10399_5P	MIR10399_5P	332	0.375699	1.49036	0.000835479	0.0301404	0.0256108	3219	tags=22%, list=13%, signal=19%	FBN1/PPFIA2/GPR180/PPP1R1B/SLC2A13/GAPVD1/TBPL1/MSX1/FNDC3B/GRIK2/PTPRD/SLC12A2/ANOS1/TGFBR3/CTNNB1/SLC35A3/ROCK2/SALL1/CNTN4/HCN1/IFIT1/SPTY2D1/MAPK8/ASB1/CAMSAP2/CDH8/TGFB2/PPP6R3/ARFGEF1/PLEKHM3/DYNC1H1/SPTBN1/RPS6KA3/EIF4G2/RAPH1/INO80D/TAOK1/VASH2/PDE4D/CTTNBP2NL/PDS5B/LCOR/CCDC186/PTPRB/QKI/ABTB2/NF1/ANKRD44/ETV1/ARID1A/GLCCI1/ZC3H12C/CHMP4B/IGF2R/INTS12/RAB5A/ABL2/FAM126B/RASGRP1/TNFRSF19/…
GOBP_REGULATION_OF_CELL_SUBSTRATE_ADHESION	GOBP_REGULATION_OF_CELL_SUBSTRATE_ADHESION	186	0.397572	1.49044	0.00552441	0.0902779	0.0767106	3364	tags=21%, list=14%, signal=18%	WNT4/ITGA6/CORO1C/UTRN/NEDD9/TACSTD2/BCL6/PRKCE/CLASP1/PLAU/PREX1/S100A10/JAG1/CCR7/SPOCK2/EFNA5/JAK2/ROCK2/MMP12/FBLN1/SPRY4/FERMT1/ILK/SFRP1/NF1/DAG1/IQGAP1/ACTN4/EPHA3/LIMCH1/ARHGAP6/SLK/ROCK1/PKHD1/TSC1/ACER2/PTN/POSTN/ITGA5
MIR548AD_5P_MIR548AE_5P_MIR548AY_5P_MIR548B_5P_MIR548D_5P	MIR548AD_5P_MIR548AE_5P_MIR548AY_5P_MIR548B_5P_MIR548D_5P	451	0.366517	1.49087	0.000122623	0.00844171	0.00717306	3154	tags=23%, list=13%, signal=21%	FLRT3/PDZRN4/ELL2/CERS6/THSD7A/FGL2/SLCO5A1/ZBTB20/PHYHIPL/GRIP1/GAPVD1/MBNL3/BRWD1/NUP50/RICTOR/HIPK1/PCLO/SNAP91/SERINC5/FNDC3B/PLEKHG1/ATXN7L1/NFAT5/RHPN2/CISD2/SACS/CD163/ZNF503/SPAG9/WDR7/IKZF2/SYTL5/SNX16/CBWD1/PPARG/ATXN2/HMBOX1/PTPRG/NEDD4L/CAMSAP2/SLC24A3/SYNM/ZBTB11/KRT28/TPM3/DIP2B/ALG11/SPDYE1/MTF1/TRIM2/GPR85/MAML1/KLRD1/SMG1/PDE1C/TOLLIP/KL/PDE4D/LCOR/GABPB1/ATP11A/PPP1R2/APPBP2/AID…
GOBP_FOREBRAIN_DEVELOPMENT	GOBP_FOREBRAIN_DEVELOPMENT	301	0.380436	1.49121	0.000660603	0.0261316	0.0222044	4199	tags=28%, list=17%, signal=23%	SSTR1/WNT4/DLX5/DLX1/DLX2/ATP2B4/GHRH/LAMB1/MSX1/RTN4/TOX/CXCR4/FAT4/EXT1/SKI/CDON/RAPGEF2/SALL1/DIXDC1/SATB2/PHACTR1/SSTR4/DAB1/ZNF335/PAFAH1B1/APLP1/DMRTA2/FRS2/LHX8/LEF1/STIL/SHH/FEZF2/CDH2/NRP2/NME1/SIX3/ZSWIM6/FOXG1/NCOA1/CHD7/NF1/SRGAP2/LRP6/KDM2B/SLIT2/PRKG1/ISL1/BTG2/DRAXIN/OPHN1/NDE1/TYRO3/CASP3/LHX3/CDK5R2/ATP7A/NEFL/CNTNAP2/TBX19/TSC1/KIF1A/PTN/LRP8/ARHGAP35/DNAJB1/NDEL1/KIF5B/TACC1/SU…
MIR548AB	MIR548AB	450	0.366977	1.49127	0.00017638	0.0109924	0.00934043	3154	tags=23%, list=13%, signal=21%	FLRT3/PDZRN4/ELL2/CERS6/THSD7A/FGL2/SLCO5A1/ZBTB20/PHYHIPL/GRIP1/GAPVD1/MBNL3/BRWD1/NUP50/RICTOR/HIPK1/PCLO/SNAP91/SERINC5/FNDC3B/PLEKHG1/ATXN7L1/NFAT5/RHPN2/CISD2/SACS/CD163/ZNF503/SPAG9/WDR7/IKZF2/SYTL5/SNX16/CBWD1/PPARG/ATXN2/HMBOX1/PTPRG/NEDD4L/CAMSAP2/SLC24A3/SYNM/ZBTB11/KRT28/TPM3/DIP2B/ALG11/SPDYE1/MTF1/TRIM2/GPR85/MAML1/KLRD1/SMG1/PDE1C/TOLLIP/KL/PDE4D/LCOR/GABPB1/ATP11A/PPP1R2/APPBP2/AID…
MIR548AK_MIR548AM_5P_MIR548C_5P_MIR548H_5P_MIR548O_5P_MIR548AU_5P	MIR548AK_MIR548AM_5P_MIR548C_5P_MIR548H_5P_MIR548O_5P_MIR548AU_5P	450	0.367203	1.49219	0.00016929	0.0107078	0.0090986	3154	tags=23%, list=13%, signal=21%	FLRT3/PDZRN4/ELL2/CERS6/THSD7A/FGL2/SLCO5A1/ZBTB20/PHYHIPL/GRIP1/GAPVD1/MBNL3/BRWD1/NUP50/RICTOR/HIPK1/PCLO/SNAP91/SERINC5/FNDC3B/PLEKHG1/ATXN7L1/NFAT5/RHPN2/CISD2/SACS/CD163/ZNF503/SPAG9/WDR7/IKZF2/SYTL5/SNX16/CBWD1/PPARG/ATXN2/HMBOX1/PTPRG/NEDD4L/CAMSAP2/SLC24A3/SYNM/ZBTB11/KRT28/TPM3/DIP2B/ALG11/SPDYE1/MTF1/TRIM2/GPR85/MAML1/KLRD1/SMG1/PDE1C/TOLLIP/KL/PDE4D/LCOR/GABPB1/ATP11A/PPP1R2/APPBP2/AID…
MIR548O_5P_MIR548W	MIR548O_5P_MIR548W	450	0.367203	1.49219	0.00016929	0.0107078	0.0090986	3154	tags=23%, list=13%, signal=21%	FLRT3/PDZRN4/ELL2/CERS6/THSD7A/FGL2/SLCO5A1/ZBTB20/PHYHIPL/GRIP1/GAPVD1/MBNL3/BRWD1/NUP50/RICTOR/HIPK1/PCLO/SNAP91/SERINC5/FNDC3B/PLEKHG1/ATXN7L1/NFAT5/RHPN2/CISD2/SACS/CD163/ZNF503/SPAG9/WDR7/IKZF2/SYTL5/SNX16/CBWD1/PPARG/ATXN2/HMBOX1/PTPRG/NEDD4L/CAMSAP2/SLC24A3/SYNM/ZBTB11/KRT28/TPM3/DIP2B/ALG11/SPDYE1/MTF1/TRIM2/GPR85/MAML1/KLRD1/SMG1/PDE1C/TOLLIP/KL/PDE4D/LCOR/GABPB1/ATP11A/PPP1R2/APPBP2/AID…
GSE39152_BRAIN_VS_SPLEEN_CD103_NEG_MEMORY_CD8_TCELL_DN	GSE39152_BRAIN_VS_SPLEEN_CD103_NEG_MEMORY_CD8_TCELL_DN	183	0.40048	1.49256	0.00386702	0.0741878	0.0630386	3470	tags=21%, list=14%, signal=18%	PTPN1/FAS/RAB12/CXXC5/BCL6/ATP1A1/S100A10/EXT1/JAK2/SRGN/GPR12/SCAMP3/PDK3/RNH1/STAT1/AHR/STAR/RPAP3/TXNRD1/RASGRP2/TMEM167A/OTUD4/PLSCR1/EMP1/DUSP1/CHD7/CDKN2D/TOR1AIP2/CFL2/STX12/BMP2K/S100A11/RNF34/PPARD/CDC34/TLE3/HOXC8/HOXA1
MIR6511A_5P	MIR6511A_5P	177	0.402389	1.49285	0.00422444	0.0780409	0.0663127	2953	tags=25%, list=12%, signal=23%	SLAIN2/C1GALT1/CLEC3A/KPNA3/ZBTB20/FRAS1/SERINC5/ZC4H2/NECTIN3/OLFM3/ADGRL2/SPOCK2/ATP2B3/AFF4/HMBOX1/CAMSAP2/AKAP6/SOX6/ASAP1/CEP85/SLC9A6/TP53INP2/MTF1/KCND3/MAP2/YWHAZ/LASP1/ARHGAP1/APBB2/ATP8A1/N4BP1/CEP350/PLP1/RCOR1/WIPF2/ERAP1/RAB3C/TTPAL/IKZF1/FAM8A1/LIMCH1/KMT2A/STOM/NECTIN1/USP46
HP_ABNORMALITY_OF_DENTAL_STRUCTURE	HP_ABNORMALITY_OF_DENTAL_STRUCTURE	243	0.389882	1.49339	0.00176003	0.0470731	0.0399988	4073	tags=24%, list=16%, signal=20%	DLX3/ITGA6/LIMK1/CLEC7A/LAMA3/WNT10A/SHOC2/EDAR/LRP4/MYO7A/SLC12A2/PPP1R15B/EP300/CEP152/PHEX/LIFR/NRAS/HERC2/TNFSF11/FERMT1/ZMPSTE24/CLDN1/SMCHD1/ADGRV1/CDH11/MBTPS2/PWRN1/PDE4D/LMNA/RELT/NF1/ERCC4/LRP6/CRLF1/ATR/PLEC/RBBP8/ERCC6/CYP27B1/PTCH1/FLNB/NECTIN1/ATP6V0A2/STX16/TSC1/ALMS1/COL17A1/FAM20A/MMP13/FGFR3/ANAPC1/ATP6V1A/JMJD1C/GALNS/PCNT/TRPV3/LAMC2/COL2A1
MIR548AP_5P_MIR548J_5P	MIR548AP_5P_MIR548J_5P	447	0.367866	1.49368	0.000241631	0.0132025	0.0112184	3154	tags=23%, list=13%, signal=21%	FLRT3/PDZRN4/ELL2/CERS6/THSD7A/FGL2/SLCO5A1/ZBTB20/PHYHIPL/GRIP1/GAPVD1/MBNL3/BRWD1/NUP50/RICTOR/HIPK1/PCLO/SNAP91/SERINC5/FNDC3B/PLEKHG1/ATXN7L1/NFAT5/RHPN2/CISD2/SACS/CD163/ZNF503/SPAG9/WDR7/IKZF2/SYTL5/SNX16/CBWD1/PPARG/ATXN2/HMBOX1/PTPRG/NEDD4L/CAMSAP2/SLC24A3/SYNM/ZBTB11/KRT28/TPM3/DIP2B/ALG11/SPDYE1/MTF1/TRIM2/GPR85/MAML1/KLRD1/SMG1/PDE1C/TOLLIP/KL/PDE4D/LCOR/GABPB1/ATP11A/PPP1R2/APPBP2/AID…
MIR548I	MIR548I	448	0.367673	1.49384	0.000215554	0.0124832	0.0106072	3154	tags=23%, list=13%, signal=21%	FLRT3/PDZRN4/ELL2/CERS6/THSD7A/FGL2/SLCO5A1/ZBTB20/PHYHIPL/GRIP1/GAPVD1/MBNL3/BRWD1/NUP50/RICTOR/HIPK1/PCLO/SNAP91/SERINC5/FNDC3B/PLEKHG1/ATXN7L1/NFAT5/RHPN2/CISD2/SACS/CD163/ZNF503/SPAG9/WDR7/IKZF2/SYTL5/SNX16/CBWD1/PPARG/ATXN2/HMBOX1/PTPRG/NEDD4L/CAMSAP2/SLC24A3/SYNM/ZBTB11/KRT28/TPM3/DIP2B/ALG11/SPDYE1/MTF1/TRIM2/GPR85/MAML1/KLRD1/SMG1/PDE1C/TOLLIP/KL/PDE4D/LCOR/GABPB1/ATP11A/PPP1R2/APPBP2/AID…
MIR548AS_5P	MIR548AS_5P	448	0.367808	1.49438	0.000211991	0.0123724	0.0105131	3154	tags=23%, list=13%, signal=21%	FLRT3/PDZRN4/ELL2/CERS6/THSD7A/FGL2/SLCO5A1/ZBTB20/PHYHIPL/GRIP1/GAPVD1/MBNL3/BRWD1/NUP50/RICTOR/HIPK1/PCLO/SNAP91/SERINC5/FNDC3B/PLEKHG1/ATXN7L1/NFAT5/RHPN2/CISD2/SACS/CD163/ZNF503/SPAG9/WDR7/IKZF2/SYTL5/SNX16/CBWD1/PPARG/ATXN2/HMBOX1/PTPRG/NEDD4L/CAMSAP2/SLC24A3/SYNM/ZBTB11/KRT28/TPM3/DIP2B/ALG11/SPDYE1/MTF1/TRIM2/GPR85/MAML1/KLRD1/SMG1/PDE1C/TOLLIP/KL/PDE4D/LCOR/GABPB1/ATP11A/PPP1R2/APPBP2/AID…
MIR548F_3P	MIR548F_3P	450	0.367753	1.49442	0.000156881	0.0100505	0.00854007	3958	tags=24%, list=16%, signal=21%	TDG/CALB1/PGM2L1/PIP4K2A/ZFHX4/TMEM245/SLC2A13/ZBTB20/BRWD1/PCLO/NUAK1/ZEB1/KLHL15/SERINC5/GTF2A1/ZNF280C/ATP2A2/CXCR4/STK39/ELK4/USP31/NFAT5/RNF19A/TGFBR3/ATXN7/VMA21/SOX9/IKZF2/ZFPM2/ABHD6/CNTN4/ZFX/DDHD1/MYO5A/FLI1/ZFAND4/TP53BP1/PPP6R3/THUMPD1/FBXW7/GPAM/UGGT1/ESYT2/MTF1/TEAD1/LTBP1/GPR85/TET2/TTC39B/TXNRD1/SKIL/RAPH1/INO80D/KDELR3/HLF/TAOK1/SERTAD2/PDS5B/EDEM3/GABPB1/DDX3X/PLCH1/HS3ST3A1/ADA…
MIR548BC	MIR548BC	449	0.367909	1.49482	0.000139155	0.00929726	0.00790003	3958	tags=24%, list=16%, signal=21%	TDG/CALB1/PGM2L1/PIP4K2A/ZFHX4/TMEM245/SLC2A13/ZBTB20/BRWD1/PCLO/NUAK1/ZEB1/KLHL15/SERINC5/GTF2A1/ZNF280C/ATP2A2/CXCR4/STK39/ELK4/USP31/NFAT5/RNF19A/TGFBR3/ATXN7/VMA21/SOX9/IKZF2/ZFPM2/ABHD6/CNTN4/ZFX/DDHD1/MYO5A/FLI1/ZFAND4/TP53BP1/PPP6R3/THUMPD1/FBXW7/GPAM/UGGT1/ESYT2/MTF1/TEAD1/LTBP1/GPR85/TET2/TTC39B/TXNRD1/SKIL/RAPH1/INO80D/KDELR3/HLF/TAOK1/SERTAD2/PDS5B/EDEM3/GABPB1/DDX3X/PLCH1/HS3ST3A1/ADA…
MIR548A_5P	MIR548A_5P	450	0.367869	1.4949	0.000153336	0.00995127	0.00845576	3154	tags=23%, list=13%, signal=21%	FLRT3/PDZRN4/ELL2/CERS6/THSD7A/FGL2/SLCO5A1/ZBTB20/PHYHIPL/GRIP1/GAPVD1/MBNL3/BRWD1/NUP50/RICTOR/HIPK1/PCLO/SNAP91/SERINC5/FNDC3B/PLEKHG1/ATXN7L1/NFAT5/RHPN2/CISD2/SACS/CD163/ZNF503/SPAG9/WDR7/IKZF2/SYTL5/SNX16/CBWD1/PPARG/ATXN2/HMBOX1/PTPRG/NEDD4L/CAMSAP2/SLC24A3/SYNM/ZBTB11/KRT28/TPM3/DIP2B/ALG11/SPDYE1/MTF1/TRIM2/GPR85/MAML1/KLRD1/SMG1/PDE1C/TOLLIP/KL/PDE4D/LCOR/GABPB1/ATP11A/PPP1R2/APPBP2/AID…
GSE43955_1H_VS_20H_ACT_CD4_TCELL_WITH_TGFB_IL6_DN	GSE43955_1H_VS_20H_ACT_CD4_TCELL_WITH_TGFB_IL6_DN	177	0.402951	1.49493	0.00403386	0.0760999	0.0646633	1645	tags=14%, list=7%, signal=13%	FBN1/PRDM1/ELL2/SERPINE2/TNC/PCSK2/PDE1A/GLRX/HS3ST1/CCR7/SEMA3C/PCDHA10/FZD9/IKZF2/RAD51/PPARG/ATXN2/NEDD4L/TSR1/PHLDA1/NR2F1/WDR1/KDELR3/APBB2/KIF1C
NAKAYA_B_CELL_FLUARIX_FLUVIRIN_AGE_18_50YO_7DY_DN	NAKAYA_B_CELL_FLUARIX_FLUVIRIN_AGE_18_50YO_7DY_DN	275	0.3849	1.49509	0.00119615	0.0369843	0.0314261	4056	tags=24%, list=16%, signal=20%	TDG/DDX18/CLEC7A/PARM1/ZBTB20/TBPL1/MYO7A/USP34/FMO5/ZMAT3/LRRC37A3/DIAPH2/WWP1/SMPD1/FGF18/STK10/BTBD7/NCOA2/OAS2/TTBK2/RNH1/ELMO1/CDC42EP3/SPTBN1/EIF4G2/SKIL/TCP11L1/DMXL1/ZNF107/PHLPP1/USP9X/FBXO28/APPBP2/INPP5F/ZNF81/NF1/HR/NOX1/ARID1A/LSM1/ZNF35/WIPF2/TMOD1/LYST/SORL1/HERC1/NCLN/DGCR8/PSD3/FYCO1/RCAN1/MRPS18C/NAA50/DHX9/KIAA1614/LETM1/DICER1/PAPOLA/AKAP13/ANAPC1/PCNT/TLE1/NFYC/ID2/YLPM1
GSE22935_UNSTIM_VS_24H_MBOVIS_BCG_STIM_MYD88_KO_MACROPHAGE_UP	GSE22935_UNSTIM_VS_24H_MBOVIS_BCG_STIM_MYD88_KO_MACROPHAGE_UP	192	0.397813	1.49516	0.00596642	0.0936676	0.0795909	2990	tags=21%, list=12%, signal=18%	SLAIN2/ELL2/SLC41A2/TBPL1/GFOD1/ZEB1/MPZL3/RAB18/ATXN1L/USP31/FAM98A/PRDM4/ROCK2/CKAP4/ITGA9/QSER1/CDK17/ABHD2/PAFAH1B1/AKAP6/DSTYK/PUS3/AGO2/P2RX4/GMEB1/JADE2/UBOX5/ANKIB1/PPP1R13B/DUSP1/ITPRIPL2/RNF11/PIP4K2C/TTPAL/USP22/BTAF1/HS6ST1/ZNF438/RAB43/GUCD1
GTACTGT_MIR101	GTACTGT_MIR101	237	0.390682	1.49518	0.00294041	0.0639423	0.0543329	5078	tags=35%, list=20%, signal=28%	FLRT3/SLC1A1/ZFHX4/CCNJ/CADM1/PRKCE/RAP2C/EYA1/ABCC5/MXD1/SOX9/SLC39A10/FOS/ANKRD17/SOCS5/XKR6/CBL/ASAP1/PHLDA1/FBXW7/DIP2B/DSTYK/THRB/SMARCA1/GPR85/MBNL1/JUNB/CDH11/ZNF746/RAPH1/PDE4D/OTUD4/EDEM3/LRRN1/DDX3X/EMP1/ZNF532/DUSP1/RAP1B/QKI/N4BP1/DAG1/DCUN1D3/EMSY/ARID1A/ESCO1/EXOC5/RAB5A/CERS2/TNRC6B/USP47/KMT2A/DYRK1A/PTCH1/TULP4/PDE4A/KIF1A/CTCF/ERP44/RANBP9/KCNH7/EZH2/STAG2/LMNB1/RNF38/SETD2/APP/…
LET_7B_5P	LET_7B_5P	372	0.375262	1.4959	0.0002746	0.0144679	0.0122936	3788	tags=24%, list=15%, signal=21%	ACVR2A/UTRN/FRAS1/PLXNC1/CCNJ/RICTOR/LINGO1/MAP3K1/DTX2/FNDC3B/ATP2A2/COL4A6/PTPRD/ABCC5/TGFBR3/PPP1R15B/CPA4/STARD13/IKZF2/SNX16/MIB1/TRIM67/SLF2/GXYLT1/FAM122A/SPRYD4/CEP135/FNDC3A/MAPK8/SENP2/USP24/NRAS/SMIM3/AKAP6/ASAP1/BSN/NME4/CLP1/GAN/EIF4G2/GFM2/SKIL/TMEM167A/CBX5/EDEM3/DTX4/RANBP2/COIL/CRTAM/DUSP1/MEIS2/AEN/WDR37/SDK1/ERCC4/IGF2BP3/OPA3/GNPTAB/AHCTF1/LIPT2/FNIP1/AMOT/ZFYVE26/ABL2/CASP3/E…
MIR548E_3P	MIR548E_3P	449	0.368226	1.4961	0.00013561	0.00908474	0.00771946	3958	tags=24%, list=16%, signal=21%	TDG/CALB1/PGM2L1/PIP4K2A/ZFHX4/TMEM245/SLC2A13/ZBTB20/BRWD1/PCLO/NUAK1/ZEB1/KLHL15/SERINC5/GTF2A1/ZNF280C/ATP2A2/CXCR4/STK39/ELK4/USP31/NFAT5/RNF19A/TGFBR3/ATXN7/VMA21/SOX9/IKZF2/ZFPM2/ABHD6/CNTN4/ZFX/DDHD1/MYO5A/FLI1/ZFAND4/TP53BP1/PPP6R3/THUMPD1/FBXW7/GPAM/UGGT1/ESYT2/MTF1/TEAD1/LTBP1/GPR85/TET2/TTC39B/TXNRD1/SKIL/RAPH1/INO80D/KDELR3/HLF/TAOK1/SERTAD2/PDS5B/EDEM3/GABPB1/DDX3X/PLCH1/HS3ST3A1/ADA…
LET_7A_5P_LET_7C_5P_LET_7E_5P	LET_7A_5P_LET_7C_5P_LET_7E_5P	370	0.375599	1.49623	0.000341709	0.0168721	0.0143365	3788	tags=24%, list=15%, signal=21%	ACVR2A/UTRN/FRAS1/PLXNC1/CCNJ/RICTOR/LINGO1/MAP3K1/DTX2/FNDC3B/ATP2A2/COL4A6/PTPRD/ABCC5/TGFBR3/PPP1R15B/CPA4/STARD13/IKZF2/SNX16/MIB1/TRIM67/SLF2/GXYLT1/FAM122A/SPRYD4/CEP135/FNDC3A/MAPK8/SENP2/USP24/NRAS/SMIM3/AKAP6/ASAP1/BSN/NME4/CLP1/GAN/EIF4G2/GFM2/SKIL/TMEM167A/CBX5/EDEM3/DTX4/RANBP2/COIL/CRTAM/DUSP1/MEIS2/AEN/WDR37/SDK1/ERCC4/IGF2BP3/OPA3/GNPTAB/AHCTF1/LIPT2/FNIP1/AMOT/ZFYVE26/ABL2/CASP3/E…
GSE3982_BASOPHIL_VS_TH1_UP	GSE3982_BASOPHIL_VS_TH1_UP	175	0.401607	1.49635	0.00513328	0.0865537	0.0735461	4336	tags=25%, list=17%, signal=21%	PCSK5/GRIA1/P2RY14/NTM/EMILIN2/BCL6/MKRN1/MXD1/PRDM4/ZNF106/USP25/BTBD7/POLR2A/NFE2/RERE/SOX13/RRAGA/TFAP2B/STAT5B/DUSP1/MEIS2/BBS9/PLBD1/KDM5A/SERINC1/OSGIN2/S100A4/LAPTM4A/HCK/CTCF/HCP5/PRDM8/MAP2K4/SCP2/KIT/STAG2/NDRG1/GSK3B/LGALS8/SVIL/YLPM1/UBA3/LPIN1/LMAN2L
MIR98_5P	MIR98_5P	370	0.375719	1.49671	0.0003344	0.0167492	0.0142321	3788	tags=24%, list=15%, signal=21%	ACVR2A/UTRN/FRAS1/PLXNC1/CCNJ/RICTOR/LINGO1/MAP3K1/DTX2/FNDC3B/ATP2A2/COL4A6/PTPRD/ABCC5/TGFBR3/PPP1R15B/CPA4/STARD13/IKZF2/SNX16/MIB1/TRIM67/SLF2/GXYLT1/FAM122A/SPRYD4/CEP135/FNDC3A/MAPK8/SENP2/USP24/NRAS/SMIM3/AKAP6/ASAP1/BSN/NME4/CLP1/GAN/EIF4G2/GFM2/SKIL/TMEM167A/CBX5/EDEM3/DTX4/RANBP2/COIL/CRTAM/DUSP1/MEIS2/AEN/WDR37/SDK1/ERCC4/IGF2BP3/OPA3/GNPTAB/AHCTF1/LIPT2/FNIP1/AMOT/ZFYVE26/ABL2/CASP3/E…
GSE3982_NEUTROPHIL_VS_EFF_MEMORY_CD4_TCELL_UP	GSE3982_NEUTROPHIL_VS_EFF_MEMORY_CD4_TCELL_UP	175	0.401823	1.49715	0.00513328	0.0865537	0.0735461	4071	tags=25%, list=16%, signal=21%	UHRF1BP1L/LMO2/P2RY14/HEY1/BCL6/SLCO3A1/RAP2C/MXD1/DYSF/EXT1/HLA-A/COTL1/SLC12A6/DENND3/CHD1/CDK12/SLC6A6/JUNB/PLSCR1/DENND5A/USP9X/NCOA1/LST1/GIT2/MKLN1/BTN2A2/CERS2/BMP2K/HEXIM1/BCL3/DOCK4/TMCC1/TLE3/ERP44/MAP2K4/NDEL1/OSTF1/APOBR/GSK3B/GALNS/NAB1/TECPR2/CAPZA2
GSE18791_CTRL_VS_NEWCASTLE_VIRUS_DC_8H_DN	GSE18791_CTRL_VS_NEWCASTLE_VIRUS_DC_8H_DN	164	0.404545	1.49727	0.00393658	0.0750027	0.063731	4488	tags=26%, list=18%, signal=21%	GPR180/MAML2/HERC6/NLRC5/SLCO3A1/RTP4/ATP2B3/DDX60/GRIP2/IFIT1/OAS2/TGFB2/TNFSF10/IFI44/SMCHD1/CDH11/SERPING1/RNF144B/PLSCR1/IFI6/USP18/MKLN1/RNF213/ANKFY1/SBK1/INTS12/OAS3/ARL5B/BCL3/TGM1/GCM1/STAT2/MX1/CMPK2/GBP4/CXCL11/PNPT1/HERC5/HK2/PAPOLG/MASTL/SP110
GSE21033_3H_VS_24H_POLYIC_STIM_DC_UP	GSE21033_3H_VS_24H_POLYIC_STIM_DC_UP	146	0.410354	1.4973	0.00680746	0.0998976	0.0848846	3552	tags=23%, list=14%, signal=20%	ITGA6/MAP3K8/PDPK1/INPP5D/SPATS2L/PREX1/LNPEP/RANBP10/TGFBR3/TBC1D2B/SLC12A6/POLR2A/TRPV2/TTC17/PPFIBP2/MBNL1/CABYR/PRRC2C/PPP1R13B/WDFY2/IKZF3/PSAP/RNF169/ZFP36/TTPAL/SATB1/RAB5A/TNRC6B/DUSP7/HELZ/KDM4C/GFI1/GBP4/AHDC1
MIR1284	MIR1284	211	0.394194	1.49743	0.00320324	0.0668575	0.0568099	5103	tags=33%, list=21%, signal=27%	MEST/RB1CC1/FNDC3B/ATP2A2/MGA/EP300/ZNF236/JAK2/ZFPM2/RXRG/TRIP12/SLC39A10/GLG1/USP24/MAP1B/FBXO33/KDM7A/SPRY4/LIN9/TRIM2/PDE1C/SKIL/INO80D/TAOK1/FMR1/CTTNBP2NL/PDS5B/PHLPP1/EPB41L2/KALRN/TOR1AIP2/SON/OSGIN2/RIF1/ARL4C/UBQLN1/RORA/DHRS7/ZNF436/GIN1/PIAS1/PSD3/SP8/RNF34/UBL3/SNAI1/DAGLA/SP100/SNX31/REST/UBR5/RRM2/SVIL/ID2/CAPZA2/ID4/HCFC2/PAPOLG/ZNF384/CREBBP/AUTS2/ECT2/ZNF652/KMT2E/ARHGEF12/SEC24…
AAANWWTGC_UNKNOWN	AAANWWTGC_UNKNOWN	163	0.40504	1.4977	0.00665746	0.0988152	0.0839649	3718	tags=28%, list=15%, signal=24%	PPFIA2/MGLL/TRPM3/ATP2B4/BCL6/MPZL3/ATXN7L1/GRHL3/ZNF462/SPAG9/EFNA5/MID1/SATB2/PAX6/AFF4/DAB1/MAML3/SPARCL1/NRAS/FBXW7/CDC42EP3/SIX5/SOX13/MBNL1/JADE2/SKIL/LRRN1/CNTFR/DUSP1/PPP2R2A/TLK1/SGCD/RORA/SOX5/NNAT/PIK3R3/EBF1/PHTF1/ITM2C/EPHA7/DMD/PPP1R10/PPP3CC/OTX2/KLF12/ATP1B1
MIR548BB_5P	MIR548BB_5P	453	0.368038	1.49801	0.000192665	0.0116539	0.00990249	3154	tags=23%, list=13%, signal=21%	FLRT3/PDZRN4/ELL2/CERS6/THSD7A/FGL2/SLCO5A1/ZBTB20/PHYHIPL/GRIP1/GAPVD1/MBNL3/BRWD1/NUP50/RICTOR/HIPK1/PCLO/SNAP91/SERINC5/FNDC3B/PLEKHG1/ATXN7L1/NFAT5/RHPN2/CISD2/SACS/CD163/ZNF503/SPAG9/WDR7/IKZF2/SYTL5/SNX16/CBWD1/PPARG/ATXN2/HMBOX1/PTPRG/NEDD4L/CAMSAP2/SLC24A3/SYNM/ZBTB11/KRT28/TPM3/DIP2B/ALG11/SPDYE1/MTF1/TRIM2/GPR85/MAML1/KLRD1/SMG1/PDE1C/TOLLIP/KL/PDE4D/LCOR/GABPB1/ATP11A/PARD3/PPP1R2/APPB…
MIR6733_5P	MIR6733_5P	244	0.390248	1.49836	0.00104972	0.03409	0.0289669	3841	tags=25%, list=15%, signal=22%	CLEC7A/THSD7A/KPNA3/ZBTB20/RAVER2/RICTOR/CADM1/ANKS1A/CLASP1/PPIP5K2/EFNA5/KLHDC10/FGF18/PDK3/ANKRD17/FNDC3A/MAPK8/SLC4A8/LZTS3/PCDH12/NHSL2/PPM1L/CACNA1E/CDH11/YWHAZ/RGS8/DGKH/MIA3/FAR2/ZNF704/AFF2/SLC18A1/FAM234B/TOB2/GSPT1/SLC7A14/AGO3/SCUBE2/RORA/IPPK/RABGAP1/CGN/RC3H1/BEND3/EVC/KMT2A/TIGAR/USP46/TSC1/ACER2/PTN/WDR26/ZBTB4/KSR2/TACC1/FILIP1/SPOCK3/ATP1B1/VTCN1/EPM2AIP1/PLCD4/BTN3A3
SRY_02	SRY_02	230	0.392155	1.49906	0.00284064	0.0628041	0.0533657	3750	tags=27%, list=15%, signal=23%	TECTA/PDZRN4/ACVR2A/DHRS3/MDGA1/HEY1/CCNJ/TACSTD2/CADM1/OPCML/RHOBTB1/HS3ST1/PPP2R2B/ADGRL2/CTNNB1/IKZF2/RNF43/MAML3/MAP1B/OLFML3/SOX6/CHD1/LRCH2/NR4A3/DIP2B/CDC42EP3/TCF4/CACNA1E/ZFYVE1/PLEKHA5/MAML1/EIF4G2/NIPBL/CTTNBP2NL/TFAP2B/LRRN1/CPNE1/PPM1D/MAGI3/RELT/QKI/ZIC2/ZC3H6/CFL2/SATB1/LYST/SOX5/ZNF436/TNFRSF19/EBF1/PIAS1/SP8/PTN/EPHA7/ZNF668/PURA/NKX2-2/STAG2/DCHS1/UBR5/PUM1/KAT6A
GSE39820_CTRL_VS_TGFBETA1_IL6_IL23A_CD4_TCELL_UP	GSE39820_CTRL_VS_TGFBETA1_IL6_IL23A_CD4_TCELL_UP	185	0.399926	1.4993	0.0028782	0.0633077	0.0537936	4859	tags=33%, list=20%, signal=27%	ANTXR2/PGM2L1/TMEM245/PLCXD2/ITGB1/PPP1R15B/PDIA5/ZNF592/ZNF106/MID1/IKZF2/SLC5A3/TP53BP1/TMEM62/ASH1L/PHLDA1/ELMO1/ERCC6L2/ESYT2/MORC3/SERTAD2/OTUD4/USP9X/CEP192/RBM15/SRRM2/RBAK/SERPINB9/DENND1B/RIF1/AHCTF1/TTPAL/FAM8A1/PPIC/RFX5/WDR44/NEFH/SACM1L/STX16/ZNF770/BORA/CNOT6L/RPS6KB1/JMJD1C/NCF1/POM121/MCM8/NAA20/PAPOLG/UBXN7/TUBGCP5/CCDC117/RPA2/CCNT1/ABCB7/TRMT1L/CDC25A/VRK2/PHF14/PHC3/FOXN3
HP_ABNORMALITY_OF_THE_VOICE	HP_ABNORMALITY_OF_THE_VOICE	386	0.374846	1.49965	0.000316721	0.0161082	0.0136874	5330	tags=30%, list=21%, signal=24%	FBN1/LIMK1/FLRT3/LAMA3/SYNJ1/EPAS1/SHOC2/MSX1/GRHL3/ANOS1/PPP1R15B/OCA2/THRA/TWNK/SLC26A2/ATXN2/LIFR/CTNND2/ADAMTSL2/SIL1/CRYAB/GBA/SPRY4/HERC2/TPM3/SRPX2/ZMPSTE24/TRIM2/LRP12/WWOX/SRCAP/NIPBL/SERPING1/PWRN1/FMR1/SUZ12/MDM2/STAT5B/LMNA/MATR3/CHD7/NF1/AFF2/ERCC4/SLC52A3/GNPTAB/GNAI3/CRLF1/COL6A3/WDFY3/PLEC/RBBP8/ZFYVE26/EIF4G1/GNAL/BPTF/HS6ST1/NEFH/PRKRA/BRAF/KRT17/KMT2A/DGCR8/CNTNAP2/B3GALNT2/NEC…
GSE3982_EOSINOPHIL_VS_CENT_MEMORY_CD4_TCELL_UP	GSE3982_EOSINOPHIL_VS_CENT_MEMORY_CD4_TCELL_UP	176	0.403403	1.49966	0.0045742	0.0804862	0.0683904	3487	tags=22%, list=14%, signal=19%	MAP3K8/SMAD7/SYNJ1/NUP50/PLXNC1/GFOD1/BCL6/MKRN1/RB1CC1/EYA1/MAP3K3/CKAP4/CHSY1/CHST15/MYO5A/FOS/PDCD4/CHIA/TXNRD1/SELPLG/SBNO1/APLP2/SERINC1/ATP6V1B2/TNFSF13/USP22/ACTN1/JARID2/PIK3R3/FNBP1L/ZBTB48/FGD6/ERP44/TACC1/NOL10/ACSL4/ADIPOR2/KIT
GSE17974_IL4_AND_ANTI_IL12_VS_UNTREATED_72H_ACT_CD4_TCELL_UP	GSE17974_IL4_AND_ANTI_IL12_VS_UNTREATED_72H_ACT_CD4_TCELL_UP	143	0.412821	1.49977	0.00557758	0.0907303	0.077095	3007	tags=22%, list=12%, signal=19%	SCPEP1/TMEM245/IL10RA/SERINC5/HOMER2/LIMA1/PDE9A/THRA/EFNA5/IKZF2/TRIM67/MMP12/MAL/PHLDA1/SVOP/CLDN1/CAMK1/ADGRV1/GDE1/IFFO2/HTR2B/MS4A12/SLC39A2/AKAP12/CD3G/TIMP1/GPR146/LRRC32/QRICH2/BMS1P1/ATP6V0A2
MIR130B_5P	MIR130B_5P	176	0.403436	1.49979	0.0045742	0.0804862	0.0683904	2557	tags=24%, list=10%, signal=22%	UNC5D/ATP8A2/GRIA1/SLC1A1/ZBTB20/UTRN/RB1CC1/RAB11FIP2/ATXN7/SOX9/CHMP7/ZFX/ARID5B/AP1G1/SPTY2D1/AKAP6/ASH1L/CDK12/SMARCA1/TET2/PDE1C/CNOT1/ADAM10/DENND5A/RPRD2/SOGA3/PCDH17/FREM2/ZNF704/ITPRIP/PLP1/KIAA0513/NAV2/GRAMD1B/PRKG1/CHIC1/ZNF460/ENDOU/SLC26A7/RORA/RSBN1/CREG2
MIR202_3P	MIR202_3P	220	0.394163	1.49986	0.00207262	0.0523321	0.0444674	3856	tags=27%, list=16%, signal=23%	ACVR2A/MEST/UTRN/ENOX2/CCNJ/KPNA1/SLC16A10/PTPRD/NECTIN3/RAB11FIP2/STARD13/IKZF2/ROCK2/COL9A3/IL6R/GXYLT1/SENP2/SMIM3/ASAP1/BSN/CCND1/CACNA1E/CNOT6/TET2/SKIL/DTX4/SOGA3/CCDC186/DUSP1/IGF2BP3/CLOCK/SLC7A14/GNPTAB/EPHA3/CPED1/COL6A3/BTG2/TNRC6B/ANKRD52/SCYL3/KDM3A/PGRMC1/SULT1C2/ZSWIM5/ROCK1/CDC34/ADAMTS8/POSTN/TSPAN2/DMD/ADIPOR2/CTDSPL2/TSPEAR/BORA/DICER1/SLC38A9/CPEB4/CNOT6L/IPO11
REACTOME_CHROMATIN_MODIFYING_ENZYMES	REACTOME_CHROMATIN_MODIFYING_ENZYMES	201	0.396927	1.49987	0.00288663	0.0633254	0.0538087	4444	tags=27%, list=18%, signal=23%	KAT6B/BRWD1/EP400/SMARCA2/ATXN7/KMT2C/EP300/JAK2/ARID5B/TADA2B/SETD1B/NCOA2/ASH1L/KDM7A/CCND1/MECOM/JADE2/JMJD6/ELP4/SUZ12/HCFC1/MORF4L1/NCOA1/SAP30/ASH2L/ARID1A/KDM5A/RCOR1/KDM2B/KMT2D/CLOCK/USP22/TRRAP/RBBP5/KDM3A/KAT2B/KMT2A/KMT5B/KDM2A/SETD3/ATF7IP/PADI3/PBRM1/KDM4C/EZH2/REST/ATXN7L3/KAT6A/SETD2/CHD4/KMT2B/BRPF3/KDM3B/CREBBP/GATAD2B
HNF1_Q6	HNF1_Q6	192	0.399078	1.49992	0.00540998	0.0889871	0.0756138	4129	tags=28%, list=17%, signal=24%	PRDM1/PDZRN4/DLX1/ACVR2A/SLCO5A1/RUNX1/MED12L/TENM1/COL4A6/WNK1/SAMD11/AXIN2/TOP3B/SLC12A2/PPP2R2B/ZFPM2/SATB2/RAB3IP/FLI1/AFM/NCKAP5/POLR2A/TIAF1/AFP/GEN1/GAN/MYRF/PDE4D/CTTNBP2NL/FOXG1/ZIC2/ANGPTL3/COL4A5/CLOCK/ARL4C/RORA/ISL1/SLC7A9/KLB/NAPSA/TULP4/PKHD1/CTCF/ZBTB4/HOXA10/DMD/PURA/STAG2/ANPEP/TMEM87A/SLC5A4/RASGRF2/TBR1/CREB5
VILLANUEVA_LIVER_CANCER_KRT19_UP	VILLANUEVA_LIVER_CANCER_KRT19_UP	161	0.406715	1.49999	0.00560275	0.0909025	0.0772413	6315	tags=39%, list=25%, signal=29%	TDG/NUAK1/TAF5/C2CD4A/SOX9/PDZD8/RAB34/MKI67/CEP135/CTNND2/GOLGA3/NCAPG/STIL/IFFO2/ZNF532/ZNF292/GPSM2/GNPTAB/COL22A1/NDE1/SIPA1L3/CEP55/ALMS1/KIF23/DEFA5/TUG1/ANLN/RRP1B/EZH2/TAC1/LMNB1/BUB1/MCM8/HK2/RRM1/TPX2/ECT2/NDC80/CDC25A/HJURP/ADAM17/SFMBT1/CENPO/P3H4/TROAP/NCOA6/TDRD9/PHTF2/RFX3/CKAP2L/KIF4A/FUBP1/ZBED5/STRBP/SGO2/GABRB3/TTK/MELK/AGO1/TRMT6/CASP2/NCAPH/DLGAP5
GSE4984_LPS_VS_VEHICLE_CTRL_TREATED_DC_DN	GSE4984_LPS_VS_VEHICLE_CTRL_TREATED_DC_DN	173	0.403347	1.50004	0.00493593	0.0840939	0.071456	3739	tags=25%, list=15%, signal=22%	PRDM1/ACVR2A/CORO1C/CHST11/RUNX1/ATP2B4/TOX/CD5/STK39/WNK1/NFAT5/RNF19A/TGFBR3/MIB1/COTL1/MYO5A/TBC1D2B/DENND3/ZNF335/NCOA2/ASAP1/SLC6A6/PLEKHA5/KIAA1109/CNOT1/KIF1C/DGKH/WEE1/NF1/IQGAP1/ACTN4/GTDC1/TMX4/KATNAL1/ALOX5AP/SNRNP200/TBX19/EFCAB14/ARHGAP35/PDZD11/CPEB4/TMBIM6/BICD1/AKAP13
GSE42021_TREG_PLN_VS_CD24LO_TREG_THYMUS_DN	GSE42021_TREG_PLN_VS_CD24LO_TREG_THYMUS_DN	168	0.405125	1.50011	0.00636244	0.0973289	0.082702	4342	tags=25%, list=17%, signal=21%	LMO2/HERC6/RFPL2/SPATS2L/TOP3B/EXT1/PRDM4/HLA-A/PCDHA10/DDX60/IFIT1/MISP/OAS2/TMEM62/CRYAB/IFI44/STAT1/PLSCR1/IFI6/USP18/DYNC1LI1/CHD7/KLHL29/ZFP36/LAP3/IFI30/OAS3/ATP6V1H/TLL1/CDC34/HCP5/MX1/HOXA10/SP100/HLA-J/B3GALT5/SMAD6/DDX24/IFI27/HERC5/SAMHD1/TYMP
MIR34C_5P	MIR34C_5P	235	0.392355	1.50014	0.00298522	0.0645409	0.0548415	4360	tags=28%, list=18%, signal=23%	SDK2/CERS6/SYNJ1/TPPP/ZFHX4/ZBTB20/SUCO/SHOC2/ANKS1A/SLC37A3/NRIP3/JAG1/TAF5/PKP4/CACNA1C/DIXDC1/TRIM67/SATB2/IL6R/GLCE/CTNND2/ASB1/KITLG/STK38L/LGR4/LEF1/CACNA1E/CNOT6/JADE2/ARHGAP1/ACBD3/IGF2BP3/TOB2/OSGIN2/CLOCK/NAV1/MAP2K1/ZYG11B/LYST/ANKRD52/PITPNC1/SLC4A7/HTR2C/NECTIN1/SNAI1/FGD6/CPLX2/DAGLA/RCAN1/SHISA7/PPP1R10/ACSL4/ADIPOR2/NAV3/TMEM255A/MAP7D3/RTN4RL1/INA/TMEM200B/SEMA4B/SNX15/TANC2/SERP…
MIR6739_5P	MIR6739_5P	246	0.390676	1.50021	0.00106658	0.0341996	0.02906	3841	tags=25%, list=15%, signal=22%	CLEC7A/THSD7A/KPNA3/ZBTB20/RAVER2/RICTOR/CADM1/ANKS1A/CLASP1/PPIP5K2/PPP1R15B/EFNA5/KLHDC10/FGF18/PDK3/ANKRD17/FNDC3A/MAPK8/SLC4A8/LZTS3/PCDH12/NHSL2/PPM1L/CACNA1E/CDH11/YWHAZ/RGS8/DGKH/MIA3/FAR2/ZNF704/AFF2/SLC18A1/FAM234B/TOB2/GSPT1/SLC7A14/AGO3/SCUBE2/RORA/IPPK/RABGAP1/CGN/RC3H1/EVC/KMT2A/TIGAR/USP46/TSC1/ACER2/PTN/WDR26/KSR2/TACC1/FILIP1/SPOCK3/KLF12/ATP1B1/VTCN1/EPM2AIP1/PLCD4/BTN3A3
GSE17721_CPG_VS_GARDIQUIMOD_8H_BMDC_DN	GSE17721_CPG_VS_GARDIQUIMOD_8H_BMDC_DN	183	0.402551	1.50028	0.00342688	0.0696192	0.0591566	3834	tags=23%, list=15%, signal=20%	PRDM1/HEATR1/CH25H/ITGB1/ATXN7L1/HSPA2/NOMO1/EXT1/PRDM4/GLG1/SCAMP3/SLC4A8/USP24/BOC/ARFGEF1/POLR2A/RPS6KA3/ZMPSTE24/RASSF3/TP53INP2/EMC7/CASR/UTP20/QKI/ADAM19/PLBD1/TOB2/B3GNT2/UBQLN1/YRDC/TM9SF2/RRBP1/CTNNA1/KMT2A/SLK/LRP8/IL1RAP/TPK1/DICER1/UBR5/TMBIM6/SMAD6
GOBP_POSITIVE_REGULATION_OF_WNT_SIGNALING_PATHWAY	GOBP_POSITIVE_REGULATION_OF_WNT_SIGNALING_PATHWAY	159	0.407353	1.50045	0.00646999	0.0979578	0.0832364	1660	tags=14%, list=7%, signal=13%	DLX5/NKD1/DKK2/DACT1/TNKS2/WNK1/USP34/AXIN2/SKI/FZD9/PRDM15/SALL1/DIXDC1/LGR4/GPRC5B/CSNK2A1/ILK/SHH/PSMB10/SFRP1/LGR6/DDX3X
GSE2706_UNSTIM_VS_2H_LPS_AND_R848_DC_DN	GSE2706_UNSTIM_VS_2H_LPS_AND_R848_DC_DN	160	0.407036	1.50057	0.00235469	0.056047	0.047624	3126	tags=22%, list=13%, signal=20%	PIM3/MAP3K8/LAMA3/TPPP/IL10RA/HERC6/DUSP2/C17orf58/CCR7/RTP4/RAPGEF2/IFIT1/RAB3IP/NR4A3/IFI44/CLDN1/KCNA3/JUNB/RNF144B/HS3ST3B1/DUSP1/ZIC2/DCUN1D3/DNAJB4/NETO2/BID/ZC3H12C/ARL5B/ETV3/BTG2/LRRC32/RASGRP1/RAB21/NUP98/FXYD6/PTGER4
HP_DISTAL_AMYOTROPHY	HP_DISTAL_AMYOTROPHY	136	0.415706	1.5007	0.00590368	0.0932153	0.0792066	4351	tags=26%, list=18%, signal=21%	MME/ZBTB20/ZC4H2/SETX/DYSF/SACS/VPS13D/ATXN2/PDK3/HSPB8/TPM3/LRP12/GAN/KIF1C/LMNA/MATR3/SLC52A3/ABHD12/CCT5/ATL1/ZFYVE26/ATP7A/NEFL/FLNC/KIF1A/LDB3/MFN2/YY1/NDRG1/HK1/PLOD3/MPZ/SVBP/TYMP/MYO9A
GOBP_SKELETAL_SYSTEM_DEVELOPMENT	GOBP_SKELETAL_SYSTEM_DEVELOPMENT	390	0.375018	1.50114	0.000251167	0.01349	0.0114626	1497	tags=13%, list=6%, signal=13%	FBN1/CLEC3A/DLX5/DLX1/ACVR2A/DHRS3/DLX2/PCSK5/SMAD7/PIP4K2A/GDF10/OSR1/CHST11/RUNX1/SPNS2/MSX1/AXIN2/FAT4/NPR3/EXT1/SKI/EP300/SOX9/THRA/CTNNB1/CHSY1/OSR2/DMRT2/ARID5B/SATB2/PHEX/FGF18/HOXC9/GLG1/FLI1/SIGLEC15/TGFB2/SOX6/ASH1L/PAPSS2/ANXA6/FBXW7/TNFSF11/RPS6KA3/DLX6/ZMPSTE24/SHH/WWOX/CDH11/SFRP1/NIPBL/MBTPS2
MIR4279	MIR4279	201	0.397266	1.50115	0.0028268	0.0628041	0.0533657	3759	tags=25%, list=15%, signal=21%	PRDM1/ATP8A2/KPNA6/XPR1/EPAS1/HIPK1/MKRN1/KLHL15/ROR1/GPR162/KMT2C/PPTC7/CHMP7/MYO5A/KCNK10/AFF1/PXN/FOS/NRAS/STXBP5L/CACNA1E/SMARCA1/USP18/DYNC1LI1/ETV1/ARID1A/FAM234B/DNAJB4/GLCCI1/OPA3/CLOCK/KCNH5/GNAL/TNRC6B/CENPF/SNX19/IRF2/ZSWIM5/KDM2A/PRKAG2/STXBP5/KSR2/CTDSPL2/GEMIN5/SSBP2/ANKRD13A/STAG2/KLF12/CPEB4/RALGAPB
KRAS.DF.V1_UP	KRAS.DF.V1_UP	172	0.404194	1.50129	0.00506168	0.085643	0.0727723	4231	tags=28%, list=17%, signal=23%	CDKN2B/FLRT3/AKR1C3/BCL6/PDLIM2/PLAU/GLRX/HSPA2/JAK2/SLC26A2/SRGN/IFIT1/PROCR/PTPRG/CAT/TIMP4/TMEM158/IFI44/SMARCA1/HS3ST3A1/ZNF654/PPM1D/INPP5F/AKAP12/FAR2/BBS9/ADGRE5/SAP30/COL6A3/CTNNBL1/PITPNC1/SLC4A7/CCNT2/BCL3/TFPI2/LRP8/TUBG2/CORO1A/BORA/RAC2/SRPX/ANPEP/CLPB/BMPR2/IFI27/CLDN5/RRAD/HERC5
NAKAYA_PLASMACYTOID_DENDRITIC_CELL_FLUARIX_FLUVIRIN_AGE_18_50YO_7DY_UP	NAKAYA_PLASMACYTOID_DENDRITIC_CELL_FLUARIX_FLUVIRIN_AGE_18_50YO_7DY_UP	189	0.399652	1.50168	0.00303048	0.064882	0.0551313	5565	tags=36%, list=22%, signal=28%	KPNA6/HIPK3/NTM/ZMAT3/RHOB/CDHR5/COL9A3/ITSN2/COTL1/IL6R/CEP135/AKAP6/POLR2A/ZPR1/CDC42EP3/CAMSAP1/NIPBL/ELP4/MAP3K7/GABPB1/CTSO/FAR2/APLP2/PLBD1/IQGAP1/LRRC37A2/WDFY3/TNFSF13/OAS3/HEXIM1/RALBP1/IL10RB/SLC4A7/EEA1/ATF7IP/STX16/TMCC1/MRPS18C/PDE4DIP/SFSWAP/EPB41L3/SF1/ARNT/RALGAPB/LGALS8/POM121/SNX27/LPIN1/DNAJB6/ARIH1/SPEN/CDC25A/AIFM1/EYA3/TRIM33/CENPO/S100A2/DLG1/TNPO2/POM121C/TRPS1/TIMP2/HECTD…
HP_ABNORMALITY_OF_ODONTOID_TISSUE	HP_ABNORMALITY_OF_ODONTOID_TISSUE	154	0.409041	1.50172	0.0065981	0.0985996	0.0837817	3872	tags=23%, list=16%, signal=19%	DLX3/ITGA6/LIMK1/CLEC7A/LAMA3/LRP4/MYO7A/EP300/CEP152/PHEX/LIFR/FERMT1/CLDN1/ADGRV1/MBTPS2/PDE4D/RELT/NF1/ERCC4/ATR/PLEC/RBBP8/ERCC6/CYP27B1/FLNB/NECTIN1/STX16/TSC1/COL17A1/FAM20A/FGFR3/ANAPC1/JMJD1C/GALNS/PCNT
GSE27092_WT_VS_HDAC7_PHOSPHO_DEFICIENT_CD8_TCELL_DN	GSE27092_WT_VS_HDAC7_PHOSPHO_DEFICIENT_CD8_TCELL_DN	173	0.403911	1.50214	0.00487305	0.0837527	0.071166	2151	tags=13%, list=9%, signal=12%	MME/UHMK1/CHST2/CXXC5/MYPOP/NUDT4/SHOC2/AXIN2/LARP4B/NOMO1/GLTP/HOXD11/TPM3/SLC34A2/PSMB10/SFRP1/HTR2B/NME1/ATP11A/COIL/RCOR1/NAV2
GSE1432_6H_VS_24H_IFNG_MICROGLIA_UP	GSE1432_6H_VS_24H_IFNG_MICROGLIA_UP	185	0.400714	1.50225	0.00284774	0.0628041	0.0533657	3810	tags=25%, list=15%, signal=22%	KIDINS220/CADM1/HEG1/NECTIN3/S100A10/SYPL1/CD163/MOB3B/EP300/TRIP12/PHACTR1/PAFAH1B1/PAPSS2/SPTBN1/SMARCA1/P2RX4/YWHAZ/PLSCR1/NRP2/GABPB1/STAT3/ZNF654/PHLPP1/LMNA/IQGAP1/SERINC1/GSPT1/NBPF10/CYP1A1/AGO3/IL1R1/RBBP8/AMD1/CERS2/PITPNC1/PMF1/CTNNA1/DYRK3/MX1/GPR37/DVL3/ANXA2/SSBP2/S100A3/CELSR1/APOBR/HK1
GOBP_AXON_DEVELOPMENT	GOBP_AXON_DEVELOPMENT	457	0.369173	1.50257	0.000112213	0.00793318	0.00674095	4390	tags=29%, list=18%, signal=25%	UNC5D/LIMK1/ATP8A2/FLRT3/DLX5/LAMA3/TNC/PLXNC1/LINGO1/ISLR2/STXBP1/RTN4/LRP4/CXCR4/ANOS1/NRCAM/EXT1/EVX1/TNN/KIAA0319/SEMA3C/MYCBP2/KIF5C/EFNA5/JAK2/PTPRF/CNTN4/SEMA5B/DAB1/RAB8A/PIK3CA/PAFAH1B1/MAP1B/CAMSAP2/BOC/SPTAN1/ZPR1/TRPV2/TRIO/DIP2B/SPTBN1/FRS2/SPTBN2/DOK4/SLC9A6/BAIAP2/ADCY1/ADGRB1/SHH/FEZF2/MAP2/CTNNA2/EIF4G2/CDH11/LMTK2/SKIL/CDH2/VASH2/LGR6/EFNA4/NRP2/ENAH/USP9X/PARD3/INPP5F/SPTBN5/ZS…
GOBP_MESENCHYMAL_CELL_DIFFERENTIATION	GOBP_MESENCHYMAL_CELL_DIFFERENTIATION	190	0.399789	1.50271	0.00322984	0.0669641	0.0569005	2125	tags=19%, list=9%, signal=17%	WNT4/ZNF750/SMAD7/CORO1C/OSR1/WNT10A/HEY1/MSX1/RTN4/CLASP1/AXIN2/JAG1/EXT1/TGFBR3/SEMA3C/SOX9/CTNNB1/SEMA5B/MTOR/KITLG/TGFB2/PDCD4/ZNF703/ANXA6/STAT1/LEF1/SHH/SFRP1/CDH2/HTR2B/NRP2/MIR590/TRIM62/DAG1/LRP6/TAPT1
MIR449B_5P	MIR449B_5P	232	0.393281	1.50273	0.00207262	0.0523321	0.0444674	4360	tags=28%, list=18%, signal=23%	SDK2/CERS6/SYNJ1/TPPP/ZFHX4/ZBTB20/SUCO/SHOC2/ANKS1A/SLC37A3/NRIP3/JAG1/TAF5/PKP4/CACNA1C/DIXDC1/TRIM67/SATB2/IL6R/GLCE/CTNND2/ASB1/KITLG/STK38L/LGR4/LEF1/CACNA1E/CNOT6/JADE2/ARHGAP1/ACBD3/IGF2BP3/TOB2/OSGIN2/CLOCK/NAV1/MAP2K1/ZYG11B/LYST/ANKRD52/PITPNC1/SLC4A7/HTR2C/NECTIN1/SNAI1/FGD6/CPLX2/DAGLA/RCAN1/SHISA7/PPP1R10/ACSL4/ADIPOR2/NAV3/TMEM255A/MAP7D3/RTN4RL1/INA/SEMA4B/SNX15/TANC2/SERPINF2/LMAN…
MIR3529_3P	MIR3529_3P	499	0.368065	1.50276	7.39938e-05	0.0057625	0.00489649	2999	tags=21%, list=12%, signal=19%	UHMK1/SHISA2/DGKB/PARM1/ZBTB34/NUFIP2/SERPINE2/RBMS3/MBNL3/CXXC5/NEDD9/NUDT4/EPAS1/SUCO/TXLNA/SNAP91/PRR14L/HEG1/STK39/SLC39A8/LNPEP/SYPL1/SACS/ZNF236/SOX9/TCAIM/CTNNB1/IKZF2/NBPF9/CNTN4/TRIP12/SLC5A3/SLC12A6/AP1G1/AFF4/GLCE/PCDH10/GLTP/CDK17/SLC35G1/SOX6/CBL/KDM7A/LGR4/TPM3/LRP12/CCDC85A/CNOT6/TET2/GMEB1/PDE1C/CDYL2/LCOR/EDEM3/LRRN1/DDX3X/CHRM2/SBNO1/HCFC1/APPBP2/EPB41L2/ZNF292/AEN/EHBP1/TOR1AIP…
CTTGTAT_MIR381	CTTGTAT_MIR381	191	0.400239	1.50326	0.00229179	0.054917	0.0466639	4314	tags=29%, list=17%, signal=24%	FLRT3/ACVR2A/KPNA3/HIPK1/RAP2C/CXCR4/BIRC6/ASXL2/RAB11FIP2/SEMA3C/CACNA1C/ROCK2/ZFPM2/SSH2/BTBD7/HMBOX1/SLC24A3/RPS6KA3/MECOM/EIF4G2/JADE2/PDS5B/LCOR/APPBP2/ZNF532/WEE1/KALRN/MEIS2/QKI/DCUN1D3/STX12/EPHA3/STAG1/UBR3/SATB1/VCPIP1/RC3H1/CCNT2/JAG2/MFSD14B/LARP1/ZNF770/NAV3/KLF12/PAPOLA/UBR5/UBE4A/RPS6KB1/NFKBIA/CHD4/MED13/LRRC4/PAPOLG/NHS/SEMA6D
GSE17580_TREG_VS_TEFF_DN	GSE17580_TREG_VS_TEFF_DN	184	0.402517	1.50354	0.00255495	0.0593736	0.0504507	4125	tags=29%, list=17%, signal=24%	UHMK1/SHISA2/UHRF1BP1L/HEATR1/NUP50/EPAS1/TNKS2/RANBP10/NXN/MANBA/NPC1/SMPD1/RAB8A/GOLGA3/STK17B/SPTBN1/LEF1/PLEKHA5/TOLLIP/CHST1/RASGRP2/LRRN1/CPNE1/BBS9/CHD7/CDKN2D/FAM234B/ARL4C/ANKMY2/ETV3/ACTN1/LYST/HEXIM1/ZNF436/GUCD1/SETD3/UTP4/TCF7/MFN2/ATP11B/ANKRD13A/APOBR/ATP1B1/ANO10/RNF38/CLPB/ATP6V1A/APPL2/APP/ID2/CSDE1/CYB5R4/CD47
MIR513B_5P	MIR513B_5P	264	0.388701	1.50358	0.00127	0.0384179	0.0326443	4190	tags=29%, list=17%, signal=24%	DLX1/ACVR2A/ZFHX4/GAPVD1/SMIM13/TNKS2/CLTC/IKZF2/GRPR/DNER/USP25/PTPN4/SOX6/BSN/LHX8/GPR85/TET2/TRAPPC10/IVNS1ABP/KL/RASGRP2/CALCR/CDYL2/MED26/PDS5B/SLX4/GABPB1/GRID1/INPP5F/WEE1/ZIC2/ZNF704/SYNPO2L/MKLN1/RCOR1/STAG1/PTPRR/ZYG11B/WWC3/AMD1/CACNA2D1/FAM126B/TBCEL/PIK3R3/ARHGAP5/PPP1R14C/TNFRSF19/PGRMC1/HTR2C/IRF2/CNTNAP2/ADGRG6/PSD3/MTCL1/ADAMTSL1/HNRNPU/EEA1/ELAVL1/CNKSR2/SOS1/FBXW2/TMCC1/HOXA10/…
GSE28237_FOLLICULAR_VS_LATE_GC_BCELL_UP	GSE28237_FOLLICULAR_VS_LATE_GC_BCELL_UP	165	0.406174	1.50366	0.00609878	0.0949924	0.0807166	2809	tags=21%, list=11%, signal=19%	SLAIN2/CAB39L/SERPINE2/BRWD1/GHRH/LINGO1/HEG1/MGA/ZFPM2/CHST15/STON1/CITED4/AKAP6/ARFGEF1/DTX1/TCF4/DSTYK/ARL15/RBM24/SLC6A16/DGKI/CHD9/CYP39A1/KDM5A/LRP6/GJA3/CLOCK/AKNAD1/CACNA2D1/NRROS/ATP6V1H/C4orf33/HERC1/HDAC9/LMX1B
GSE26928_NAIVE_VS_EFF_MEMORY_CD4_TCELL_DN	GSE26928_NAIVE_VS_EFF_MEMORY_CD4_TCELL_DN	164	0.406288	1.50372	0.00362166	0.0716313	0.0608663	3755	tags=24%, list=15%, signal=21%	PRDM1/ANTXR2/UHRF1BP1L/ELL2/ATP2A2/RTN4/NMNAT3/NECTIN3/S100A10/IGSF9B/KLHDC10/EPS8/GLTP/TP53BP1/TMEM62/FBXW7/SAT1/TP53INP2/PCDHGA10/SUSD1/CTSH/LMNA/ZSWIM6/PMEPA1/DGCR8/STOM/SNRNP200/PMM2/KEAP1/PCDHAC2/TFAP2E/GRB2/ANXA2/TNFRSF12A/IGFBP4/PPP3CC/CLIC3/PKP1/PLEKHB2/PARP8
MIR561_3P	MIR561_3P	445	0.370881	1.50374	0.000265201	0.0140618	0.0119486	4285	tags=26%, list=17%, signal=22%	MGAT5/ACVR2A/ELL2/SYNJ1/NUFIP2/ZFHX4/ZBTB20/PHYHIPL/ZDHHC20/CORIN/TJP1/PLXNC1/MAML2/HIPK1/PCLO/DACT1/SERINC5/GTF2A1/ZNF280C/ZNF503/ADGRL2/SPAG9/PTGER3/CTNNB1/IKZF2/ROCK2/ZFPM2/SH2D3C/MIB1/ZFX/DDHD1/BCO1/SLC39A10/FNDC3A/BTBD7/TVP23B/STK38L/PDCL/TPM3/AHR/SLC6A6/BAIAP2/TRIM2/LRP12/CCDC85A/TET2/INO80D/CDYL2/POPDC3/ADAM10/ATP8A1/USP9X/PCDH17/ACBD3/QKI/GIT2/EHBP1/SLTM/BRAP/ANKFY1/SON/ARHGAP11A/DHX8/NET…
MIR1305	MIR1305	461	0.368431	1.5041	0.000126728	0.0086526	0.00735226	3886	tags=24%, list=16%, signal=20%	FLRT3/ACVR2A/ELL2/FGL2/ZBTB20/TENM3/RICTOR/HIPK1/BCL6/TENM1/MKRN1/KIF3C/KLHL15/OSTM1/ITGB1/ATXN7L1/ELK4/RHOBTB1/LARP4B/TERF2IP/ATXN7/PPP2R2B/ZNF503/EP300/SOX9/MID1/SLC35A3/TMTC2/CEP170/CNTN4/ZFX/HCN1/MMP12/HSPA4L/KITLG/TGFB2/KDM7A/PAPSS2/ZBTB11/CDK12/AHR/SYNPO2/GAN/NIPBL/USP13/SKIL/TCP11L1/CDYL2/MDM2/PHLPP1/DGKH/WEE1/PRPF4/LARP4/TOR1AIP2/SRGAP2/IGF2BP3/ESCO1/CEP350/SERINC1/APOLD1/CLOCK/RAB3C/PRKG…
MIR5196_5P	MIR5196_5P	251	0.392109	1.50443	0.000904644	0.0314869	0.026755	4548	tags=28%, list=18%, signal=23%	PRDM1/ATP8A2/NKD1/KPNA6/ZBTB20/AFAP1/MBNL3/ATP2B4/HIPK1/LINGO1/RB1CC1/CEACAM1/CREB3L1/SLC7A8/ROCK2/RD3/GLG1/THAP11/FAM20B/TMEM178B/KDM7A/SPRY4/HOXD11/GPER1/MTF1/TEAD1/ADCY1/LY6G6C/CACNA1E/LASP1/VPS37C/IKZF3/TFPI/WDR82/SDK1/ANKRD44/CAPZA1/SON/NAV2/CHRNB4/RAB3C/STAG1/ZNF385A/ZFYVE26/NDE1/ANKRD52/PIK3R3/BEND3/IRF2/KMT5B/SPTB/CELSR2/TAF4/PLSCR3/DRD4/POU2AF1/ATXN7L3/APBA1/PEAK1/MTHFSD/CFAP70/RAD1/RUFY…
GOBP_REGULATION_OF_CELL_CYCLE_G1_S_PHASE_TRANSITION	GOBP_REGULATION_OF_CELL_CYCLE_G1_S_PHASE_TRANSITION	154	0.409846	1.50468	0.00640624	0.0973289	0.082702	5575	tags=34%, list=22%, signal=26%	CDKN2B/ATP2B4/E2F7/DACT1/CTDSPL/EP300/CDKN2C/ANKRD17/SENP2/FBXW7/CCND1/CNOT6/PRKDC/CNOT1/DDX3X/MDM2/MIR590/WEE1/DCUN1D3/CDKN2D/BID/CYP1A1/ZNF385A/BTG2/EIF4G1/KANK2/NACC2/RFWD3/RBL2/CDKN1B/EZH2/CNOT6L/APPL2/ID2/CCNB1/E2F1/CDK1/RPA2/AURKA/KMT2E/ADAM17/TP53/MEPCE/CDC6/DLG1/APC/GJC2/PLK5/SLFN11/BRD7/CARM1/CDC25C
GSE21379_TFH_VS_NON_TFH_CD4_TCELL_DN	GSE21379_TFH_VS_NON_TFH_CD4_TCELL_DN	154	0.409848	1.50469	0.00640624	0.0973289	0.082702	2743	tags=19%, list=11%, signal=17%	RASSF6/SLC1A1/VAT1L/SLC2A13/HERC6/ZYG11A/PLEKHG1/NELL1/STK39/BCAR3/SEMA3C/IL27RA/DMRT2/HCN1/CYP2U1/SPTBN2/SMARCA1/CYLD/CABYR/RBM24/CASR/ZNF81/ISX/TENM2/URGCP/ATP6V0A4/PLD1/THBS3/ARHGAP6
MIR670_3P	MIR670_3P	266	0.388522	1.50471	0.000874931	0.0308841	0.0262427	3437	tags=24%, list=14%, signal=21%	C1GALT1/GRIA1/GPR180/RBMS3/NXPH1/TBPL1/NUP50/ADCY7/SUCO/NUAK1/TENM1/ATP2A2/RTN4/USP34/NECTIN3/JAG1/CCR7/PKP4/VPS13D/MIB1/PHEX/VTI1A/ANKRD17/BTBD7/TNFSF10/PLEKHM3/ZNF507/SRPX2/LDLRAP1/SYNPO2/C5AR1/MBNL1/TET2/GDE1/SKIL/ZNF746/INO80D/SLC16A1/ENAH/USP9X/RGS8/PCDH17/PTPRB/ABCB10/NCOA1/NF1/DCUN1D3/RBM15/ARHGAP11A/CLOCK/GSPT1/CHIC1/FRMD3/ITM2B/KAT2B/LCORL/CACUL1/KDM2A/RAB21/IGF2BP2/FSHR/PIKFYVE/KSR2/CMP…
HP_LONG_PHILTRUM	HP_LONG_PHILTRUM	318	0.380537	1.50485	0.000419659	0.0191194	0.0162461	5125	tags=32%, list=21%, signal=26%	FBN1/LIMK1/TENM3/KAT6B/PCLO/ZC4H2/AVP/NXN/EXT1/CLTC/SMARCA2/PPP1R15B/SKI/SLC9A7/CTNNB1/CCNK/SATB2/TRIP12/SLC26A2/ZNF41/AFF4/FLI1/MTOR/ADAMTSL2/NRAS/CBL/TRIO/TPM3/RERE/ALG11/RPS6KA3/CDH11/NIPBL/CDH2/PRKDC/CNOT1/PDE4D/MAP3K7/SUZ12/SLC6A17/HCFC1/USP9X/ZNF81/MEIS2/NF1/RIC1/HUWE1/PLAA/GNPTAB/CRLF1/WDFY3/MAP2K1/BPTF/ERCC6/BRAF/ATP7A/KMT2A/CNTNAP2/PTCH1/ATP6V0A2/CNKSR2/PMM2/CTCF/DMD/DVL3/ACSL4/B3GLCT/KI…
MIR147B_5P	MIR147B_5P	290	0.385255	1.50486	0.000768986	0.0287308	0.024413	4464	tags=28%, list=18%, signal=23%	ZBTB34/RBMS3/ZBTB20/TENM3/UTRN/PGBD5/DKK2/FAM122B/PCLO/MAP3K1/COL4A6/ASTN2/RHOBTB1/ATXN7/MOB3B/CEP170/TRIM67/SERPINB5/DDHD1/TBC1D2B/SLF2/RAD51/MAP1B/PDCL/AHR/THRB/RASSF3/TNFSF15/MROH2A/PDE1C/NAA15/INO80D/PDE4D/OTUD4/LMO1/APBB2/IL26/CHD9/GFM1/ZNF704/SLTM/KDM5A/BRAP/NAV2/SVEP1/ZNF160/CLOCK/ZC3H12C/AGO3/ARL4C/RORA/IKZF1/NRROS/CNGB1/VCPIP1/KAT2B/DCP1A/PMM2/FXYD6/RANBP9/UBE2V1/KSR2/TMTC3/TCF20/PLXNA4/…
NAKAYA_MYELOID_DENDRITIC_CELL_FLUARIX_FLUVIRIN_AGE_18_50YO_7DY_DN	NAKAYA_MYELOID_DENDRITIC_CELL_FLUARIX_FLUVIRIN_AGE_18_50YO_7DY_DN	252	0.391695	1.50571	0.00111196	0.035301	0.0299958	4421	tags=28%, list=18%, signal=23%	FAS/ENOX2/BRWD1/ATP2B4/CCNJ/SLCO3A1/PRR14L/ITGB1/CXCR4/SLC39A8/RAB11FIP2/DIAPH2/KCNE1/CDHR5/MFSD6/SLC26A2/PHEX/AFF4/GLTP/ANKRD17/SLC14A2/CBL/TCF4/CAMSAP1/WDR1/PUS3/ZC3H14/MORC3/SFRP1/TCP11L1/INO80D/OTUD4/CDC42BPA/ATP8A1/MDM2/NUP88/KDM5A/PIK3R4/HUWE1/LAMP1/GNA13/ARL4C/U2AF2/RRBP1/SRGAP3/CENPF/PHTF1/GLS/ATF7IP/DLAT/TXNL4A/IL1RAP/MAN1A2/DMD/DHX9/TCF20/SSBP2/ARNT/RRM2/HK1/ZNF609/TTC3/CHD8/CHD4/SNURF/…
GSE29164_UNTREATED_VS_CD8_TCELL_AND_IL12_TREATED_MELANOMA_DAY7_UP	GSE29164_UNTREATED_VS_CD8_TCELL_AND_IL12_TREATED_MELANOMA_DAY7_UP	184	0.403107	1.50574	0.00246204	0.0579382	0.049231	3998	tags=26%, list=16%, signal=22%	TMEM245/FAS/MBNL3/NUP50/NUDT4/RICTOR/PPP1R21/ZMAT3/DIAPH2/PRDM4/MYCBP2/PDZD8/RAPGEF2/GAS2L3/FBXO33/SPTAN1/DIP2B/CDC42EP3/RPS6KA3/GDE1/PPM1D/AIDA/VIM/SRGAP2/EMSY/TLK1/INTS12/TMX4/CTNNBL1/JARID2/TNRC6B/SLC30A6/METRNL/IL10RB/UBN2/DUSP7/DLAT/EXD2/TLE3/CORO1A/VPS13B/AKAP13/RNF38/ATP6V1A/IPO11/POLR3F/NCF1
GSE13485_DAY7_VS_DAY21_YF17D_VACCINE_PBMC_UP	GSE13485_DAY7_VS_DAY21_YF17D_VACCINE_PBMC_UP	187	0.401486	1.50585	0.0034875	0.070249	0.0596917	4289	tags=25%, list=17%, signal=21%	SMAD7/UTRN/MGLL/HERC6/EMILIN2/SPATS2L/CLASP1/RHOBTB1/EXT1/NOD2/CKAP4/DDX60/USP25/STON1/IFIT1/RUBCN/OAS2/TPM3/STAT1/SUSD1/SERPING1/PLSCR1/IFI6/USP18/IGF2BP3/RGL1/KIAA0513/LAP3/ETV6/OAS3/RBBP8/METRNL/AKAP8/STAT2/FXYD6/IPO4/MX1/SP100/TPP1/TMEM255A/ZDHHC3/PNPT1/SCARB2/IFI27/RYBP/HERC5/HMOX1
GSE17721_PAM3CSK4_VS_CPG_24H_BMDC_DN	GSE17721_PAM3CSK4_VS_CPG_24H_BMDC_DN	176	0.405121	1.50605	0.00432183	0.0786101	0.0667963	3792	tags=21%, list=15%, signal=18%	DLX3/CDKN2B/LAMA3/CORIN/INPP5D/TNKS2/NMNAT3/KRT33A/SNX16/TRIP12/DDHD1/AP1G1/PXN/MAPKBP1/FGD3/DYNC1H1/WBP1L/WDR1/PSMB10/MDM2/WDR82/PSAP/TOR1AIP2/PMEPA1/CSTF2/RABGAP1/DNAJC14/GTF3C1/NIPA2/CMPK2/KIF5B/GBP2/EZH2/MRPS30/TUBB4B/NDRG1/ABCE1
CAGCTTT_MIR320	CAGCTTT_MIR320	241	0.393806	1.50664	0.00140172	0.0410485	0.0348796	5103	tags=31%, list=21%, signal=25%	TDG/FLRT3/ELL2/RBMS3/RUNX1/PLXNC1/HIPK1/ZNF280C/RAB18/CLASP1/RAP2C/RHOBTB1/TAF5/PCDHA10/CTNNB1/DNER/ARID5B/SATB2/USP25/AFF4/SMCR8/CAMSAP2/LRCH2/TPM3/CACNA1E/EMC7/YWHAZ/CDH2/PCDHA13/ENAH/ADAM10/QKI/N4BP1/DAG1/DCUN1D3/KDM5A/IGF2BP3/SON/RAD18/GSPT1/TNRC6B/KLHL36/KMT5B/TSC1/PCDHAC1/PCDHAC2/HELZ/KCNH7/GRB2/SHISA7/ANKRD13A/STAG2/TMEM255A/ATP6V1A/ZIC3/INA/PCDHA9/CREB5/FAM160B1/SEMA6D/PCDHA2/NCDN/METTL16…
DURCHDEWALD_SKIN_CARCINOGENESIS_DN	DURCHDEWALD_SKIN_CARCINOGENESIS_DN	238	0.393561	1.5072	0.0022239	0.0539648	0.0458548	4459	tags=33%, list=18%, signal=27%	ITGA6/FLRT3/ELL2/SMAD7/LAMA3/UTRN/HIPK3/RUNX1/ATP2C1/CADM1/ITGB1/UBE2Q2/BCAR3/LARP4B/MXD1/HS3ST1/SEMA3C/UBASH3B/EPS8/AFF4/FOS/CAT/CAMSAP2/GBA/ASAP1/PHLDA1/LIN9/DIP2B/ADAM12/SMG1/YWHAZ/TAOK1/ENAH/DDX3X/WDFY2/QKI/N4BP1/GIT2/APLP2/DCUN1D3/CEP350/LTN1/SERPINB6/KIAA0513/PMEPA1/CLIP1/CPNE2/PLD1/RAP1GAP/ZNF436/SLC4A7/PIAS1/EEA1/ATF7IP/UBL3/YOD1/LRP8/LRRC57/RANBP9/TPP1/KIF5B/TIPARP/HOXA1/CPEB4/ACOX1/GSK3…
TRAVAGLINI_LUNG_ALVEOLAR_FIBROBLAST_CELL	TRAVAGLINI_LUNG_ALVEOLAR_FIBROBLAST_CELL	135	0.41791	1.50758	0.00654889	0.0983924	0.0836057	3195	tags=23%, list=13%, signal=20%	MME/IGSF10/DHRS3/GRIA1/GDF10/NUAK1/PDLIM2/SERINC5/ZNF106/SLC38A5/SRGN/MAL/OLFML3/SAT1/ELMO1/SPTBN1/CDH11/SERPING1/DUSP1/SGCD/SVEP1/SLIT2/SERPINB9/COL6A3/PRELP/LIMCH1/S100A4/DST/ADAMTS8/SGCG/DOCK4
MIR548AQ_5P	MIR548AQ_5P	454	0.370861	1.50821	0.000128317	0.00871335	0.00740388	3154	tags=23%, list=13%, signal=20%	FLRT3/PDZRN4/ELL2/CERS6/THSD7A/FGL2/SLCO5A1/ZBTB20/PHYHIPL/GRIP1/GAPVD1/MBNL3/BRWD1/NUP50/RICTOR/HIPK1/PCLO/SNAP91/SERINC5/FNDC3B/PLEKHG1/ATXN7L1/NFAT5/RHPN2/CISD2/SACS/CD163/ZNF503/SPAG9/WDR7/IKZF2/SYTL5/SNX16/CBWD1/PPARG/ATXN2/HMBOX1/PTPRG/NEDD4L/CAMSAP2/SLC24A3/SYNM/ZBTB11/KRT28/TPM3/ALG11/SPDYE1/MTF1/TRIM2/GPR85/MAML1/KLRD1/SMG1/PDE1C/TOLLIP/KL/PDE4D/LCOR/GABPB1/ATP11A/PPP1R2/APPBP2/AIDA/MEIS…
GSE44649_NAIVE_VS_ACTIVATED_CD8_TCELL_MIR155_KO_DN	GSE44649_NAIVE_VS_ACTIVATED_CD8_TCELL_MIR155_KO_DN	187	0.402471	1.50955	0.00330233	0.0679582	0.0577452	5903	tags=31%, list=24%, signal=24%	C1GALT1/ACVR2A/ADCY7/RIPOR2/EPS8/MYO5A/SLC39A10/IFIT1/AFF4/ZFAND4/SMIM3/ZNF157/PDCL/RPS6KA3/KLRD1/RBM34/ATP11A/ZNF654/CEP192/RALGAPA1/OSGIN2/GNA13/RIF1/CSTF2/INTS12/TAF2/SLC30A6/ARHGAP6/TULP4/KMT5B/BLZF1/RAB21/PBRM1/BDP1/TSPAN2/TPK1/NUP160/BORA/PARP8/SMURF2/PKN2/PAPOLG/ZFYVE16/BTBD10/LRBA/ASF1B/FBXL5/SIRT1/HAUS6/LIN54/DEPDC7/GRSF1/CDC25C/KLHL20/HACL1/TTK/MELK/CLINT1
GSE10500_ARTHRITIC_SYNOVIAL_FLUID_VS_HEALTHY_MACROPHAGE_DN	GSE10500_ARTHRITIC_SYNOVIAL_FLUID_VS_HEALTHY_MACROPHAGE_DN	126	0.421001	1.51029	0.00598063	0.093679	0.0796006	3856	tags=25%, list=16%, signal=22%	ACVR2A/CERS6/SCPEP1/SYNJ1/UTRN/RICTOR/PDE1A/ATXN1L/TNKS2/RBM33/SNX16/ARID5B/USP24/OLFML3/NFE2/DYNC1H1/MBNL1/ATP8A1/CYP39A1/KCNIP4/ZFYVE26/RSBN1/CTNNA1/DST/FYCO1/PLEKHA8/FUT10/RANBP9/NDRG1/PDE12/RALGAPB/IPO11
GOBP_REGULATION_OF_VASCULATURE_DEVELOPMENT	GOBP_REGULATION_OF_VASCULATURE_DEVELOPMENT	233	0.395597	1.51032	0.00262579	0.0602553	0.0511999	4394	tags=24%, list=18%, signal=20%	WNT4/RUNX1/PDPK1/TJP1/ATP2B4/CCL24/HIPK1/BMPER/ITGB1/CXCR4/CEACAM1/SLC12A2/RHOB/CREB3L1/CTNNB1/ROCK2/FGF18/PPARG/DDAH1/TGFB2/NOS3/RNH1/STAT1/ADAM12/C5AR1/AGO2/ADGRB1/SFRP1/CXCL13/CTSH/VASH2/ADAM10/NF1/ANGPTL3/PRKD1/AMOT/ISL1/EFNA3/TIE1/ROCK1/RLN2/PDCL3/PTN/GRN/SP100/ITGA5/PGF/TNFSF12/MIR212/ADGRB2/CLDN5/F3/GATA4/HK2/HMOX1/IL1A/KLF2
MANNO_MIDBRAIN_NEUROTYPES_HSERT	MANNO_MIDBRAIN_NEUROTYPES_HSERT	394	0.377324	1.51053	0.000251167	0.01349	0.0114626	2968	tags=23%, list=12%, signal=21%	PPFIA2/CALB1/PGM2L1/GRIA1/MEST/VAT1L/TPPP/RBMS3/SYN2/DPYSL3/XPR1/PLXNC1/AKR1C1/CADM1/GFOD1/LINGO1/SNAP91/STXBP1/GRIK2/OPCML/NELL1/RIPOR2/OLFM3/PPP2R2B/SEMA3C/MYCBP2/KIF5C/THRA/SPOCK2/POU2F2/CACNA1C/GPRASP1/IL27RA/MFSD6/TRIM67/CNTN4/MYO5A/GRIP2/CCDC184/GPR12/PSD2/TSHZ2/SLC4A8/TMEM178B/MAP1B/PAK6/CDH8/XKR6/DYNC1I1/SLC24A3/TRPV2/SVOP/FAM155A/APLP1/SLC9A6/ADCY1/CCDC85A/CACNA1E/ADGRB1/CHST1/RASGRP2/RT…
LET_7F_5P	LET_7F_5P	372	0.37895	1.5106	0.000201859	0.011949	0.0101533	3788	tags=24%, list=15%, signal=21%	ACVR2A/UTRN/FRAS1/PLXNC1/CCNJ/RICTOR/LINGO1/MAP3K1/DTX2/FNDC3B/ATP2A2/COL4A6/PTPRD/ABCC5/TGFBR3/PPP1R15B/CCR7/CPA4/STARD13/IKZF2/SNX16/MIB1/TRIM67/SLF2/GXYLT1/FAM122A/SPRYD4/CEP135/FNDC3A/MAPK8/SENP2/USP24/NRAS/SMIM3/AKAP6/ASAP1/BSN/NME4/CLP1/GAN/EIF4G2/GFM2/SKIL/TMEM167A/CBX5/EDEM3/DTX4/RANBP2/COIL/CRTAM/DUSP1/MEIS2/AEN/WDR37/SDK1/ERCC4/IGF2BP3/OPA3/GNPTAB/AHCTF1/LIPT2/FNIP1/AMOT/ZFYVE26/ABL2/CA…
HP_APLASIA_HYPOPLASIA_OF_THE_EYEBROW	HP_APLASIA_HYPOPLASIA_OF_THE_EYEBROW	137	0.418086	1.51075	0.00615105	0.0953298	0.0810033	5190	tags=36%, list=21%, signal=29%	APCDD1/FRAS1/WNT10A/MED12L/SHOC2/EDAR/SMARCA2/CCNK/FLI1/ZMPSTE24/CLDN1/MBTPS2/LMNA/MEIS2/CHD7/NF1/HR/SON/KMT2D/GNPTAB/STAG1/LIG4/MAP2K1/BRAF/HERC1/KANK2/KRT17/TGM1/NECTIN1/SOS1/WDR26/MAN1B1/PURA/STAG2/OTX2/YY1/KAT6A/ANAPC1/PCNT/ALOXE3/PPP1CB/KREMEN1/TTC7A/PIGK/NUP188/HECW2/DLX4/ITGA3/TRPS1/EDA2R
MIR7161_5P	MIR7161_5P	176	0.40642	1.51088	0.00413256	0.0771442	0.0655507	5581	tags=32%, list=22%, signal=25%	NIPAL1/TBPL1/SUCO/ATXN1L/LIMA1/PPTC7/SLC5A3/ZNF41/SPTY2D1/NR4A3/NR2F1/AHR/DSTYK/CNOT6/CDH11/HLF/DDX3X/MS4A12/ZNF704/XRCC2/ZC3H6/SLIT2/FARP1/ETV6/NAPG/DIAPH3/GNAL/RC3H1/MIEF1/CCNT2/HDAC9/EEA1/NUP98/MRPL17/SP100/KIF5B/FRRS1L/ATP1B1/CTSC/RSF1/PPP3R1/AAK1/KIAA1549L/FEM1C/ZBTB7A/TMX3/MSL2/MTUS1/PHTF2/AGFG1/PPP3CB/ZNF451/YWHAQ/HEY2/CARD8/ING2
GSE16385_ROSIGLITAZONE_IFNG_TNF_VS_IL4_STIM_MACROPHAGE_UP	GSE16385_ROSIGLITAZONE_IFNG_TNF_VS_IL4_STIM_MACROPHAGE_UP	172	0.40685	1.51115	0.00462154	0.0809371	0.0687736	3442	tags=22%, list=14%, signal=19%	PIM3/MAP3K8/P2RY14/SPNS2/DUSP2/PLEKHG1/ITPKB/CD5/NOS1/PPP1R15B/IKZF2/SRGN/FOS/HMGXB3/STK17B/TP53INP2/ADCY1/RAB19/ARHGAP30/JUNB/LRRN1/DDX3X/DUSP1/ITPRIP/ZFP36/GALNT13/HSPA5/RALYL/TOB2/ARL4C/ARL5B/ETV3/NEFL/ADAMTS15/PTGER4/NUFIP1/DNAJB1/GFI1
MIR561_5P	MIR561_5P	134	0.418769	1.51127	0.00387654	0.0743133	0.0631452	3585	tags=23%, list=14%, signal=20%	SLAIN2/NUFIP2/TRPM3/PLXNC1/ATP2C1/TENM1/ZNF236/PDK3/HMBOX1/ASH1L/KDM7A/DIP2B/RERE/EIF4G2/SKIL/NMNAT2/DENND5A/VPS37C/EHBP1/SLIT2/GSPT1/WWC3/ERCC6/ARHGAP5/HEXIM1/BRAF/EEA1/YOD1/KIF5B/TMF1/PLXNA4
GSE9988_ANTI_TREM1_VS_LPS_MONOCYTE_UP	GSE9988_ANTI_TREM1_VS_LPS_MONOCYTE_UP	177	0.407372	1.51133	0.00311323	0.0658616	0.0559637	3514	tags=20%, list=14%, signal=18%	LIMK1/CORO1C/SYN2/GFOD1/TMBIM1/SMIM13/NRIP3/BCAR3/RHOB/UBASH3B/NPC1/CHSY1/CHST15/SLC26A2/AFF1/PPARG/LRFN4/PLEKHM1/CAMSAP1/GABARAP/TNFSF15/LASP1/EMP1/CRTAM/NDUFB2/ATP6V1B2/IFI30/AMD1/NRROS/MIEF1/MCOLN1/CNST/TLE3/NAA50/TNFRSF12A/SH3BP5
HP_VASCULAR_DILATATION	HP_VASCULAR_DILATATION	173	0.406388	1.51135	0.00449579	0.0799141	0.0679043	5311	tags=35%, list=21%, signal=28%	FBN1/LIMK1/ACTA2/EXT1/TGFBR3/SKI/NOD2/GAA/AFF4/NEDD4L/MAP1B/TGFB2/TPM3/MYH11/RERE/STAT1/ZMPSTE24/FMR1/STAT3/LMNA/CHD7/NF1/PRKG1/WDFY3/HGD/CRB2/BPTF/NDE1/ERCC6/BRAF/ATP7A/FLNB/TSC1/GMPPB/TMTC3/TCF20/PRKAR1A/SETD2/SMAD6/PCNT/PLOD3/MED13/SVBP/SAMHD1/EXT2/TANC2/TGFBR1/PLOD1/ZMIZ1/RLIM/KMT2E/PBX1/ENPP1/NSD1/MED12/NTNG1/IFIH1/GTF2I/ARFGEF2/TGFBR2/PSMD12
HP_ABNORMAL_INTERNAL_GENITALIA	HP_ABNORMAL_INTERNAL_GENITALIA	431	0.373645	1.51166	0.000142031	0.00941372	0.007999	4530	tags=25%, list=18%, signal=21%	WNT4/LIMK1/FLRT3/ANTXR2/CLEC7A/FAS/GRIP1/FRAS1/WNT10A/CORIN/MAP3K1/DACT1/MSX1/CXCR4/OPCML/COL4A6/AXIN2/ANOS1/DIAPH2/EP300/SOX9/CTNNB1/ZFPM2/CHRM3/SALL1/RNF43/TWNK/PAX6/RAD51/PPARG/FLI1/FOS/PIK3CA/NRAS/SPRY4/RPS6KA3/ZMPSTE24/CCND1/WWOX/SRCAP/NIPBL/MYRF/FMR1/SLX4/MDM2/SLC6A17/LMNA/FREM2/BBS9/CHD7/AMHR2/ERCC4/XRCC2/COL4A5/TRIM32/STOX1/HGD/ADGRG2/HS6ST1/ERCC6/IL10RB/RASGRP1/EVC2/EVC/KMT2A/DMRT1/PTCH1…
MIR4500	MIR4500	471	0.36984	1.51194	0.000147933	0.00970167	0.00824367	3788	tags=23%, list=15%, signal=20%	PARM1/ACVR2A/PGM2L1/UTRN/FRAS1/PLXNC1/CCNJ/RICTOR/LINGO1/TXLNA/MAP3K1/DTX2/FNDC3B/ATP2A2/COL4A6/PTPRD/ABCC5/TGFBR3/PPP1R15B/CCR7/CPA4/STARD13/IKZF2/SNX16/MIB1/TRIM67/SLF2/GXYLT1/FAM122A/SPRYD4/CEP135/FNDC3A/MAPK8/SENP2/USP24/NRAS/SMIM3/AKAP6/LRFN4/ASAP1/BSN/NME4/CD200R1/CLP1/GAN/EIF4G2/GFM2/SKIL/TMEM167A/CBX5/EDEM3/DTX4/RANBP2/COIL/CRTAM/DUSP1/MEIS2/AEN/WDR37/SDK1/DCUN1D3/AFF2/ERCC4/IGF2BP3/OPA3/…
HP_ASTIGMATISM	HP_ASTIGMATISM	146	0.41438	1.51199	0.00522291	0.0875909	0.0744275	5618	tags=40%, list=23%, signal=31%	KIDINS220/ZEB1/STXBP1/SLC39A8/COL9A3/RAD51/RERE/TCF4/TEAD1/NIPBL/MBTPS2/MAP3K7/SLX4/USP9X/BBS9/ERCC4/XRCC2/GNPTAB/WDFY3/COL9A2/BPTF/TUB/LMX1B/DYRK1A/CC2D2A/EMC1/FANCB/RFWD3/BRCA2/CLDN16/TCF20/MBD5/YY1/FANCM/KAT6A/SETD2/HK1/CHD4/MED13/SVBP/KMT2B/TANC2/GATAD2B/GPR143/ZMIZ1/RLIM/KMT2E/CACNA1F/NSD1/PITX2/POGZ/NTNG1/PIEZO2/PSMD12/SETD5/KRAS/GALNT2/ARID1B
HP_CEREBRAL_CORTICAL_ATROPHY	HP_CEREBRAL_CORTICAL_ATROPHY	269	0.389529	1.51211	0.00079755	0.0293708	0.0249569	6090	tags=33%, list=25%, signal=25%	LIMK1/RAB18/MYO7A/SLC39A8/CISD2/SACS/PPP2R2B/SKI/OCA2/TWNK/PHACTR1/MYO5A/ATXN2/PAFAH1B1/FBLN1/GBA/RERE/RPS6KA3/SLC9A6/EPG5/PUS3/CACNA1E/CLP1/SHH/ADGRV1/NIPBL/MBTPS2/PSEN2/FMR1/SIX3/ERCC4/KMT2D/PLAA/LIPT2/WDFY3/MAP2K1/OPHN1/EIF4G1/BPTF/TRRAP/NDE1/ERCC6/BRAF/SORL1/HERC1/KMT2A/CNTNAP2/DYRK1A/KIF1A/GRN/CTDP1/GMPPB/TRAK1/B3GLCT/TCF20/LMNB1/APP/MED13/SVBP/AP4E1/TANC2/SMC1A/GLYCTK/ZMIZ1/CLCN4/CIB2/RLIM/…
GOBP_TRANSFORMING_GROWTH_FACTOR_BETA_RECEPTOR_SIGNALING_PATHWAY	GOBP_TRANSFORMING_GROWTH_FACTOR_BETA_RECEPTOR_SIGNALING_PATHWAY	175	0.405858	1.51219	0.00406255	0.0763669	0.0648902	2660	tags=17%, list=11%, signal=15%	FBN1/CDKN2B/SMAD7/GDF10/CHST11/PDPK1/TGFBR3/SKI/EP300/GLG1/PXN/FOS/ADAMTSL2/TGFB2/CBL/ZNF703/FERMT1/LTBP1/SKIL/MAP3K7/USP9X/PARD3/AMHR2/EID2/HSPA5/PMEPA1/RASL11B/NRROS/CGN/LRRC32
HOXA4_Q2	HOXA4_Q2	223	0.39614	1.51246	0.00254519	0.0593736	0.0504507	2608	tags=21%, list=10%, signal=19%	TECTA/PDZRN4/DLX1/GRIA1/RBMS3/TNFSF18/ATP2B4/CADM1/FMO5/SPAG9/THRA/CTNNB1/UBASH3B/FSIP2/RCAN2/RNF43/SSH2/FAM122A/FLI1/MMP12/DCDC1/BOC/KRT28/NR2F1/LTBP1/CCND1/SP7/CYLD/FEZF2/MAP2/EIF4G2/LMO1/TFAP2B/RP1L1/ZNF654/GCK/ARID1A/DNAJB4/LRRTM1/ETV6/ARL4C/M6PR/SLC26A7/AMD1/CGN/SOX5/RFX5
GR_01	GR_01	176	0.407018	1.5131	0.00406947	0.0763669	0.0648902	3851	tags=28%, list=15%, signal=24%	DLX3/WNT4/ITGA6/PRDM1/DLX2/NUFIP2/BCL6/IKZF2/SRGN/KCNK10/PXN/CTNND2/MAP1B/NCKAP5/RERE/ELMO1/EPG5/CYLD/NIPBL/SKIL/ZNF654/ZNF532/ACBD3/ZIC2/LARP4/KCNH5/MIR7-3HG/AMOT/ISL1/WDR49/TIE1/ARHGAP6/HTR2C/DST/ADAMTSL1/ATF7IP/DOCK4/RANBP9/WFIKKN2/EPHA7/GRB2/WBP11/USP54/LRRC17/EPB41L3/FILIP1/CPEB4/PARP8/RNF38/JMJD1C
PAX4_02	PAX4_02	206	0.399141	1.51314	0.00133204	0.0396131	0.0336599	2954	tags=26%, list=12%, signal=23%	TECTA/PDZRN4/DLX1/GRIA1/ZFHX4/MBNL3/CXXC5/TACSTD2/LAMB1/MSX1/ATP2A2/EYA1/MAN1C1/SEMA3C/IKZF2/DIXDC1/SEMA5B/PAX6/AP1G1/PTPRG/MAP1B/SAT1/ELMO1/TCF4/AFP/FEZF2/RAPH1/LCOR/STAT3/RP1L1/SIX3/KALRN/IKZF3/MEIS2/ETV1/SGCD/ETV6/SLC26A7/PTPN21/ARL5B/ANKMY2/SLC6A5/RORA/JARID2/SLC7A9/CGN/TYRO3/SOX5/NNAT/PPP1R14C/HTR2C/CACNA2D3/KRT34
MIR3065_3P	MIR3065_3P	230	0.395857	1.51321	0.00214927	0.053186	0.045193	3652	tags=27%, list=15%, signal=24%	MEST/ZBTB34/ZBTB20/FRAS1/MED12L/SPATS2L/PRR14L/BIRC6/NFAT5/RIPOR2/ARMC8/MXD1/SACS/MGA/ZNF592/KLHDC10/CACNA1C/DIXDC1/PRDM13/DDHD1/SLC39A10/SPTY2D1/FOS/PI15/HMBOX1/MAML3/MAPKBP1/XKR6/MTPN/LDLRAP1/SIX5/DOK4/TEAD1/TET2/LASP1/RNF150/CTTNBP2NL/EDEM3/PRRC2C/DTX4/PPM1D/ZNF704/KDM5A/MANEAL/RBAK/NAV1/ISL1/ADAMTS2/JARID2/TBCEL/CDK5R2/ADAMTS15/KDM2A/ROCK1/MFSD14B/PPARD/WDR26/MAP2K4/UBE2V1/LARP1/MYL6/NAV3/TBC…
MIR221_3P	MIR221_3P	160	0.410596	1.51369	0.00200702	0.0513254	0.0436121	5120	tags=32%, list=21%, signal=26%	SLC2A13/NXPH1/BRWD1/PLXNC1/HIPK1/RAB18/SEMA3C/ZFPM2/CHSY1/MRAP2/BEAN1/CBWD1/FNDC3A/HMBOX1/CDH2/FMR1/MIA3/CASR/AIDA/PPP2R2A/APOLD1/SBK1/DENND1B/GNAI3/ZNF385A/TNRC6C/ETV3/TUB/SLC4A7/IRF2/TMCC1/TLE3/HNRNPH3/SUN2/KIT/CTDSPL2/RFX7/CDKN1B/ATP1B1/BRWD3/INA/PPP3R1/ZFYVE16/ESR1/CASZ1/NAA25/TUBA1A/POGZ/WNK3/ATXN1/PIEZO2/GUCY1A2
GSE3039_ALPHAALPHA_CD8_TCELL_VS_B1_BCELL_UP	GSE3039_ALPHAALPHA_CD8_TCELL_VS_B1_BCELL_UP	178	0.407937	1.51395	0.00216134	0.053275	0.0452687	3932	tags=24%, list=16%, signal=20%	PRDM1/PTPN1/API5/PIP4K2A/CORO1C/P2RY14/TNS4/RAB12/EMILIN2/PPP1R21/ZMAT3/JAK2/PROCR/SOCS5/RNH1/P2RY6/DAPK1/LRP12/GFM2/RAB14/CTSO/EHBP1/RGL1/GSPT1/HS6ST1/METRNL/ATP7A/TGM1/TMEM106A/ITM2C/POSTN/ERP44/RCAN1/GBP4/IL6ST/ACLY/EPB41L3/ANPEP/ACOX1/PLEKHB2/ACOT11/HEBP2
GOBP_NEGATIVE_REGULATION_OF_APOPTOTIC_SIGNALING_PATHWAY	GOBP_NEGATIVE_REGULATION_OF_APOPTOTIC_SIGNALING_PATHWAY	192	0.402913	1.51433	0.00460622	0.0807876	0.0686465	3115	tags=18%, list=13%, signal=16%	WNT4/ITGA6/PTPN1/FAS/RB1CC1/TMBIM1/AVP/BIRC6/EYA1/CREB3L1/FZD9/PPIF/TNFSF10/NOS3/CSNK2A1/IVNS1ABP/DDX3X/MDM2/IFI6/FIGNL1/ITPRIP/CDKN2D/BID/TRIM32/GNAI3/ZNF385A/ITGAV/CTNNA1/USP47/PINK1/RNF34/SNAI1/CLU/NOC2L
MIR4753_5P	MIR4753_5P	163	0.409873	1.51557	0.00539439	0.0887936	0.0754494	4080	tags=28%, list=16%, signal=24%	ATP8A2/NUFIP2/ZBTB20/MBNL3/MDGA1/SLC41A2/ZEB1/EYA1/RHOBTB1/KLHDC10/CEP170/AP1G1/FLI1/PDK3/ACSBG1/THRB/GFM2/CDH11/ENAH/ATP8A1/LRP10/LARP4/CEP350/ANKFY1/RCOR1/CHM/TNRC6B/DYRK1A/KMT5B/B3GALNT2/FYCO1/RAB21/PPAT/WDR26/RCAN1/NIPA2/EPHA7/ATF7/ADIPOR2/TCF20/LMNB1/AKAP13/TBC1D14/BRWD3/TMEM200B/QRICH1
HP_ABNORMALITY_OF_SKIN_PHYSIOLOGY	HP_ABNORMALITY_OF_SKIN_PHYSIOLOGY	354	0.38047	1.51619	0.000456882	0.0201866	0.0171529	4647	tags=26%, list=19%, signal=21%	WNT4/ITGA6/ZNF750/CLEC7A/LAMA3/FAS/RUNX1/IL10RA/SHOC2/EDAR/ATP2A2/FAT4/SMARCA2/NOD2/JAK2/IL6R/FLI1/SLC6A19/PIK3CA/NRAS/NLRC4/CBL/PAPSS2/STAT1/TCF4/FERMT1/DNASE1/WDR1/EPG5/OTULIN/TET2/TNFSF15/IVNS1ABP/MBTPS2/SLC30A2/WAS/STAT3/STAT5B/ZAP70/CASR/MPL/MEIS2/CHD7/CD3G/ERCC4/PLCG2/EPHX1/ERAP1/LIG4/LYST/RFX5/LRRC32/BRAF/IL10RB/KRT17/TGM1/DCDC2/PKHD1/LACC1/SPTB/CARD14/CYBA/GFI1/KIT/ASPRV1/IL6ST/POU2AF1/PK…
MIR204_5P	MIR204_5P	340	0.38132	1.51665	0.000343703	0.0168721	0.0143365	3665	tags=24%, list=15%, signal=21%	PRDM1/TPPP/ZFHX4/ZBTB20/AFAP1/FRAS1/BRWD1/SMIM13/BIRC6/SLC37A3/PTPRD/LARP4B/SEC61A2/CCDC144A/C17orf58/RHOBTB3/SKI/RPS6KC1/IKZF2/JAK2/PHEX/SLC12A6/AFF1/RUBCN/AKAP1/TMEM178B/SLC25A35/FBXW7/RERE/ESYT2/RPS6KA3/FRS2/ADCY1/KCNA3/CAMK1/GMEB1/GAN/PDE1C/CAPRIN1/NAA15/INO80D/TAOK1/CNOT1/TFAP2B/RAB14/TMOD3/WDFY2/MEIS2/C2CD2/DCUN1D3/KLHL29/AQP11/RGL1/FARP1/ENDOU/PTPRR/IGF2R/NAPG/FNIP1/M6PR/WWC3/AMOT/JARID2/T…
MIR30D_3P	MIR30D_3P	362	0.380495	1.51691	0.000261592	0.0139298	0.0118364	3221	tags=24%, list=13%, signal=21%	ANTXR2/PCSK5/NUFIP2/GPR180/FAM171B/RUNX1/BRWD1/EPAS1/MED12L/PCLO/SNAP91/TENM1/ROR1/KLHL11/FAM98A/PRDM10/HS3ST1/CCDC6/SEMA3C/EP300/RTP4/ROCK2/PDK4/CEP152/TWNK/SLC5A3/EPS8/MYO5A/SLC12A6/SLC39A10/CCDC184/RAB3IP/ABHD5/FAM20B/MAP1B/NBEAL1/STK38L/PHLDA1/DIP2B/TEAD1/ZC3H14/SMG1/CAPRIN1/TXLNB/TCP11L1/SERTAD2/ZNF107/GPR137C/SBNO1/FXR1/CCDC186/PCDH17/HS3ST5/ACBD3/RELT/ZNF704/ARL11/CEP350/HSPA5/DNAJB4/ZNRF3…
GSE43957_UNTREATED_VS_NACL_TREATED_ANTI_CD3_CD28_STIM_CD4_TCELL_DN	GSE43957_UNTREATED_VS_NACL_TREATED_ANTI_CD3_CD28_STIM_CD4_TCELL_DN	177	0.408881	1.51693	0.00279717	0.0625187	0.0531232	3307	tags=20%, list=13%, signal=17%	DDX18/MAP3K8/NBL1/KPNA3/CH25H/GTF2A1/DUSP2/RAB18/NOCT/CKAP4/ABHD14A/PROCR/ZNF703/FXYD5/RNH1/AHR/CAMSAP1/TXNRD1/ARHGAP1/FMR1/SELPLG/DENND5A/VPS37C/CDKN2D/TOR1AIP2/CEP350/LGMN/NAPSA/PTGER4/SOS1/GRN/ERP44/FOXM1/RCAN1/GMPPB
MIR8068	MIR8068	348	0.381208	1.51731	0.000444398	0.0198119	0.0168345	3835	tags=24%, list=15%, signal=20%	FBN1/PRDM1/IGSF10/ZNF750/PIP4K2A/NUFIP2/ZBTB20/GRIP1/KAT6B/DKK2/RAVER2/ADCY7/ATP2B4/IGSF21/ROR1/EYA1/ELK4/SLC39A8/TCAIM/SORCS1/POU2F2/CACNA1C/SLC39A10/PTPN4/TGFB2/NBEAL1/XKR6/BOC/TNFSF10/BSN/ZNF507/TRIO/MYH11/NR2F1/FAM155A/WBP1L/SLC9A6/CLDN1/MTF1/LDOC1/CDH2/PDE4D/IFFO2/LCOR/SLX4/RTN1/TMOD3/IQUB/IKZF3/FOXG1/SYNPO2L/IGF2BP3/APOLD1/KIAA0408/TENM2/GNAI3/M6PR/SATB1/RORA/ISL1/TNRC6B/CNGB1/EBF1/NACC2/C8…
HP_ABNORMALITY_OF_BONE_MINERAL_DENSITY	HP_ABNORMALITY_OF_BONE_MINERAL_DENSITY	454	0.373125	1.51742	9.99997e-05	0.00726557	0.00617368	3780	tags=23%, list=15%, signal=20%	FBN1/DLX3/LIMK1/CDKN2B/FLRT3/ANTXR2/LAMA3/ZBTB20/RUNX1/MAP3K1/OSTM1/AVP/LRP4/WNK1/SLC39A8/ASXL2/ANOS1/FAT4/CREB3L1/SKI/OCA2/SOX9/ZFPM2/SMPD1/SATB2/TWNK/SLC26A2/CDKN2C/PHEX/RAD51/LIFR/CTNND2/ADAMTSL2/NRAS/CBL/GBA/SPRY4/HERC2/TNFSF11/STAT1/PLEKHM1/TCF4/ZMPSTE24/CCND1/SP7/WWOX/TET2/TNFSF15/MBTPS2/KL/CALCR/PWRN1/MAP3K7/SLX4/STAT3/USP9X/LMNA/CASR/CHD7/NF1/PSAP/ERCC4/XRCC2/LRP6/TAPT1/PDE8B/EPHX1/GNPTAB…
RACTNNRTTTNC_UNKNOWN	RACTNNRTTTNC_UNKNOWN	118	0.428773	1.51757	0.00639993	0.0973289	0.082702	3948	tags=24%, list=16%, signal=20%	DLX1/ENOX2/DTX2/TNKS2/ABCC5/RANBP10/PAX6/MISP/POLR1B/PI15/HMBOX1/DCDC1/FBXW7/WBP1L/PUS3/IPO13/CHMP4B/EIF4G1/TYRO3/CEP41/CTCF/ANP32E/MKNK1/POU2AF1/PURA/CLPB/DRC7/FOXA3
GSE9988_LOW_LPS_VS_ANTI_TREM1_AND_LPS_MONOCYTE_DN	GSE9988_LOW_LPS_VS_ANTI_TREM1_AND_LPS_MONOCYTE_DN	168	0.409842	1.51757	0.00439992	0.0792411	0.0673325	3308	tags=21%, list=13%, signal=18%	CORO1C/SYN2/NUDT4/GFOD1/GTF2A1/SMIM13/NRIP3/BCAR3/RHOB/RNF19A/RHOBTB3/UBASH3B/NPC1/CHSY1/RASGEF1B/PPARG/SIGLEC15/CDC42EP3/PLEKHM1/TNFSF15/SERTAD2/CRTAM/RBM15/ATP6V1B2/GNA13/STARD8/NRROS/ATP6V1H/SNAPC1/DYRK3/EEA1/PRKAG2/SOS1/CALU/NAA50
BRN2_01	BRN2_01	196	0.403785	1.51826	0.00259508	0.0599329	0.0509259	4720	tags=33%, list=19%, signal=27%	FLRT3/PDZRN4/DLX1/PPP1R1B/ENOX2/MGLL/CADM1/TENM1/SLCO3A1/EYA1/NFAT5/CACNA1C/SALL1/FOS/CTNND2/RIT1/PTPRG/NRAS/CBL/SPRY4/NR4A3/SAT1/ELMO1/TCF4/TIAF1/CCND1/MECOM/SHH/MBNL1/CPNE1/HS3ST5/FOXG1/IGF2BP3/CLOCK/GPR3/SLC26A7/INTS12/PLEC/YRDC/CTNNA1/IQGAP3/MTMR11/UBL3/MDM1/HOXA10/DMD/ANLN/ADPGK/KLF12/PTCHD4/FGFR3/UBA1/NDUFB8/CREB5/TXN/USP32/BTBD10/MYO3B/AAK1/BCOR/ZMIZ1/DNAI1/AIFM1/ASIC2/CSRNP3
GSE34156_UNTREATED_VS_6H_NOD2_AND_TLR1_TLR2_LIGAND_TREATED_MONOCYTE_DN	GSE34156_UNTREATED_VS_6H_NOD2_AND_TLR1_TLR2_LIGAND_TREATED_MONOCYTE_DN	144	0.417164	1.51873	0.0052682	0.0881134	0.0748714	4234	tags=31%, list=17%, signal=25%	FGL2/P2RY14/ZEB1/PPIP5K2/RTP4/RAPGEF2/DDX60/IFIT1/LIFR/OAS2/TNFSF10/IFI44/STAT1/MBTPS1/ARHGAP30/NFXL1/TMOD3/USP18/NOX1/LRRC8C/RNF213/OAS3/RSBN1/JARID2/IKZF1/INO80C/FNBP1L/ADGRG6/TMEM106A/GLS/STAT2/CTCF/MX1/SP100/KDM4C/MAN1B1/MFN2/ATP11B/PAPOLA/TLE1/TMEM87A/COPG2/HERC5/SAMHD1
HP_ABNORMALITY_OF_THE_CHOANAE	HP_ABNORMALITY_OF_THE_CHOANAE	113	0.432877	1.51882	0.00278044	0.0623124	0.0529479	3851	tags=31%, list=15%, signal=26%	FRAS1/SLC12A2/FAT4/CDON/RAD51/POLR1B/ZNF335/SRPX2/RERE/ZMPSTE24/SMCHD1/SHH/NIPBL/MBTPS2/POLR1A/SLX4/SIX3/USP9X/LMNA/ZIC2/CHD7/ERCC4/XRCC2/CEP55/KMT2A/PTCH1/DISP1/FANCB/RFWD3/TXNL4A/BRCA2/DCHS1/FANCM/FGFR3/JMJD1C
GSE9037_CTRL_VS_LPS_4H_STIM_BMDM_DN	GSE9037_CTRL_VS_LPS_4H_STIM_BMDM_DN	179	0.409092	1.51892	0.00350165	0.0704314	0.0598468	3868	tags=23%, list=16%, signal=19%	CDKN2B/DLX1/CERS6/CAMKV/LARP4B/MXD1/ATXN7/PPP1R15B/SPOCK2/DDX60/USP25/IFIT1/VTI1A/ANKRD17/RASGEF1A/SPRY4/STAT1/PLEKHA5/INO80D/DCP2/NFXL1/ZNF654/FXR1/LRP10/TIMP1/CLOCK/EPC2/IPPK/C10orf88/SLC30A6/KMT2A/PRPF38A/DYRK1A/CRABP1/DGAT2/PPP3CC/IL6ST/REPS1/PODXL2/PARP8/PNPT1
MIR485_3P	MIR485_3P	212	0.399745	1.51913	0.00136689	0.0404212	0.0343465	5183	tags=34%, list=21%, signal=27%	NXPH1/TENM1/KCNQ5/NECTIN3/ARL17A/JAG1/SYPL1/KMT2C/SEMA3C/PCDHA10/WDR7/CEP170/HCN1/AKAP1/CKAP5/GPAM/CAMSAP1/CCDC85A/SMG1/OTUD4/PCDHA13/HS3ST3B1/PRRC2C/CEP192/GRID1/BBS9/ARID1A/SLC7A14/DENND1B/MZT1/UBR3/CPED1/MAP2K1/RORA/C10orf88/RC3H1/LCORL/CEP41/CUL3/RAB21/PCDHAC1/DAGLA/PCDHAC2/CTBP1/ATP1B1/RALGAPB/LGALS8/PEAK1/TCTEX1D1/ZNF233/DIAPH1/GDAP2/ZC3H13/RUFY2/RIOX1/TANC2/PPP3R1/PDCD6IP/AUTS2/PCDHA2/GDA/…
GOBP_POSITIVE_REGULATION_OF_CELL_GROWTH	GOBP_POSITIVE_REGULATION_OF_CELL_GROWTH	130	0.422271	1.51938	0.00586601	0.092817	0.0788682	2782	tags=21%, list=11%, signal=19%	LIMK1/SMAD7/ISLR2/AVP/CXCR4/ITSN2/FAM122A/MTOR/NEDD4L/MAP1B/AKAP6/TGFB2/TRPV2/MTPN/CSNK2A1/RPS6KA3/EIF4G2/SFRP1/DDX3X/ADAM10/KDM2B/TRIM32/PLAA/EIF4G1/MUL1/USP47/KRT17
GOBP_POSITIVE_REGULATION_OF_CELL_PROJECTION_ORGANIZATION	GOBP_POSITIVE_REGULATION_OF_CELL_PROJECTION_ORGANIZATION	306	0.386756	1.51975	0.000473779	0.0207141	0.0176011	4043	tags=24%, list=16%, signal=20%	ITGA6/LIMK1/ATP8A2/CORO1C/GRIP1/TENM3/DPYSL3/PLXNC1/KIDINS220/ISLR2/TENM1/ROR1/TOX/PTPRD/FAM98A/RIPOR2/SETX/CCR7/EP300/RAPGEF2/TRIM67/EPS8/CEP135/MTOR/PIK3CA/MAP1B/TRPV2/CDC42EP3/PLEKHM1/CAMK1/EIF4G2/CAPRIN1/SKIL/FMR1/NME1/KALRN/IQGAP1/HSPA5/TAPT1/SLIT2/PROM2/TENM2/ACTR2/EPHA3/PRKD1/MAP2K1/ABL2/ATP7A/FNBP1L/P3H1/NEFL/DNM3/CHODL/RAB21/PTN/GRN/LRP8/ARHGAP35/ANKRD1/NDEL1/ITGA2/DVL3/ANLN/KIT/PLXNA4/E…
TAKEDA_TARGETS_OF_NUP98_HOXA9_FUSION_8D_DN	TAKEDA_TARGETS_OF_NUP98_HOXA9_FUSION_8D_DN	140	0.420088	1.51977	0.00455769	0.0804407	0.0683518	2345	tags=17%, list=9%, signal=16%	UHMK1/CLEC7A/PCSK5/PPP1R1B/SLC41A2/EPAS1/HIPK1/BCL6/CST1/CD163/SLC16A7/RAPGEF2/PDK4/MMP12/CDH8/CD200R1/C5AR1/RAPH1/EMP1/ADAM19/PLBD1/LGMN/CST7/IGF2R
MIR12119	MIR12119	159	0.412676	1.52006	0.00494015	0.0840939	0.071456	2850	tags=25%, list=11%, signal=22%	UHMK1/RASSF6/ACVR2A/SLC2A13/UTRN/RUNX1/COL4A6/PTPRD/ARMC8/MXD1/IKZF2/RCAN2/DDHD1/STON1/PAX6/GXYLT1/SENP2/TOMM40L/TTC17/KCNA3/ADAM10/GPD1/IKZF3/QKI/ARID1A/ESCO1/PIP4K2C/RCOR1/NAV2/RAB3C/ZKSCAN8/AADAC/ZFYVE26/SRGAP3/OPHN1/ERCC6/RASGRP1/GIN1/ADAMTS15
HP_PES_PLANUS	HP_PES_PLANUS	274	0.391792	1.52029	0.000931714	0.0317374	0.0269678	4556	tags=31%, list=18%, signal=25%	FBN1/LIMK1/FLRT3/MED12L/DACT1/STXBP1/ACTA2/ANOS1/SKI/EP300/SLC9A7/CCNK/SALL1/CEP152/HCN1/ZNF41/RAD51/FLI1/MTOR/SIL1/TGFB2/SPRY4/TRIO/TPM3/MYH11/TCF4/RPS6KA3/ADGRV1/GAN/PDE4D/FMR1/SLX4/HCFC1/USP9X/LMNA/ZNF81/FOXG1/CHD7/ERCC4/XRCC2/ATP6V1B2/GRIA3/PRKG1/CRLF1/ATR/BPTF/SOX5/HS6ST1/ATP7A/HERC1/LMX1B/FLNB/ATP6V0A2/CNKSR2/FANCB/PMM2/ALMS1/RFWD3/GMPPB/DMD/BRCA2/ACSL4/STAG2/VPS13B/FANCM/KAT6A/SETD2/HK1/CH…
MIR222_3P	MIR222_3P	157	0.412661	1.5207	0.00289199	0.0633873	0.0538612	5120	tags=33%, list=21%, signal=26%	SLC2A13/NXPH1/BRWD1/PLXNC1/HIPK1/RAB18/SEMA3C/ZFPM2/CHSY1/MRAP2/BEAN1/CBWD1/FNDC3A/HMBOX1/CDH2/FMR1/MIA3/CASR/AIDA/PPP2R2A/APOLD1/SBK1/DENND1B/GNAI3/ZNF385A/TNRC6C/ETV3/TUB/SLC4A7/IRF2/TMCC1/TLE3/HNRNPH3/SUN2/KIT/CTDSPL2/RFX7/CDKN1B/ATP1B1/BRWD3/INA/PPP3R1/ZFYVE16/ESR1/CASZ1/NAA25/TUBA1A/POGZ/WNK3/ATXN1/PIEZO2/GUCY1A2
GSE11057_NAIVE_VS_CENT_MEMORY_CD4_TCELL_DN	GSE11057_NAIVE_VS_CENT_MEMORY_CD4_TCELL_DN	180	0.409117	1.52093	0.00239734	0.0566832	0.0481647	2847	tags=19%, list=11%, signal=17%	PRDM1/FAS/IL10RA/ATP2B4/MAP3K1/ATP2A2/ITGB1/PDP1/TERF2IP/TGFBR3/SPAG9/NOD2/RAPGEF2/ARID5B/COTL1/MYO5A/SRGN/FBXW7/AHR/SLC6A6/CDC42EP3/IFFO2/FAR2/WEE1/ADAM19/SAP30/AGFG2/IQGAP1/ACTN4/DENND1B/RORA/CTNNA1/S100A4/STOM
GSE25088_CTRL_VS_IL4_AND_ROSIGLITAZONE_STIM_MACROPHAGE_DN	GSE25088_CTRL_VS_IL4_AND_ROSIGLITAZONE_STIM_MACROPHAGE_DN	170	0.409518	1.52114	0.00348976	0.070249	0.0596917	3862	tags=24%, list=16%, signal=21%	PCSK5/CHST2/RUNX1/OSTM1/GLRX/SNAPC3/TGFBR3/CCDC144A/ZFPM2/DDX60/SMPD1/SLC26A2/GLG1/APBA2/UGGT1/HSP90B1/LIPT1/TRAPPC10/MAP3K7/GBAP1/RNF169/CD3G/SON/LAMP1/IGF2R/TM7SF3/GNAL/HS6ST1/CTNNA1/IRF2/PPAT/CELSR2/TMCC1/TXNL4A/TAF4/SPON2/SCP2/ADIPOR2/MRPS30/TNFSF12/GALNS
MIR8063	MIR8063	371	0.382006	1.52198	0.000298334	0.0153611	0.0130526	3853	tags=24%, list=16%, signal=20%	ANTXR2/C1GALT1/UHRF1BP1L/ELL2/NUFIP2/TMEM245/ZBTB20/LIX1/ATP2B4/PCLO/SNAP91/WARS2/STK39/ELK4/ANOS1/C2CD4A/WWP1/IKZF2/ROCK2/SSH2/PAX6/CRHBP/PTPN4/ZZEF1/PXN/PDK3/BTBD7/MAPK8/FAM20B/PIK3CA/THUMPD1/ASAP1/ATE1/TCF4/SERTAD4/AGO2/NIPBL/KL/CALCR/PRKDC/CNOT1/CTTNBP2NL/SUZ12/ENAH/DDX3X/USP9X/DGKH/ZNF217/FREM2/QKI/DYNC1LI1/GJA3/ZNRF3/DENND1B/KCNH5/TOPORS/PTPN21/TMX4/AMD1/CACNA2D1/RSBN1/BPTF/LIMCH1/ARHGAP5/S…
GSE13485_DAY1_VS_DAY7_YF17D_VACCINE_PBMC_DN	GSE13485_DAY1_VS_DAY7_YF17D_VACCINE_PBMC_DN	184	0.40746	1.522	0.00196654	0.0507607	0.0431322	5055	tags=29%, list=20%, signal=24%	HERC6/OSTM1/SPATS2L/HEG1/CARD6/RTP4/DDX60/ABHD6/ZNF41/IFIT1/OAS2/TNFSF10/IFI44/STAT1/TET2/GMEB1/SERPING1/PLSCR1/IFI6/USP18/RGL1/CAPZA1/LAP3/OAS3/MRPL27/RBBP8/BMP2K/C4orf33/MX1/KIF23/MRPS18C/SP100/CMPK2/LRR1/TOR1B/GBP4/SRBD1/MRPL42/RRM2/TMEM255A/PNPT1/BMPR2/SCARB2/IFI27/HERC5/HMOX1/SP110/AURKA/HAVCR2/IFNAR1/VRK2/KLHL12/IL1RN/IFIH1
HP_DELAYED_ABILITY_TO_WALK	HP_DELAYED_ABILITY_TO_WALK	137	0.42123	1.52211	0.00570019	0.0915889	0.0778247	5692	tags=35%, list=23%, signal=27%	ZC4H2/SLC12A2/EP300/SLC9A7/PHEX/RUBCN/FBLN1/POLR2A/HERC2/TRIO/DYNC1H1/TRIM2/ZSWIM6/FOXG1/DAG1/PLP1/HUWE1/RORA/TRRAP/LRRC32/ALMS1/WDR26/DLAT/TMTC3/TCF20/AHDC1/REPS1/STAG2/YY1/HK1/ATP6V1A/MPZ/TBR1/MYO9A/KDM3B/CREBBP/SMC1A/KMT2E/CDK13/HECW2/MRPS25/PIEZO2/SETD5/NFASC/AMPD2/GALNT2/ASXL3/UBE3A
MIR211_5P	MIR211_5P	339	0.382717	1.52238	0.00033898	0.0168721	0.0143365	3665	tags=24%, list=15%, signal=21%	PRDM1/TPPP/ZFHX4/ZBTB20/AFAP1/FRAS1/BRWD1/SMIM13/BIRC6/SLC37A3/PTPRD/LARP4B/SEC61A2/CCDC144A/C17orf58/RHOBTB3/SKI/RPS6KC1/IKZF2/JAK2/PHEX/SLC12A6/AFF1/RUBCN/AKAP1/TMEM178B/SLC25A35/FBXW7/RERE/ESYT2/RPS6KA3/FRS2/ADCY1/KCNA3/CAMK1/GMEB1/GAN/PDE1C/CAPRIN1/NAA15/INO80D/TAOK1/CNOT1/TFAP2B/RAB14/TMOD3/WDFY2/MEIS2/C2CD2/DCUN1D3/KLHL29/AQP11/RGL1/FARP1/ENDOU/PTPRR/IGF2R/NAPG/FNIP1/M6PR/WWC3/AMOT/JARID2/T…
MIR3140_5P	MIR3140_5P	114	0.433887	1.52264	0.00661579	0.0987257	0.0838889	2264	tags=25%, list=9%, signal=22%	ITGA6/NEDD9/MAP3K1/TENM1/ANKS1A/OPCML/CDH10/NOD2/MIB1/SEMA5B/ZZEF1/ASB5/HSPA4L/STK38L/TRIO/ERCC6L2/ZSWIM2/GABARAP/FEZF2/RAPH1/LCOR/EDEM3/GFM1/TOB2/CLOCK/LRRTM1/ZC3H12C/DENND1B
MIR551B_5P	MIR551B_5P	453	0.374101	1.52269	0.000111688	0.00792988	0.00673815	3708	tags=23%, list=15%, signal=20%	SLAIN2/SDK2/ELL2/ZBTB34/NUFIP2/KPNA3/ZFHX4/TMEM245/ZBTB20/AFAP1/HIPK3/HEY1/RICTOR/AKR1C3/SUCO/ZEB1/KLHL15/FNDC3B/RAB18/RAP2C/BIRC6/TMEM170A/ASTN2/LARP4B/JAG1/ARMC8/PPP1R15B/EP300/ZNF236/SLC35A3/ZFX/USP25/SLC35F1/SSH2/EPS8/PTPN4/AFF4/PXN/SPTY2D1/BTBD7/NBEAL1/BSN/ZBTB11/RERE/SAT1/PPM1L/MBNL1/TET2/TRAPPC10/INO80D/CDYL2/ENAH/GABPB1/IL26/MDM2/PHLPP1/DGKH/PPP1R2/CHD9/PCDH17/MEIS2/QKI/ETV1/ERCC4/RNF11/I…
GSE2706_UNSTIM_VS_8H_R848_DC_DN	GSE2706_UNSTIM_VS_8H_R848_DC_DN	162	0.411776	1.52271	0.00336972	0.0689466	0.058585	4231	tags=26%, list=17%, signal=22%	MAP3K8/TNC/MGLL/PLXNC1/MAML2/HERC6/NLRC5/C17orf58/CCR7/SLC9A7/RAPGEF2/IFIT1/CEP135/OAS2/TNFSF10/NR4A3/IFI44/STAT1/SAT1/TNFSF15/SKIL/IFI6/DGKH/AEN/USP18/ABTB2/TFPI/RNF213/ETV3/FRMD3/RASGRP1/PSD3/FXYD6/PTGER4/CMPK2/PSMA6/CXCL11/SMURF2/BRWD3/TCF7L2/TXN/HERC5
MIR96_5P	MIR96_5P	411	0.379822	1.52347	6.39879e-05	0.00528027	0.00448674	2408	tags=18%, list=10%, signal=17%	SLAIN2/PDZRN4/GRIA1/SLC1A1/VAT1L/ZFHX4/PHYHIPL/SEZ6L/EPAS1/ATP2B4/RICTOR/ZEB1/SERINC5/PRKCE/FNDC3B/TOX/UBE2Q2/HSPA2/RAB35/MAP3K3/RHPN2/EXT1/ADGRL2/SLC7A8/PTGER3/PDZD8/POU2F2/SNX16/DDHD1/SLC12A6/SLF2/GXYLT1/MTOR/DDAH1/PAFAH1B1/MAP1B/SOX6/ASH1L/LRCH2/TRIO/STK17B/AHR/PLEKHM1/PPM1L/FRS2/GAN/MROH2A/CHST1/LMTK2/DMXL1/ANKIB1/RNF183/MORF4L1/QKI/ZIC2/GIT2/ZNF704/WDR82/DCUN1D3/KIAA0513/TAPT1/PDE8B/DHX8/CLO…
HP_ABNORMALITY_OF_THE_NASAL_TIP	HP_ABNORMALITY_OF_THE_NASAL_TIP	274	0.392779	1.52412	0.000872085	0.0308513	0.0262148	5097	tags=33%, list=21%, signal=27%	FBN1/KAT6B/MED12L/STXBP1/ASXL2/NXN/EXT1/SLC9A7/CTNNB1/CCNK/PTPRF/SATB2/ZNF41/NRAS/RERE/TCF4/RPS6KA3/EPG5/ZMPSTE24/SHH/CDH11/SRCAP/PDE4D/FMR1/MAP3K7/TFAP2B/SLX4/DDX3X/HCFC1/USP9X/LMNA/ZNF81/ZSWIM6/FOXG1/HUWE1/ATP6V1B2/KMT2D/CIT/BPTF/TRRAP/SOX5/ECEL1/PIGW/BRAF/CEP55/LMX1B/KMT2A/DGCR8/DYRK1A/PTCH1/FLNB/ATP6V0A2/CNKSR2/CTCF/WDR26/DMD/ACSL4/TCF20/MBD5/PURA/STAG2/MADD/YY1/KCNJ6/KAT6A/PRKAR1A/HK1/ATP6V1…
GOBP_REGULATION_OF_GENE_SILENCING_BY_RNA	GOBP_REGULATION_OF_GENE_SILENCING_BY_RNA	88	0.450851	1.5242	0.00550256	0.0900826	0.0765447	6182	tags=49%, list=25%, signal=37%	NUP50/NUP35/NUP214/PPARG/WTIP/POLR2A/ZMPSTE24/AGO2/FMR1/STAT3/FXR1/RANBP2/TARBP2/NUP88/ZFP36/MAP2K1/EIF4G1/TNRC6B/ZC3H10/ELAVL1/NUP98/DHX9/NDC1/NUP160/PUM1/BCDIN3D/POM121/NUP155/ESR1/POLR2B/NUP188/TPR/TP53/POM121C/TRIM71/NCOR2/EIF4E2/TNRC6A/DDX5/AGO1/PUM2/NUP54/NUP153
MIR10522_5P	MIR10522_5P	203	0.40314	1.52472	0.00172844	0.046668	0.0396546	3134	tags=25%, list=13%, signal=22%	API5/CLEC3A/FGL2/ZFHX4/TACSTD2/TENM1/ATXN7L1/LIMA1/TMEM170A/NFAT5/PPIP5K2/GFOD2/SORCS1/ROCK2/USP25/STON1/PCDH10/SPTY2D1/KITLG/MAP1B/ASPM/LHX8/CLDN1/FHIT/INO80D/LCOR/NRP2/NHLRC2/PPP1R2/APPBP2/ANKRD44/MKLN1/FAM234B/PPP2R2A/GALNT13/WIPF2/CCDC39/GNPTAB/EPHA3/ZKSCAN8/RORA/RSBN1/CGN/KATNAL1/RASGRP1/VCPIP1/PRPF38A/IKZF5/CA10/VANGL1/PLEKHA8
MIR10523_5P	MIR10523_5P	218	0.399781	1.52483	0.00140874	0.041183	0.0349939	4625	tags=29%, list=19%, signal=24%	SHISA2/UHRF1BP1L/HIPK3/MED12L/PRKCE/FNDC3B/ZNF236/DNHD1/POU2F2/PTPN4/FOS/USP24/PDCL/FRS2/EPG5/TEAD1/SMCHD1/GMEB1/CDH11/MAP3K7/PDS5B/LCOR/RAB14/SLC6A17/SOGA3/USP9X/FOXG1/QKI/ZNF704/TLK1/NAV2/WDFY3/SATB1/CCT5/RSBN1/FAM126B/SACM1L/PGRMC1/SMUG1/DYRK1A/DMRT1/PTCH1/RFTN2/DCP1A/RAB21/STXBP5/YOD1/IL1RAP/SSBP2/TAC1/VRK1/GSK3B/RPS6KB1/GALNS/ACAP2/PKN2/ID4/PAPOLG/SH3GL3/UBE2G1/ARIH1/FEM1C/TAB3
GSE41867_NAIVE_VS_DAY6_LCMV_EFFECTOR_CD8_TCELL_UP	GSE41867_NAIVE_VS_DAY6_LCMV_EFFECTOR_CD8_TCELL_UP	175	0.409403	1.5254	0.00362166	0.0716313	0.0608663	1441	tags=14%, list=6%, signal=13%	ITGA6/CLEC7A/CCDC171/UTRN/PLXNC1/SUCO/NLRC5/ANKS1A/MYO7A/PPP1R21/ADGRL2/UBASH3B/IL27RA/IFIT1/PDCD4/FBXO33/UBR4/PAPSS2/STK17B/DTX1/PHRF1/DSTYK/MTF1/PSMB10
MIR448	MIR448	329	0.383765	1.52574	0.000325504	0.0164225	0.0139545	3440	tags=22%, list=14%, signal=20%	SLAIN2/DDX18/ACVR2A/ZBTB34/SLCO5A1/UTRN/RAB12/RICTOR/HIPK1/DACT1/RB1CC1/RTN4/ROR1/DYNLT3/GRHL3/SLC12A2/RAB11FIP2/RNF19A/ATXN7/PPIP5K2/SKI/SLC16A7/STARD13/CACNA1C/WWP1/GRIP2/ZZEF1/GLCE/SOCS5/FBXO33/KCND1/SOX6/SYNPO2/GAN/CAPRIN1/INO80D/TAOK1/SERTAD2/VASH2/PDE4D/FMR1/IFFO2/SYN1/FXR1/FBXO28/HS3ST5/FOXR2/ARID1A/KCNIP4/ACTN4/RCOR1/NAV2/PRKG1/DENND1B/AGO3/SATB1/RABGAP1/IKZF1/BTAF1/SORL1/CC2D2A/ACSL6/KCT…
HP_PATENT_DUCTUS_ARTERIOSUS	HP_PATENT_DUCTUS_ARTERIOSUS	241	0.398815	1.5258	0.000977421	0.0327113	0.0277954	4541	tags=28%, list=18%, signal=23%	FBN1/LIMK1/KAT6B/DACT1/STXBP1/ACTA2/SKI/EP300/CACNA1C/CHRM3/SALL1/RAD51/AFF4/RIT1/NEDD4L/MAP1B/TGFB2/MYH11/RERE/ZMPSTE24/POLR1A/MYRF/MAP3K7/TFAP2B/SLX4/USP9X/LMNA/USP18/CHD7/WDR37/ERCC4/XRCC2/SON/PRKG1/MAP2K1/BPTF/TRRAP/BRAF/LMX1B/DYRK1A/STRA6/FANCB/CTCF/RFWD3/BRCA2/DVL3/TMTC3/ACSL4/B3GLCT/STAG2/FANCM/FGFR3/KAT6A/LARS2/SETD2/ZIC3/JMJD1C/PCNT/CEP120/GATA4/PUF60/PPP1CB/EXT2/CREBBP/UBE2A/TGFBR1/BCOR…
GOBP_BONE_DEVELOPMENT	GOBP_BONE_DEVELOPMENT	162	0.412653	1.52596	0.00318077	0.0665559	0.0565537	4259	tags=27%, list=17%, signal=23%	FBN1/DLX5/DHRS3/PIP4K2A/SPNS2/MSX1/AXIN2/FAT4/EXT1/SKI/EP300/SOX9/CHSY1/OSR2/PHEX/FGF18/GLG1/FLI1/SIGLEC15/ANXA6/FBXW7/TNFSF11/ZMPSTE24/MBTPS2/LRP6/TAPT1/ZNF385A/CYP26B1/THBS3/P3H1/PTGER4/MSX2/ANXA2/MMP13/KIT/LRRC17/DCHS1/AKAP13/FGFR3/BMPR2/NAB1/COL2A1/SHOX2/EXT2
GOBP_RESPONSE_TO_HEAT	GOBP_RESPONSE_TO_HEAT	144	0.419183	1.52608	0.00488966	0.0839129	0.0713022	6182	tags=39%, list=25%, signal=29%	NUP50/ATP2A2/HSPA2/NOS1/EP300/NUP35/SST/NUP214/MTOR/CRYAB/HSPB8/TRPV2/NOS3/RANBP2/MICB/NUP88/SLC52A3/DNAJB4/ATR/NUP98/PDCL3/DNAJB1/NDC1/NUP160/GSK3B/CLPB/RPS6KB1/TRPV3/POM121/MAP2K7/HSP90AB3P/NUP155/HMOX1/IL1A/CREBBP/PTGES3/DNAJB6/RPA1/RPA2/NUP188/TPR/BAG4/SIRT1/POM121C/FGF1/HSPH1/HSPA8/EIF2B5/DNAJC7/DHX36/HSPA1B/EIF2S1/HSPA1A/NUP54/DNAJA2/NUP153
MIR222_5P	MIR222_5P	170	0.410898	1.52627	0.00323825	0.0670827	0.0570013	2821	tags=24%, list=11%, signal=21%	ITGA6/API5/NUFIP2/SERPINE2/TPPP/ZBTB20/PHYHIPL/RUNX1/GTF2A1/WNK1/TMEM170A/BCAR3/EP300/DNHD1/ROCK2/SLC12A6/SLC39A10/ANKRD17/TMEM62/TNFSF10/TRIM2/RPAP3/CAPRIN1/TAOK1/GPR137C/FXR1/PCDH17/HS3ST5/ZNF217/NCOA1/ANKRD44/PPP2R2A/HSPA5/CFL2/GNPTAB/ZHX1-C8orf76/RALGAPA2/TNFRSF19/SLC4A7/NACC2
MIR4747_5P	MIR4747_5P	241	0.398979	1.52643	0.000962268	0.0325382	0.0276483	4548	tags=29%, list=18%, signal=24%	PRDM1/ATP8A2/NKD1/KPNA6/ZBTB20/AFAP1/MBNL3/ATP2B4/HIPK1/LINGO1/RB1CC1/CEACAM1/CREB3L1/SLC7A8/ROCK2/RD3/GLG1/THAP11/FAM20B/TMEM178B/KDM7A/SPRY4/HOXD11/GPER1/MTF1/TEAD1/ADCY1/LY6G6C/CACNA1E/LASP1/VPS37C/IKZF3/TFPI/WDR82/SDK1/ANKRD44/CAPZA1/SON/NAV2/CHRNB4/RAB3C/STAG1/ZNF385A/ZFYVE26/NDE1/ANKRD52/PIK3R3/BEND3/IRF2/KMT5B/SPTB/CELSR2/TAF4/PLSCR3/DRD4/POU2AF1/ATXN7L3/APBA1/PEAK1/MTHFSD/CFAP70/RAD1/RUFY…
HP_ABNORMALITY_OF_MOUTH_SIZE	HP_ABNORMALITY_OF_MOUTH_SIZE	312	0.386902	1.52663	0.000397129	0.0184847	0.0157067	5125	tags=32%, list=21%, signal=26%	FBN1/LIMK1/ZBTB20/MED12L/KLHL15/DACT1/STXBP1/SLC12A2/NXN/FAT4/SMARCA2/PPP1R15B/SKI/EP300/OCA2/CHSY1/SALL1/SATB2/TRIP12/PHACTR1/MTOR/ADAMTSL2/PIK3CA/PAFAH1B1/SOX6/GBA/TRIO/RERE/TCF4/RPS6KA3/ZMPSTE24/SP7/SRCAP/MDM2/PPM1D/LMNA/ZSWIM6/FREM2/CHD7/ARID1A/HUWE1/SON/ATP6V1B2/RALGAPA1/GNAI3/STAG1/CRLF1/WDFY3/LIG4/MAP2K1/BPTF/TRRAP/CENPF/LMX1B/PTCH1/ATP6V0A2/PMM2/CTCF/TXNL4A/B3GLCT/TCF20/MBD5/OTX2/DCHS1/MA…
GSE17721_0.5H_VS_4H_GARDIQUIMOD_BMDC_DN	GSE17721_0.5H_VS_4H_GARDIQUIMOD_BMDC_DN	180	0.410747	1.52699	0.00224065	0.0541079	0.0459764	5055	tags=31%, list=20%, signal=25%	ANTXR2/PIM3/SLCO5A1/TBPL1/KPNA1/KIF3C/SNAPC3/CLTC/DDX60/ARID5B/DDHD1/FAM122A/MAPK8/RAB8A/FBXO33/HSP90B1/GPR85/FMR1/CLDN3/COIL/APPBP2/RAP1B/RNF11/LTN1/SERINC1/CHRND/STX12/CST7/ITGAV/USP47/SACM1L/PIAS1/PRPF38A/SLK/RCL1/FAM114A2/MAN1A2/ME1/KCTD14/ATP1B1/PARP8/NFKBIA/HECTD1/SUOX/UBA3/ZFYVE16/TAF1B/TM9SF4/IFNAR1/PPP6C/DUSP16/ADAM17/LPP/PPM1B/NXF1/IFIH1
WP_WNT_SIGNALING_PATHWAY_AND_PLURIPOTENCY	WP_WNT_SIGNALING_PATHWAY_AND_PLURIPOTENCY	88	0.451737	1.5272	0.00537076	0.0886495	0.0753269	4379	tags=35%, list=18%, signal=29%	WNT4/NKD1/WNT10A/PRKCE/PLAU/AXIN2/PPP2R2B/EP300/CTNNB1/FZD9/PAFAH1B1/CCND1/LEF1/MAP3K7/FZD8/PPP2R2A/LRP6/PRKCH/PRKD1/PPARD/FBXW2/WNT6/MAP2K4/DVL3/CTBP1/TCF7/GSK3B/TCF7L2/WNT5B/PPP2CB/CREBBP
MIR5700	MIR5700	268	0.393801	1.52756	0.000794965	0.0293501	0.0249393	3073	tags=24%, list=12%, signal=21%	IGSF10/KPNA3/ZFHX4/HIPK3/DKK2/MED12L/PCLO/STK39/HSPA2/AXIN2/SLC12A2/PDP1/NOS1/CLTC/RNF19A/ZNF503/ZNF592/STARD13/IKZF2/RAPGEF2/SALL1/RAB34/PTPN4/AFF4/WDR3/HSPA4L/THBD/OLFML3/LRCH2/HERC2/ZNF703/LRP12/MORC3/TXLNB/DCP2/CNOT1/PDE4D/APBB2/SBNO1/ADAM10/DGKH/RAP1B/ZNF704/AFF2/ETV1/GLCCI1/RCOR1/ARHGAP11A/CFL2/ZSCAN31/PRKD1/AMD1/FAM126B/TNRC6B/TULP4/CACUL1/DYRK3/USP46/ACSL6/IKZF5/ROCK1/RAB21/USP30
HP_ABNORMALITY_OF_THE_FEMALE_GENITALIA	HP_ABNORMALITY_OF_THE_FEMALE_GENITALIA	471	0.373699	1.52771	0.000102416	0.00738785	0.00627758	3872	tags=22%, list=16%, signal=19%	WNT4/LIMK1/FLRT3/ANTXR2/CLEC7A/FAS/GRIP1/FRAS1/KAT6B/WNT10A/CORIN/MAP3K1/DACT1/MSX1/RAB18/CXCR4/OPCML/COL4A6/AXIN2/ANOS1/NXN/DIAPH2/SKI/EP300/OCA2/SOX9/CTNNB1/ZFPM2/CHRM3/SALL1/CEP152/RNF43/TWNK/PAX6/RAD51/PPARG/FLI1/FOS/PIK3CA/NRAS/SPRY4/HERC2/RERE/RPS6KA3/ZMPSTE24/CCND1/SMCHD1/WWOX/NIPBL/MYRF/PWRN1/PDE4D/FMR1/SLX4/MDM2/SLC6A17/LMNA/FREM2/BBS9/CHD7/ERCC4/XRCC2/COL4A5/TRIM32/STOX1/LIG4/ATR/ISL1/E…
GSE23925_LIGHT_ZONE_VS_NAIVE_BCELL_UP	GSE23925_LIGHT_ZONE_VS_NAIVE_BCELL_UP	177	0.411836	1.52789	0.00267075	0.0608819	0.0517323	2576	tags=19%, list=10%, signal=17%	MAP3K8/P2RY14/SPNS2/DUSP2/ITPKB/CD5/KCNQ5/PPP1R15B/PRDM4/IKZF2/SRGN/FAM122A/FOS/STK17B/NR4A3/TPM3/TP53INP2/LRP12/P2RX4/JUNB/OR7C1/SELPLG/DDX3X/DUSP1/ITPRIP/ZFP36/TOB2/ARL5B/ETV3/YRDC/MALT1/NRROS/GPR146
GSE3982_CTRL_VS_LPS_4H_MAC_DN	GSE3982_CTRL_VS_LPS_4H_MAC_DN	175	0.410128	1.5281	0.00355868	0.0713214	0.060603	3461	tags=21%, list=14%, signal=18%	MME/PDZRN4/PPFIA2/FAS/CHST11/HIPK3/IL10RA/ELK4/JAG1/SEMA3C/RPS6KC1/ROCK2/ZFX/ARID5B/STK10/IFI44/STAT1/LRP12/KCNA3/GABPB1/DENND5A/USP18/CYP1A1/GNAI3/LIG4/EXOC5/RRBP1/ABL2/IRF2/DYRK3/DCP1A/STAT2/ERP44/RCAN1/SP100/NDEL1/TIPARP
HP_CONGENITAL_ONSET	HP_CONGENITAL_ONSET	270	0.39387	1.52829	0.000607453	0.0246955	0.0209842	2768	tags=19%, list=11%, signal=17%	ITGA6/ATP8A2/LAMA3/PCLO/ZC4H2/LRP4/MYO7A/SLC39A8/SLC12A2/FAT4/CREB3L1/EP300/KIF5C/ATP2B3/EPS8/AFF4/CEP135/NEDD4L/ZNF335/NRAS/ASPM/TPM3/DSTYK/EPG5/STIL/CLP1/STT3B/MBTPS2/KIAA1109/CNOT1/PDE4D/VIM/GFM1/BBS9/USP18/PSAP/TUBA8/NUP88/CHRND/ATP6V1B2/PLAA/TUBB3/LIPT2/POMK/PLEC/CIT/CRB2/NDE1/CENPF/BRAF/HERC1
SENESE_HDAC2_TARGETS_UP	SENESE_HDAC2_TARGETS_UP	103	0.441279	1.52831	0.00678495	0.0997568	0.084765	6418	tags=37%, list=26%, signal=27%	ITGA6/ANTXR2/CCNJ/PLAU/PXN/TGFB2/AGO2/CDV3/SLC16A1/LARP4/IQGAP1/GNA13/EXOC5/PLEC/RAB5A/AADAC/DOCK4/DHX9/IL6ST/CTDSPL2/NAB1/IL1A/LMAN1/TPR/SUPT16H/COPA/TGFBR2/MYH16/MEGF10/NCEH1/PCGF5/CXCL8/ELK3/TWF1/PSME4/DDX42/BCLAF1/TGM2
GSE2706_R848_VS_R848_AND_LPS_2H_STIM_DC_DN	GSE2706_R848_VS_R848_AND_LPS_2H_STIM_DC_DN	146	0.4189	1.52848	0.00446322	0.079686	0.0677106	3855	tags=22%, list=16%, signal=19%	PRDM1/CDKN2B/RAB12/HERC6/ATXN7L1/JAG1/RNF19A/ZNF503/NOCT/RPS6KC1/DDX60/OSR2/PTOV1-AS1/IFIT1/NR4A3/IFI44/TNFSF15/HS3ST3B1/MIA3/DNAJB4/KLK11/CNGB1/VCPIP1/SHROOM2/STAT2/FXYD6/TRIM26/SUN2/GBP2/TSPEAR/CXCL11/HAPLN3
GOCC_POSTSYNAPTIC_MEMBRANE	GOCC_POSTSYNAPTIC_MEMBRANE	214	0.402018	1.5288	0.000762751	0.0287308	0.024413	2236	tags=19%, list=9%, signal=17%	FLRT3/DGKB/DAGLB/GRIA1/CLSTN2/GRIP1/UTRN/IGSF21/ZC4H2/GRIK2/NECTIN3/IGSF9B/ADGRL2/CDH10/CHRNA9/CACNA1C/CHRM3/ABHD6/LRFN4/KCND1/KCNC3/ADCY1/KCNA3/KCND3/GABRQ/CDH2/FMR1/NRP2/CHRM2/ADAM10/PCDH17/GRID1/DAG1/SRGAP2/CHRND/CHRNB4/CHRNA3/GRIA3/LRRTM1/TENM2
LAKE_ADULT_KIDNEY_C6_PROXIMAL_TUBULE_EPITHELIAL_CELLS_FIBRINOGEN_POS_S3	LAKE_ADULT_KIDNEY_C6_PROXIMAL_TUBULE_EPITHELIAL_CELLS_FIBRINOGEN_POS_S3	166	0.413176	1.52915	0.00316559	0.0665559	0.0565537	3703	tags=27%, list=15%, signal=23%	FBXL7/NUFIP2/SERPINE2/ZBTB20/MAML2/SPATS2L/GLRX/ZNF462/RNF19A/SPAG9/TMTC2/CNTN4/EPS8/TNFSF10/NCKAP5/CRYAB/ASH1L/CHD1/STAT1/SLC34A2/TXNRD1/CTSH/PLSCR1/ATP11A/PLCH1/ZNF292/AKAP12/TFPI/AGT/RNF213/HSPA5/KCNIP4/IL1R1/RRBP1/RALGAPA2/PITPNC1/ARHGAP5/LAPTM4A/CLU/L3MBTL4/SNX13/GBP2/SSBP2/DICER1/TMBIM6
HP_ABNORMALITY_OF_THE_ANUS	HP_ABNORMALITY_OF_THE_ANUS	167	0.413165	1.52941	0.00234263	0.0558133	0.0474255	4106	tags=30%, list=17%, signal=25%	GRIP1/FRAS1/IL10RA/DACT1/ATP2A2/NXN/FAT4/KMT2C/SKI/CDON/MID1/CHRM3/SALL1/RAD51/FLI1/RERE/FERMT1/SHH/CDH11/SUZ12/SLX4/SIX3/USP9X/FREM2/ZIC2/CHD7/ERCC4/XRCC2/KMT2D/LIG4/ISL1/PIGW/IL10RB/PTCH1/DISP1/EMC1/VANGL1/FANCB/RFWD3/BRCA2/DVL3/B3GLCT/DCHS1/FANCM/ZIC3/TNFSF12/JMJD1C/CHD4/CEP120/DYNC2H1
GSE5455_HEALTHY_VS_TUMOR_BEARING_MOUSE_SPLEEN_MONOCYTE_24H_INCUBATION_DN	GSE5455_HEALTHY_VS_TUMOR_BEARING_MOUSE_SPLEEN_MONOCYTE_24H_INCUBATION_DN	163	0.413914	1.53052	0.00432183	0.0786101	0.0667963	2773	tags=24%, list=11%, signal=21%	MAP3K8/ELL2/FAS/CHST11/WNT10A/PLXNC1/GFOD1/TMBIM1/DYNLT3/STK39/GLRX/SLC12A2/SYPL1/RNF19A/PKP4/IKZF2/ARID5B/SLC24A3/ASAP1/TNFSF11/KCNA3/RAB19/TTC39B/CXCL13/RAPH1/CDV3/PLSCR1/ADAM19/RGL1/LGMN/GRAMD1B/ZNF518B/B3GNT2/IL1R1/JARID2/BMP2K/TUB/S100A4/TNFRSF19
HP_CARDIOMEGALY	HP_CARDIOMEGALY	88	0.452799	1.53079	0.00523896	0.0877143	0.0745323	2284	tags=16%, list=9%, signal=14%	FBN1/LIMK1/ACTA2/DYSF/CACNA1C/GAA/TGFB2/GBA/MYH11/NHLRC2/WDR37/TAPT1/PRKG1/GNPTAB
MIR5001_3P	MIR5001_3P	140	0.423156	1.53087	0.00404775	0.0763041	0.0648369	5029	tags=33%, list=20%, signal=26%	PCSK5/CHST2/TPPP/FAS/SEZ6L/EDAR/USP34/ANOS1/NFAT5/SORCS1/PAFAH1B1/TMEM178B/NR4A3/NIPBL/TXLNB/DDX3X/NHLRC2/NCOA1/AFF2/PROM2/GSPT1/DENND1B/GTDC1/ZKSCAN8/GNAL/BPTF/TBCEL/POC1B/VCPIP1/PTN/MRPL17/PKNOX2/SLC39A6/NAV3/ZNF609/MPZL1/TAF7/C1orf216/GATA3/AAK1/RPA1/STK3/ZBTB1/LPP/TRAM2/THSD7B
TTGCCAA_MIR182	TTGCCAA_MIR182	306	0.389612	1.53097	0.000359982	0.0174196	0.0148018	2846	tags=21%, list=11%, signal=19%	LIMK1/PRDM1/PARM1/ELL2/CORO1C/NUFIP2/KPNA3/XPR1/EPAS1/CCNJ/NUAK1/FNDC3B/ATP2A2/RTN4/UBE2Q2/RHOBTB1/SYPL1/NRCAM/ADGRL2/STARD13/ADCY2/SATB2/FAM122A/ZFAND4/PAFAH1B1/CAMSAP2/SPRY4/FBXW7/ELMO1/DOK4/ZMPSTE24/TP53INP2/GPR85/CNOT6/P2RX4/DMXL1/CDV3/RNF144B/FMR1/PLCH1/ADAM10/FXR1/PPP1R2/PCDH17/MEIS2/QKI/N4BP1/GIT2/C2CD2/ZFP36/UBE3C/TAPT1/KDM2B/CLOCK/PRKD1/ISL1/FAM126B/TNRC6B/PLD1/LHX3/FNBP1L/SLC4A7/KMT2A/D…
ACCATTT_MIR522	ACCATTT_MIR522	150	0.41882	1.53106	0.00487986	0.0838118	0.0712163	5051	tags=38%, list=20%, signal=30%	FLRT3/PTPN1/PHYHIPL/SUCO/UBE2Q2/CMPK1/MYCBP2/SOX9/SALL1/ARID5B/AKAP1/LRCH2/NR4A3/SPTBN1/MBNL1/IVNS1ABP/YWHAZ/CAPRIN1/CDV3/FMR1/NMNAT2/ZNF532/CNTFR/DAG1/ETV1/KDM2B/PRKG1/STAG1/TOPORS/RSBN1/TNRC6B/ARHGAP5/DYRK1A/LRP1B/ELAVL1/GOLGA1/WDR26/MAN1A2/KIF23/NAA50/CTBP1/SH3BP5/ATP1B1/NAB1/ACAP2/CSDE1/ZNF384/NHS/PANK2/FEM1C/MTDH/AQP9/WNK3/TNPO2/HBP1/CBLL1/MSL2
MIR485_5P	MIR485_5P	129	0.426453	1.53108	0.00484603	0.0835186	0.0709671	4043	tags=27%, list=16%, signal=23%	CERS6/DPYSL3/RICTOR/LRP4/SSH2/GLCE/PSD2/ABHD2/SFRP5/CEP85/OSBPL10/KIAA1328/SMG1/TAOK1/RPRD2/APPBP2/ZSWIM6/IKZF3/QKI/DAG1/APLP2/ZNF474/SOX5/MTMR11/IGF2BP2/SPTB/LRP8/ADIPOR2/PLXNA4/TMBIM6/PARP8/ZNF609/PTMS/LRRC7/ACTR3
MIR30E_3P	MIR30E_3P	361	0.384213	1.53113	0.000309482	0.015837	0.0134569	3221	tags=24%, list=13%, signal=22%	ANTXR2/PCSK5/NUFIP2/GPR180/FAM171B/RUNX1/BRWD1/EPAS1/MED12L/PCLO/SNAP91/TENM1/ROR1/KLHL11/FAM98A/PRDM10/HS3ST1/CCDC6/SEMA3C/EP300/RTP4/ROCK2/PDK4/CEP152/TWNK/SLC5A3/EPS8/MYO5A/SLC12A6/SLC39A10/CCDC184/RAB3IP/ABHD5/FAM20B/MAP1B/NBEAL1/STK38L/PHLDA1/DIP2B/TEAD1/ZC3H14/SMG1/CAPRIN1/TXLNB/TCP11L1/SERTAD2/ZNF107/GPR137C/SBNO1/FXR1/CCDC186/PCDH17/HS3ST5/ACBD3/RELT/ZNF704/ARL11/CEP350/HSPA5/DNAJB4/ZNRF3…
HP_ABNORMALITY_OF_THE_BLADDER	HP_ABNORMALITY_OF_THE_BLADDER	379	0.384054	1.53125	9.89412e-05	0.00720969	0.00612619	4556	tags=28%, list=18%, signal=23%	WNT4/ITGA6/LIMK1/LAMA3/GRIP1/DACT1/ZC4H2/EYA1/JAG1/SETX/DYSF/CISD2/SACS/EXT1/KMT2C/EP300/SLC9A7/CHRM3/SALL1/CEP152/TWNK/ZNF41/PAX6/AFF4/ATXN2/CEP135/PIK3CA/ASPM/GBA/TRIO/MYH11/KCNC3/RERE/STAT1/DSTYK/SIX5/RPS6KA3/SLC9A6/CCND1/STIL/KCND3/WWOX/CDH11/NIPBL/MBTPS2/MYRF/FMR1/MAP3K7/HCFC1/USP9X/ZNF81/FREM2/ELOVL1/CHD7/PSAP/PLP1/CHRNA3/RALGAPA1/PLEC/ATL1/ISL1/ZFYVE26/IKZF1/EIF4G1/CIT/BPTF/TRRAP/ERCC6/ATP…
MIR539_3P	MIR539_3P	212	0.402937	1.53125	0.00118565	0.0367508	0.0312277	5183	tags=34%, list=21%, signal=27%	NXPH1/TENM1/KCNQ5/NECTIN3/ARL17A/JAG1/SYPL1/KMT2C/SEMA3C/PCDHA10/WDR7/CEP170/HCN1/AKAP1/CKAP5/GPAM/CAMSAP1/CCDC85A/SMG1/OTUD4/PCDHA13/HS3ST3B1/PRRC2C/CEP192/GRID1/BBS9/ARID1A/SLC7A14/DENND1B/MZT1/UBR3/CPED1/MAP2K1/RORA/C10orf88/RC3H1/LCORL/CEP41/CUL3/RAB21/PCDHAC1/DAGLA/PCDHAC2/CTBP1/ATP1B1/RALGAPB/LGALS8/PEAK1/TCTEX1D1/ZNF233/DIAPH1/GDAP2/ZC3H13/RUFY2/RIOX1/TANC2/PPP3R1/PDCD6IP/AUTS2/PCDHA2/GDA/…
GSE3982_EOSINOPHIL_VS_NEUTROPHIL_DN	GSE3982_EOSINOPHIL_VS_NEUTROPHIL_DN	160	0.415425	1.53149	0.00175417	0.0470568	0.0399849	5008	tags=32%, list=20%, signal=26%	MME/UHRF1BP1L/CEACAM1/MAP3K3/ABCC5/DYSF/RAMP3/FOS/PTPRG/TNFSF10/CHD1/STAT1/THRB/JUNB/CTSH/ZNF107/STAT3/CADPS/DENND5A/VIM/DUSP1/GBAP1/APOLD1/IGF2R/WWC3/IRF2/NACC2/AKAP3/WDR26/DOCK4/TMCC1/KIAA0232/NAA50/SP100/UBE4B/GBP2/GSK3B/ZNF473/TCF7L2/CREB5/TYMP/EIF4G3/INTS8/AGMAT/KAZN/SLC15A3/RARRES1/FBXL5/NRBF2/IL1RN/PRMT5
MIR4251	MIR4251	352	0.38452	1.53165	0.00028689	0.0149886	0.0127361	4086	tags=24%, list=16%, signal=20%	UNC5D/FBN1/PGM2L1/TENM3/MBNL3/PDPK1/RICTOR/DACT1/STK39/RAB11FIP2/CLTC/CCDC6/TCAIM/IKZF2/CHSY1/CNTN4/SLC26A2/DDHD1/SLF2/HSPA4L/SLC35G1/MAP1B/DNAJC5B/CYP2U1/RERE/SYNPO2/STXBP5L/FERMT1/EPG5/RASSF3/MTF1/ADCY1/MAML1/NAA15/DCP2/LCOR/GABPB1/ATP8A1/HCFC1/IKZF3/MEIS2/LARP4/EMSY/LRP6/RAD18/ZNRF3/WIPF2/GRIA3/NETO2/KBTBD4/CHIC1/CCDC39/CSTF2/ZRANB1/TMX4/BTG2/DPH2/SHROOM2/PIAS1/KCNJ10/DCP1A/ZSWIM5/CUL3/PPARD/M…
MIR30A_3P	MIR30A_3P	360	0.38424	1.53167	0.000247948	0.0134329	0.0114141	3221	tags=24%, list=13%, signal=22%	ANTXR2/PCSK5/NUFIP2/GPR180/FAM171B/RUNX1/BRWD1/EPAS1/MED12L/PCLO/SNAP91/TENM1/ROR1/KLHL11/FAM98A/PRDM10/HS3ST1/CCDC6/SEMA3C/EP300/RTP4/ROCK2/PDK4/CEP152/TWNK/SLC5A3/EPS8/MYO5A/SLC12A6/SLC39A10/CCDC184/RAB3IP/ABHD5/FAM20B/MAP1B/NBEAL1/STK38L/PHLDA1/DIP2B/TEAD1/ZC3H14/SMG1/CAPRIN1/TXLNB/TCP11L1/SERTAD2/ZNF107/GPR137C/SBNO1/FXR1/CCDC186/PCDH17/HS3ST5/ACBD3/RELT/ZNF704/ARL11/CEP350/HSPA5/DNAJB4/ZNRF3…
GSE21033_CTRL_VS_POLYIC_STIM_DC_6H_DN	GSE21033_CTRL_VS_POLYIC_STIM_DC_6H_DN	136	0.424326	1.53182	0.00409711	0.0766548	0.0651348	5504	tags=39%, list=22%, signal=31%	SYNJ1/KAT6B/PDPK1/ATP2C1/ATXN7L1/ASXL2/USP25/TBC1D2B/AFF1/BTBD7/ADAMTSL2/CDC37L1/CHST5/PPFIBP2/SKIL/PRKDC/PRRC2C/RPRD2/WDFY2/IKZF3/AMHR2/SLTM/KDM5A/KMT2D/DENND1B/TTPAL/RAB5A/ZFYVE26/LYST/BRAF/SNX19/DUSP7/LTB4R2/BDP1/DICER1/PARP8/C3orf22/STRIP1/IL1A/WNT5B/KREMEN1/KDM3B/CREBBP/NKPD1/FNBP4/HIPK4/CDK13/DOCK2/ARFGEF2/OTUD3/FMNL2/TNRC6A/URB2
RICKMAN_TUMOR_DIFFERENTIATED_WELL_VS_POORLY_DN	RICKMAN_TUMOR_DIFFERENTIATED_WELL_VS_POORLY_DN	333	0.386193	1.53287	0.000290077	0.0150999	0.0128306	4308	tags=26%, list=17%, signal=21%	PRDM1/ZNF750/ELL2/CEMIP/KRT80/CORO1C/IGFL1/TNS4/NUP50/ADCY7/CCL24/OSTM1/MTRF1L/UBE2Q2/LIMA1/GRHL3/MXD1/CARD6/ABHD6/MYO5A/KCNK10/PXN/ABHD5/RAB8A/CDC37L1/LRFN4/MTPN/C4orf3/ADAM12/CEP85/PLEKHM1/OSBPL10/MTF1/TTC39B/TCP11L1/KDELR3/IFFO2/N4BP1/ITPRIP/DCUN1D3/LRRC8C/RIC1/KCTD10/PIP4K2C/HSD17B1/KLK11/KLC1/STX12/OVOL1/CLIP1/IPPK/PPIC/CNGB1/DHRS7/METRNL/NR1D1/FAT2/KRT17/ADAMTS15/COCH/GOLGA7B/DUSP7/PPARD/MC…
GSE37533_PPARG1_FOXP3_VS_FOXP3_TRANSDUCED_CD4_TCELL_DN	GSE37533_PPARG1_FOXP3_VS_FOXP3_TRANSDUCED_CD4_TCELL_DN	188	0.407851	1.53308	0.00232613	0.0555264	0.0471817	4234	tags=29%, list=17%, signal=24%	FBXL7/TNFSF18/HERC6/MSX1/TMBIM1/SPATS2L/MYCBP2/RTP4/HLA-A/RPS6KC1/JAK2/ZFPM2/DDX60/ZNF467/USP25/IFIT1/OAS2/TMEM62/TNFSF10/IFI44/STAT1/CYLD/PSMB10/JADE2/PLSCR1/IFI6/GOLM1/USP18/N4BP1/ANKFY1/LAP3/LGMN/IFI30/OAS3/ZFYVE26/CTNNBL1/MALT1/NAPA/LRRC32/IRF2/STAT2/MX1/OPTN/SP100/TRIM26/HLA-J/GBP2/KCTD14/CXCL11/BTN3A3/LGALS8/IFI27/CD47/HERC5/SAMHD1
GSE17974_0H_VS_72H_IN_VITRO_ACT_CD4_TCELL_UP	GSE17974_0H_VS_72H_IN_VITRO_ACT_CD4_TCELL_UP	168	0.41423	1.53382	0.00357693	0.0713214	0.060603	5538	tags=32%, list=22%, signal=25%	ITGA6/CLEC7A/PCSK5/ZBTB20/TENM1/ATXN1L/ST6GALNAC1/ZDHHC11/ZNF592/TWNK/FBXO33/SOX6/SYNM/FHIT/LMTK2/SKIL/CTSO/CHD9/DUSP1/ITPRIP/WDR53/RNF11/YRDC/ABL2/TNRC6B/ANKRD52/HCK/ATP6V0A2/STXBP5/PITHD1/LETM1/PTP4A1/PARP8/FGF5/SMURF2/AC138649.1/ID2/TCF7L2/RIOX1/AUTS2/KLF2/RNF10/WDR81/FBXL5/ZNF805/SNX29/RFX3/TIGD1/ZNF394/NOM1/TMEM201/TNFRSF21/RMND5A
GOBP_NEGATIVE_REGULATION_OF_CELL_CELL_ADHESION	GOBP_NEGATIVE_REGULATION_OF_CELL_CELL_ADHESION	140	0.424091	1.53425	0.00372904	0.0724893	0.0615954	2747	tags=18%, list=11%, signal=16%	SMAD7/FGL2/SERPINE2/TNFSF18/RUNX1/BCL6/CEACAM1/WNK1/RIPOR2/JAG1/UBASH3B/JAK2/LGALS9B/SOCS5/ZNF703/FXYD5/DTX1/SHH/MIA3/CRTAM/PRKG1/BTN2A2/CASP3/LRRC32/RC3H1
GSE38681_WT_VS_LYL1_KO_LYMPHOID_PRIMED_MULTIPOTENT_PROGENITOR_DN	GSE38681_WT_VS_LYL1_KO_LYMPHOID_PRIMED_MULTIPOTENT_PROGENITOR_DN	180	0.412714	1.5343	0.00205263	0.0521443	0.0443079	4369	tags=25%, list=18%, signal=21%	MAP3K8/FAS/NUDT4/IL10RA/KPNA1/LIMA1/RNF19A/RTP4/USP25/LGALS9B/OAS2/TNFSF10/STAT1/MORC3/TXNRD1/SLC16A1/STAT3/ZNF654/AIDA/USP18/TOR1AIP2/HSPA5/ANKFY1/ZFYVE26/GPR146/METRNL/IRF2/STAT2/MX1/TRIM26/CMPK2/ACSL4/GNRHR/GBP4/GBP2/EZH2/KAT6A/LGALS8/PNPT1/SCARB2/DDX24/IFI27L2/TOR1AIP1/SAMHD1/KIAA0100
CHARAFE_BREAST_CANCER_LUMINAL_VS_BASAL_DN	CHARAFE_BREAST_CANCER_LUMINAL_VS_BASAL_DN	398	0.383179	1.53457	0.000173791	0.010882	0.00924663	2233	tags=16%, list=9%, signal=15%	MME/ITGA6/ELL2/SCPEP1/LAMA3/CORO1C/SERPINE2/TMEM245/RBMS3/FAS/TBPL1/NUP50/AKR1C1/MAML2/AKR1C3/GFOD1/KPNA1/ATP1A1/SPATS2L/FNDC3B/ITGB1/PLAU/NFAT5/S100A10/JAG1/NXN/PDP1/CMPK1/CARD6/EXT1/SLC16A7/UBASH3B/SERPINB5/COTL1/INPP1/CRYAB/FXYD5/IFI44/SRPX2/CDC42EP3/SPTBN1/ESYT2/SLC9A6/FERMT1/WDR1/SMCHD1/CYLD/MBNL1/SFRP1/SLC16A1/PLSCR1/STAT3/EMP1/ADGRE5/MIR100HG/EHBP1/KLHL29/GPSM2/IGF2BP3/RGL1/DNAJB4/NAV2/CFL…
HP_ABNORMALITY_OF_THE_HALLUX	HP_ABNORMALITY_OF_THE_HALLUX	151	0.419846	1.53462	0.00338739	0.0692512	0.0588439	4725	tags=30%, list=19%, signal=24%	LIMK1/DLX5/CHST11/DACT1/NXN/EP300/CHSY1/SALL1/SATB2/FLI1/HSPB8/GBA/PDE4D/USP9X/ZSWIM6/MEIS2/ATP6V1B2/WDFY3/RBBP8/BPTF/SOX5/DYRK1A/CTCF/CTBP1/TCF20/MFN2/LETM1/YY1/FGFR3/KAT6A/PRKAR1A/MED13/COL2A1/TBR1/SVBP/GATA4/PUF60/TANC2/CREBBP/UBE2A/SMC1A/BCOR/ZMIZ1/RLIM/KMT2E
GSE5503_LIVER_DC_VS_PLN_DC_ACTIVATED_ALLOGENIC_TCELL_DN	GSE5503_LIVER_DC_VS_PLN_DC_ACTIVATED_ALLOGENIC_TCELL_DN	189	0.408483	1.53486	0.00211678	0.0528051	0.0448693	2918	tags=18%, list=12%, signal=16%	API5/MFSD11/SCPEP1/ZBTB34/FGL2/CHST11/UMAD1/MAP3K1/BIRC6/CHSY1/MYO5A/FAM20B/TCN2/LIN9/HSP90B1/FRS2/CYLD/POLR1A/ANKIB1/EDEM3/SUZ12/ZNF654/USP9X/ABCB10/CYP39A1/HSPA4/UBR3/CCT5/ZFYVE26/RSBN1/WDR36/SLK/SNRNP200/S100A11
ACEVEDO_LIVER_CANCER_WITH_H3K27ME3_DN	ACEVEDO_LIVER_CANCER_WITH_H3K27ME3_DN	139	0.425572	1.53503	0.0027352	0.0616867	0.0524162	3546	tags=27%, list=14%, signal=23%	ATP8A2/LAMA3/ZFHX4/PCDHGB7/RUNX1/E2F7/CCDC81/GRIK2/RHPN2/NOMO1/ZDHHC11/NOMO2/GRPR/RCAN2/NOMO3/SATB2/CHST15/INSM2/TSHZ2/PCDHGB3/PCDHGA10/SERPING1/MBTPS2/CHD9/PCDHGB4/NBPF14/LYST/TYRO3/DHRS7/TUB/NCLN/COCH/CPLX2/PDE4DIP/ANLN/PCDHGC4/FAM89A
MIR3129_5P	MIR3129_5P	144	0.42172	1.53532	0.00425874	0.0783841	0.0666043	2042	tags=19%, list=8%, signal=17%	ITGA6/ACVR2A/SERPINE2/TPPP/KIAA0319L/RUNX1/MED12L/BCAR3/DNHD1/ANKRD61/SLC39A10/PSD2/CDK17/TMEM62/EPG5/ARL15/CTNNA2/RAPH1/TAOK1/IFFO2/ADAM10/FXR1/ZNF217/QKI/ANKRD44/APLP2/KDM5A
GSE22601_DOUBLE_POSITIVE_VS_CD8_SINGLE_POSITIVE_THYMOCYTE_UP	GSE22601_DOUBLE_POSITIVE_VS_CD8_SINGLE_POSITIVE_THYMOCYTE_UP	175	0.412075	1.53535	0.00318077	0.0665559	0.0565537	3061	tags=19%, list=12%, signal=17%	NIPAL1/SMAD7/UTRN/KIDINS220/ATP1A1/ITPKB/RIPOR2/RBM33/RNF19A/UBASH3B/MFSD6/SSH2/INPP1/AFF4/SLC35G1/TSR1/FBXO33/STK17B/UGGT1/MAML1/STT3B/HS3ST3B1/PLCG2/ZYG11B/ETV3/BTG2/NRROS/FAM8A1/S100A4/SLC4A7/NFRKB/RAB21/STX16
AAAGACA_MIR511	AAAGACA_MIR511	176	0.413014	1.53539	0.00296646	0.0642286	0.0545761	2802	tags=20%, list=11%, signal=18%	GAD2/NXPH1/CORIN/EMILIN2/EYA1/CLTC/RNF19A/TAF5/KCNE1/MIB1/SATB2/PCDH10/SLC6A6/CCND1/AGO2/TRIM2/CAPRIN1/CDH2/HLF/FMR1/EDEM3/DDX3X/ZNF654/PHLPP1/PCDH17/QKI/IGF2BP3/CEP350/RGL1/PMEPA1/PRELP/ARHGEF17/SRGAP3/TNRC6B/PIK3R3/CCNT2
MIR543	MIR543	295	0.393407	1.53633	0.000357068	0.0173122	0.0147105	4308	tags=25%, list=17%, signal=21%	DLX1/PCSK5/B3GALT1/ZBTB34/ZFHX4/GAPVD1/TXLNA/E2F7/GRIK2/BIRC6/KCNQ5/HEG1/EYA1/NFAT5/SNAPC3/CTDSPL/CD163/KLHDC10/EPS8/PTPN4/SPTY2D1/ZFAND4/LIFR/AKAP6/CDH8/THUMPD1/TNFSF11/TTBK1/C5AR1/STT3B/CDH2/LMO1/CTTNBP2NL/LRRN1/HS3ST3A1/UNKL/MATR3/QKI/ZNF704/KDM5A/CLOCK/PRKG1/AHCTF1/CYP26B1/RORA/CREG2/BMP2K/ELOVL2/PIAS1/MTCL1/FRYL/DCP1A/IKZF5/EEA1/L3MBTL4/PLEKHA8/MRPS18C/TMF1/PDZD11/VPS13B/CHML/ATP1B1/KAT6A/ZD…
MIR199A_3P_MIR199B_3P	MIR199A_3P_MIR199B_3P	145	0.421571	1.53639	0.00621458	0.095542	0.0811836	2042	tags=19%, list=8%, signal=17%	ITGA6/ACVR2A/SERPINE2/TPPP/KIAA0319L/RUNX1/MED12L/BCAR3/DNHD1/ANKRD61/SLC39A10/PSD2/CDK17/TMEM62/EPG5/ARL15/CTNNA2/RAPH1/TAOK1/IFFO2/ADAM10/FXR1/ZNF217/QKI/ANKRD44/APLP2/KDM5A
MIR383_3P	MIR383_3P	118	0.434142	1.53657	0.00555527	0.0906634	0.0770382	2061	tags=17%, list=8%, signal=16%	ZBTB34/DKK2/FAM122B/PLXNC1/ADRA2A/HIPK1/KPNA1/STXBP1/NELL1/WNK1/KIF5C/GPRASP1/PHACTR1/XKR6/CRYAB/NR4A3/PLEKHA5/USP13/GIT2/EID2
MIR4766_5P	MIR4766_5P	283	0.393814	1.53672	0.000530832	0.0226522	0.0192479	3007	tags=23%, list=12%, signal=20%	UNC5D/ACVR2A/CEMIP/B3GALT1/RBMS3/ZBTB20/NEDD9/BRWD1/KLHL15/RB1CC1/GTF2A1/OSTM1/TNKS2/FAM98A/NFAT5/PRDM10/ATXN7/ZNF236/SNX16/HCN1/AFF4/SPTY2D1/PI15/SLC4A8/NCOA2/NCKAP5/SOX6/LRCH2/ZBTB11/CDK12/DIP2B/ADAM12/WBP1L/ZNF26/SMG1/INO80D/HLF/TAOK1/CBX5/ZNF142/CHD9/EPB41L2/KALRN/SLC18A1/LRP6/ACTN4/GLCCI1/CLOCK/ZNF460/ZRANB1/AMOT/FAM126B/GNAL/RPRD1A/KAT2B/LCORL/NACC2/GOLGB1/KCNJ10/KMT5B/CEP41/ADAMTSL1/DCDC2/…
GSE360_HIGH_DOSE_B_MALAYI_VS_M_TUBERCULOSIS_DC_DN	GSE360_HIGH_DOSE_B_MALAYI_VS_M_TUBERCULOSIS_DC_DN	174	0.413435	1.53719	0.0021929	0.0536302	0.0455705	3841	tags=27%, list=15%, signal=23%	ELL2/CHST2/MGLL/IL10RA/PLXNC1/MUC6/GLRX/CD163/CCR7/RHOBTB3/RAPGEF2/IFIT1/DENND3/MMP12/OAS2/NR4A3/IFI44/HSP90B1/SAT1/MTF1/PSMB10/SERPING1/PLSCR1/PLCH1/IFI6/RTN1/MICB/DUSP1/ADAM19/AMHR2/TIMP1/CST7/TUBB3/PRELP/B3GNT2/KAT2B/S100A11/SPTB/PTGER4/SOD3/LRP8/RCAN1/BRCA2/GBP2/NDRG1/NFKBIA/BTN3A3
STARK_PREFRONTAL_CORTEX_22Q11_DELETION_UP	STARK_PREFRONTAL_CORTEX_22Q11_DELETION_UP	184	0.411656	1.53768	0.00156395	0.0441709	0.0375328	4158	tags=26%, list=17%, signal=22%	PGM2L1/GRIA1/PPP1R1B/SYN2/PLXNC1/RICTOR/NTM/LINGO1/SHOC2/OPCML/WNK1/SMARCA2/SKI/MYCBP2/KIF5C/SPOCK2/FNDC3A/TMEM178B/ASAP1/BSN/SPTBN1/TCF4/TRIM2/ATP8A1/CHD9/MIA3/KIAA0513/RALGAPA1/GNA13/NR2C2/ACTN1/CREG2/TNFRSF19/NACC2/NECTIN1/TTC7B/ROCK1/SPACA6/CPLX2/TRAK1/UBQLN2/GSK3B/CHD4/RSF1/POM121/LRRC7/NCS1/ZNF445
MIR5006_3P	MIR5006_3P	326	0.387304	1.53915	0.000380127	0.0180098	0.0153032	3661	tags=26%, list=15%, signal=23%	CDKN2B/ATP8A2/ZBTB20/AFAP1/FRAS1/NXPH1/CCNJ/ZEB1/TENM1/SMIM13/ROR1/ITGB1/BIRC6/SLC37A3/PTPRD/FMO5/LARP4B/ARMC8/SEC61A2/RHOBTB3/SKI/EFNA5/CACNA1C/IKZF2/JAK2/IL6R/FGF18/ATXN2/TMEM178B/MAP1B/PLEKHM3/TOMM40L/CDK12/STXBP5L/FRS2/CCND1/TRIM2/TET2/CDH11/CAPRIN1/NAA15/INO80D/CDYL2/TAOK1/EDEM3/PLCH1/DTX4/RPRD2/TMOD3/WDFY2/MEIS2/ZNF704/C2CD2/KLHL29/RNF169/KDM5A/RGL1/SGCD/GSPT1/SLC7A14/PTPRR/IGF2R/M6PR/WWC3/…
MIR3158_5P	MIR3158_5P	148	0.421737	1.53939	0.00426837	0.078436	0.0666483	3032	tags=26%, list=12%, signal=23%	NUFIP2/CHST2/IL10RA/HIPK1/BCL6/E2F7/FAM98A/CCDC6/RNF19A/DNER/GLTP/TMEM62/MAP1B/CAMSAP2/TGFB2/UGGT1/TEAD1/SFRP1/NIPBL/SERTAD2/RP1L1/FXR1/USP9X/PPP1R2/IKZF3/KIAA0513/RCOR1/CIT/BTAF1/TNRC6B/TUB/TNFRSF19/PGRMC1/DST/PSD3/GYG1/KCTD9/SETD3/ICE1
MIR8089	MIR8089	149	0.421764	1.53973	0.00493588	0.0840939	0.071456	3537	tags=28%, list=14%, signal=24%	PPP1R1B/PCDHGB7/TJP1/ATXN1L/ZNF106/THRA/SALL1/IL6R/FGF18/GRIP2/VTI1A/PXN/FBLN1/LZTS3/SOX6/PCDHGB3/TEAD1/SLC34A2/PCDHGA10/PCDHGA1/SRCAP/LASP1/ANKIB1/POPDC3/MEIS2/ITPRIP/PCDHGB4/SON/PCDHGA5/PSMD5/CNGB1/LHX3/DCTN5/KCNJ10/CPLX2/DAGLA/TSPAN2/KSR2/ITGA5/PPP1R10/PCDHGC4
TTTGCAC_MIR19A_MIR19B	TTTGCAC_MIR19A_MIR19B	482	0.376665	1.54012	2.2859e-05	0.00252066	0.00214185	3487	tags=27%, list=14%, signal=24%	DLX3/ITGA6/PARM1/ELL2/PGM2L1/KPNA3/RBMS3/BRWD1/ADCY7/PLXNC1/MED12L/HIPK1/ATP2C1/RAB18/RAP2C/LNPEP/ASXL2/RHOB/ARMC8/CLTC/SMARCA2/NOCT/PCDHA10/CACNA1C/ZFPM2/PPTC7/MIB1/MFSD6/CEP170/RAB34/SLC35F1/AP1G1/AFF1/PCDH10/FNDC3A/BTBD7/PTPRG/SOCS5/AKAP1/PAK6/SLC24A3/SOX6/ARFGEF1/LRCH2/BSN/LIN9/ADAM12/WBP1L/SLC9A6/CAMSAP1/WDR1/ADCY1/CNOT6/CYLD/MBNL1/IVNS1ABP/CHST1/ARHGAP1/HLF/FMR1/MED26/PCDHA13/NRP2/SUZ12/DDX…
GSE6259_FLT3L_INDUCED_33D1_POS_DC_VS_CD8_TCELL_UP	GSE6259_FLT3L_INDUCED_33D1_POS_DC_VS_CD8_TCELL_UP	134	0.426769	1.54014	0.00278949	0.0624471	0.0530624	3256	tags=25%, list=13%, signal=22%	ACVR2A/CCL24/MKRN1/SPATS2L/ATXN7L1/NECTIN3/SLC12A2/RHOBTB1/SYPL1/CD163/WWP1/CDKN2C/EPS8/ABHD2/NME4/ARHGEF5/TRIM2/TMEM141/CTTNBP2NL/CDC42BPA/GTF3C4/DTNB/RBM15/KCNIP4/CERS2/S100A4/ZFPL1/STOM/PSD3/RNF141/GRN/IL5/ARHGAP35
AREB6_04	AREB6_04	219	0.404736	1.54049	0.00100441	0.0331974	0.0282084	3665	tags=29%, list=15%, signal=25%	WNT4/PRDM1/SDK2/PDZRN4/CLEC7A/PPP1R1B/NEDD9/RASGRF1/TJP1/RAB35/ARMC8/SMARCA2/ZNF503/PKP4/FSIP2/CDKN2C/PHEX/CCDC148/PXN/CDC37L1/PDCD4/OLFML3/CRYAB/TCF4/LTBP1/SERTAD4/FEZF2/JUNB/GABRQ/CHST1/NIPBL/COLCA1/JADE2/NMNAT2/MEIS2/LST1/NF1/HR/APOLD1/NXF3/SON/M6PR/PLEC/RORA/EIF4G1/RFX5/PIK3R3/ATP8B3/KDM3A/ZNF436/HTR2C/KMT2A/ANKRD22/MAP1A/NUP98/EFNB2/NOC2L/HOXC10/DMD/ME1/NAV3/STAG2/OTX2/KLF12
GSE9988_LPS_VS_LPS_AND_ANTI_TREM1_MONOCYTE_DN	GSE9988_LPS_VS_LPS_AND_ANTI_TREM1_MONOCYTE_DN	171	0.413982	1.54071	0.00200425	0.0513254	0.0436121	3514	tags=22%, list=14%, signal=19%	CORO1C/SYN2/NUDT4/GFOD1/RB1CC1/GTF2A1/SMIM13/NRIP3/BCAR3/RHOB/RNF19A/RHOBTB3/NPC1/PPARG/SIGLEC15/NEDD4L/LRFN4/CDC42EP3/PLEKHM1/CAMSAP1/TNFSF15/SERTAD2/CRTAM/ATP6V1B2/GNA13/STARD8/NRROS/ATP6V1H/SNAPC1/DYRK3/PRKAG2/SOS1/CNST/CALU/NAA50/TNFRSF12A/SH3BP5
MIR4482_3P	MIR4482_3P	418	0.382026	1.54118	6.16851e-05	0.00519343	0.00441294	5226	tags=32%, list=21%, signal=25%	SLAIN2/UHMK1/ANTXR2/ZBTB20/HEATR1/PHYHIPL/HIPK3/MBNL3/FAM72A/RICTOR/GTF2A1/GRIK2/KCNQ5/FAM98A/NRIP3/LARP4B/RNF19A/DIAPH2/EFNA5/MID1/ZFPM2/CHRM3/ABHD6/PDK4/FAM72B/CCDC148/AP1G1/PTPN4/ABHD5/FNDC3A/PSD2/BTBD7/PIK3CA/BTLA/LZTS3/ZNF507/TNFSF11/SHCBP1/PDE1C/INO80D/DMXL1/RNF144B/C5orf49/SUZ12/LRRN1/ATP8A1/DGKI/DGKH/APPBP2/KALRN/FOXG1/ACBD3/ZNF474/CYP39A1/ZC3H6/CAPZA1/DNAJB4/GLCCI1/OSGIN2/ERAP1/ZC3H12C/T…
NCX_01	NCX_01	152	0.42182	1.54177	0.00253325	0.0592782	0.0503696	3087	tags=24%, list=12%, signal=21%	SDK2/PDZRN4/NUFIP2/RUNX1/PLXNC1/CADM1/DUSP2/RAB35/NOS1/CCDC6/EVX1/THRA/RNF43/SEMA5B/PTPN4/NRAS/DCDC1/NR2F1/P2RY6/SP7/FEZF2/JADE2/CNOT1/LMO1/APPBP2/ZNF532/TRIM62/ETV1/RNF11/ETV6/TFIP11/ISL1/ARHGAP6/CA10/PKHD1/LTB4R2/CTCF
GSE24210_IL35_TREATED_VS_UNTREATED_TCONV_CD4_TCELL_DN	GSE24210_IL35_TREATED_VS_UNTREATED_TCONV_CD4_TCELL_DN	171	0.414401	1.54227	0.00197318	0.0507991	0.0431648	4293	tags=25%, list=17%, signal=21%	NIPAL1/ITGA6/UHMK1/MAP3K8/UTRN/HIPK3/ADRA2A/GFOD1/PPIP5K2/CDHR5/GLG1/XRCC5/HSPA4L/TCF4/TRIM2/SMG1/LCOR/RANBP2/CAND1/SBK1/CST7/PRMT8/RRBP1/ACTN1/JARID2/SLC6A12/PIK3R3/BLZF1/KCTD9/CARD14/PBRM1/RCAN1/SSBP2/USP54/BRD9/YY1/CHML/BMPR2/NCF1/POM121/PVALB/PPP1CB/CXorf56
GOCC_CHROMOSOME_CENTROMERIC_REGION	GOCC_CHROMOSOME_CENTROMERIC_REGION	183	0.413837	1.54234	0.00170502	0.0462359	0.0392874	7347	tags=45%, list=30%, signal=32%	CLASP1/DYNLT3/CENPP/TP53BP1/PAFAH1B1/DYNC1I1/CKAP5/NCAPG/PSEN2/CBX5/FMR1/PDS5B/FBXO28/DYNC1LI1/GPATCH11/AHCTF1/STAG1/CLIP1/IKZF1/NDE1/PMF1/DCTN5/CENPF/KAT2B/KMT5B/HNRNPU/SNAI1/PKHD1/NEK2/CTCF/NUP98/CENPL/NCAPD3/NDEL1/NUP160/STAG2/BUB1B/BUB1/CENPI/PPP2CB/SGO1/SMC1A/KNSTRN/CCNB1/NDC80/HJURP/TPR/CENPO/PLK1/CENPS/SPAG5/APC/CENPN/XPO1/INCENP/AURKB/DYNC1LI2/TRAPPC12/ERCC6L/DYNLL1/SGO2/LRWD1/TTK/ESCO2/M…
GSE17721_0.5H_VS_4H_CPG_BMDC_DN	GSE17721_0.5H_VS_4H_CPG_BMDC_DN	179	0.415433	1.54246	0.00265255	0.0605905	0.0514847	3666	tags=25%, list=15%, signal=21%	ELL2/TJP1/CCNJ/STXBP1/COL4A6/WNK1/JAG1/RNF19A/PPP1R15B/RTP4/KIF5C/PKP4/JAK2/SATB2/AFF1/RAB3IP/MKI67/FNDC3A/TNFSF10/GOLGA3/SYNPO2/PPFIBP2/GPR85/NRP2/DENND5A/RTN1/TOR1AIP2/PPP2R2A/SERINC1/KCTD10/LAP3/ITGAV/CHM/NNAT/ZNF436/KAT2B/COCH/IGF2BP2/TRIM26/ITGA5/ME1/GFI1/REPS1/CPEB4
ZHENG_FOXP3_TARGETS_IN_THYMUS_UP	ZHENG_FOXP3_TARGETS_IN_THYMUS_UP	182	0.414337	1.54325	0.00220556	0.053795	0.0457105	2681	tags=18%, list=11%, signal=16%	ITGA6/PIP4K2A/ZBTB20/KAT6B/MAP3K1/TOX/CXCR4/SLC37A3/WNK1/ASXL2/EXT1/ARID5B/FLI1/CDK17/TRIO/TNFSF11/OTULIN/MBNL1/TTC39B/DENND5A/STAT5B/CHD9/ZNF217/ABTB2/WDR37/GLCCI1/B3GNT2/ZYG11B/MALT1/JARID2/FAM8A1/ARHGAP5
KMCATNNWGGA_UNKNOWN	KMCATNNWGGA_UNKNOWN	88	0.456529	1.5434	0.00444819	0.079686	0.0677106	3868	tags=27%, list=16%, signal=23%	CAB39L/NUFIP2/ZFAT/ZNF41/PAX6/AP1G1/SOCS5/ZBTB11/NR2F1/PDE4D/LMO1/ENAH/APOLD1/STAG1/UBR3/PTCH1/ADAMTSL1/DUSP7/TSC1/ZBTB48/DMD/SNX13/TBC1D14/PNPT1
HP_ABNORMAL_MENINGEAL_MORPHOLOGY	HP_ABNORMAL_MENINGEAL_MORPHOLOGY	109	0.444019	1.54342	0.00489584	0.0839129	0.0713022	3307	tags=26%, list=13%, signal=22%	FBN1/GRIP1/FRAS1/DACT1/BMPER/ACTA2/SACS/CDON/NRAS/TGFB2/MYH11/PUS3/SHH/SIX3/ZSWIM6/FREM2/ZIC2/NF1/GPSM2/SON/PRKG1/NDE1/PTCH1/B3GALNT2/DISP1/VANGL1/MSX2/GMPPB
CTATGCA_MIR153	CTATGCA_MIR153	204	0.408442	1.54388	0.000880677	0.0310429	0.0263777	4602	tags=31%, list=19%, signal=25%	DLX1/UXS1/SLCO5A1/NUDT4/JAG1/EXT1/CLTC/TAF5/ROCK2/CKAP4/ZFPM2/ITSN2/BTBD7/AKAP6/KCND1/BSN/SLC9A6/TP53INP2/LRP12/MORC3/LDOC1/DCP2/SERTAD2/OTUD4/PPM1D/QKI/ADAM19/APLP2/ACTN4/GLCCI1/NAV2/LAMP1/WIPF2/KMT2D/GNAI3/RABGAP1/EFNA3/BPTF/TNRC6B/ARHGAP5/ARHGAP6/PTCH1/EFNB2/WDR26/NAA50/DMD/GRB2/SUN2/MYCBP/LARP1/CTDSPL2/RPS6KB1/ZNF609/BMPR2/APP/CMIP/CREBBP/MAPK4/AUTS2/PIP5K1C/CIB2/FEM1C/SCRT2
HP_ABNORMAL_THYROID_MORPHOLOGY	HP_ABNORMAL_THYROID_MORPHOLOGY	118	0.436288	1.54416	0.00484057	0.0835186	0.0709671	3924	tags=27%, list=16%, signal=23%	CDKN2B/FAS/KAT6B/ZFAT/EYA1/JAG1/SEMA3C/TWNK/CDKN2C/LIFR/PIK3CA/NRAS/STAT1/TCF4/THRB/MDM2/STAT5B/LMNA/CHD7/PLCG2/LIG4/RASGRP1/KCNJ10/ADAMTSL1/SLC5A5/ALMS1/KEAP1/CDKN1B/DICER1/PRKAR1A/MLH3/TG
MIR1184	MIR1184	148	0.423051	1.54419	0.00401163	0.0759102	0.0645022	3032	tags=25%, list=12%, signal=22%	TDG/MBNL3/MDGA1/ATXN1L/FAM98A/ARMC8/RAB11FIP2/RNF19A/KMT2C/SLC35A3/SATB2/CDK17/TMEM62/MAP1B/KCND1/NQO1/MAML1/SFRP1/TOLLIP/INO80D/PDS5B/LCOR/STAT3/SBNO1/DENND5A/RNF11/KIAA0513/CASP3/TBCEL/EVC2/TNFRSF19/B3GALT4/PSD3/DCP1A/KCTD9/SETD3/ICE1
HP_TELECANTHUS	HP_TELECANTHUS	127	0.429322	1.54436	0.0059269	0.0934246	0.0793844	3851	tags=24%, list=15%, signal=21%	FBN1/STXBP1/SKI/MID1/SLC26A2/KITLG/NRAS/RPS6KA3/ZMPSTE24/CDH11/SRCAP/CDH2/MAP3K7/USP9X/LMNA/ZSWIM6/TAPT1/ATP6V1B2/LIG4/LMX1B/KMT2A/CNTNAP2/PTCH1/FLNB/HNRNPU/DVL3/PURA/YY1/FGFR3/PIK3R2/JMJD1C
MIR1252_5P	MIR1252_5P	282	0.395666	1.54456	0.000486122	0.0211056	0.0179338	3622	tags=24%, list=15%, signal=21%	FBN1/ITGA6/THSD7A/NUFIP2/NBL1/SLC2A13/ZBTB20/UTRN/DKK2/XPR1/CADM1/E2F7/OPCML/GLRX/ZNF592/PPTC7/GLTP/ANKRD17/DDAH1/BSN/KIAA1671/TPM3/STAT1/FAM155A/RAPH1/KIAA1549/ELP4/PRKDC/ZNF142/EDEM3/PLCH1/SOGA3/ZNF317/QKI/ZNF704/SDK1/ANKRD44/MKLN1/KDM5A/CEP350/CAPZA1/CAND1/KIAA0408/ARHGAP11A/GRIA3/RAB3C/TTPAL/ZFYVE26/SOX5/CAMK4/HTR2C/HDAC9/KMT2A/NACC2/CNTNAP2/DNM3/CA10/GCM1/WDR26/HS6ST3/MAN1A2/EPHA7/DMD/UBQLN2…
GOBP_NEURON_MIGRATION	GOBP_NEURON_MIGRATION	129	0.430221	1.54461	0.00420418	0.0777243	0.0660437	2344	tags=21%, list=9%, signal=19%	IGSF10/MDGA1/CXCR4/ASTN2/NRCAM/EVX1/TNN/KIAA0319/RAPGEF2/DNER/SATB2/PHACTR1/DAB1/PAFAH1B1/MAP1B/LRP12/FEZF2/CTNNA2/NIPBL/NRP2/GAS6/USP9X/FOXG1/SRGAP2/PRKG1/PLAA/NAV1
MIR4465	MIR4465	400	0.385006	1.54466	8.15978e-05	0.00625692	0.00531661	3690	tags=24%, list=15%, signal=21%	ITGA6/SLC1A1/ZFHX4/KPNA6/SLC2A13/ZDHHC20/BRWD1/NUP50/CCNJ/E2F7/ANKS1A/PLEKHG1/RAP2C/STK39/WNK1/PTPRD/GRHL3/FAM98A/ZNF462/EP400/JAG1/SACS/CCDC6/PPP1R15B/EP300/CACNA1C/CHSY1/USP25/SSH2/FGF18/ABHD5/CTNND2/ARFGEF1/CHD1/CAMSAP1/DAPK1/RASSF3/LTBP1/LEF1/TET2/MAP2/EIF4G2/SRCAP/NAA15/DMXL1/TAOK1/OTUD4/RBM24/CTTNBP2NL/MAP3K7/SUZ12/SBNO1/USP9X/DGKH/FBXO28/ZSWIM6/MATR3/ADAM19/CEP350/PLP1/RCOR1/GNA13/BID/THAP…
MIR4700_3P	MIR4700_3P	88	0.456986	1.54494	0.00438229	0.0791553	0.0672595	4464	tags=32%, list=18%, signal=26%	PTPN1/CERS6/RFPL2/MTRF1L/SLC39A8/NOS1/MYCBP2/TLL2/SLC5A3/PAX6/CBL/NR2F1/FAM155A/ARL15/CDYL2/FMR1/KMT2D/WDFY3/HTR2C/ERP44/DUSP8/LRRC17/EPM2AIP1/ZIC3/CSDE1/PDCD6IP/PAFAH1B2/AAK1
HP_DEEPLY_SET_EYE	HP_DEEPLY_SET_EYE	173	0.415421	1.54495	0.00283125	0.0628041	0.0533657	4898	tags=32%, list=20%, signal=26%	FBN1/ZBTB20/MED12L/KIDINS220/ZC4H2/JAG1/SKI/EP300/SLC9A7/SATB2/PIK3CA/RERE/TCF4/SLC9A6/SRCAP/CDH2/PRKDC/FMR1/STAT3/MEIS2/NF1/ERCC4/PLP1/HUWE1/SON/RALGAPA1/GRIA3/STAG1/PLEC/OPHN1/BPTF/TRRAP/ERCC6/CENPF/DYRK1A/EMC1/CTCF/ALMS1/CTBP1/TCF20/AHDC1/KAT6A/LAS1L/GATA4/PUF60/CREBBP/UBE2A/SMC1A/GATAD2B/KNSTRN/KMT2E/RAB3GAP1/NTRK1/HECW2/DCPS
MIR12133	MIR12133	353	0.387823	1.54511	8.47262e-05	0.00641782	0.00545333	2408	tags=19%, list=10%, signal=18%	SLAIN2/PDZRN4/SLC1A1/CORO1C/VAT1L/ZFHX4/PHYHIPL/SEZ6L/EPAS1/ATP2B4/RICTOR/ZEB1/SERINC5/PRKCE/FNDC3B/TOX/UBE2Q2/HSPA2/MAP3K3/EXT1/ADGRL2/SLC7A8/PTGER3/PDZD8/POU2F2/SNX16/SLC12A6/SLF2/GXYLT1/MTOR/DDAH1/PAFAH1B1/MAP1B/SOX6/ASH1L/LRCH2/STK17B/AHR/OSBPL10/PPM1L/FRS2/GAN/MROH2A/CHST1/LMTK2/DMXL1/ANKIB1/RNF183/MORF4L1/QKI/GIT2/ZNF704/WDR82/DCUN1D3/KIAA0513/TAPT1/PDE8B/DHX8/FARP1/RAB3C/CHIC1/OVOL1/GNAI3/…
SENGUPTA_NASOPHARYNGEAL_CARCINOMA_UP	SENGUPTA_NASOPHARYNGEAL_CARCINOMA_UP	283	0.396283	1.54635	0.000442972	0.0197837	0.0168105	4734	tags=26%, list=19%, signal=21%	FBN1/TDG/SLCO5A1/FAS/EMILIN2/LAMB1/ARHGAP8/CLASP1/ACTA2/PLAU/SLC9A7/PKP4/CKAP4/ZNF121/DDX60/QSER1/CEP135/SOCS5/KITLG/ASAP1/PAPSS2/NCAPG/STAT1/SYNPO2/FERMT1/STAR/AGO2/TNFSF15/CDH11/CAPRIN1/PRKDC/VASH2/NFE2L3/FIGNL1/ZNRF3/ERAP1/RIF1/DIAPH3/ITGAV/TM7SF3/RBBP8/ADAMTS2/CENPF/CEP55/ANKRD22/TIGAR/GLS/EFNB2/DOCK4/POSTN/KIF23/ANLN/NDC1/SLC39A6/EZH2/CXCL11/RRM2/NFKBIA/CTSC/BUB1B/ATAD2/ID2/MCM8/KIF18B/RRM1/…
GOCC_KINETOCHORE	GOCC_KINETOCHORE	127	0.430103	1.54717	0.00573468	0.0917143	0.0779311	6864	tags=46%, list=28%, signal=34%	CLASP1/DYNLT3/TP53BP1/PAFAH1B1/DYNC1I1/CKAP5/PSEN2/CBX5/FBXO28/DYNC1LI1/GPATCH11/AHCTF1/CLIP1/NDE1/PMF1/DCTN5/CENPF/KAT2B/HNRNPU/NEK2/NUP98/NDEL1/NUP160/BUB1B/BUB1/CENPI/SGO1/SMC1A/KNSTRN/CCNB1/NDC80/HJURP/TPR/CENPO/PLK1/CENPS/SPAG5/APC/CENPN/XPO1/INCENP/AURKB/DYNC1LI2/TRAPPC12/ERCC6L/DYNLL1/SGO2/LRWD1/TTK/MTBP/SKA1/SPC25/RASSF2/RANGAP1/SIN3A/KIF2C/SS18L1/SKA2/CENPH
ATGAAGG_MIR205	ATGAAGG_MIR205	144	0.425011	1.5473	0.00369092	0.0723108	0.0614437	4497	tags=26%, list=18%, signal=21%	LIMK1/PHYHIPL/CCNJ/PRKCE/NFAT5/CLTC/HS3ST1/SATB2/AP1G1/PAFAH1B1/CAMSAP2/LIN9/RPS6KA3/DOK4/TEAD1/IVNS1ABP/CDH11/DMXL1/CEP192/QKI/SLTM/AMOT/BPTF/ATP7A/NACC2/DGCR8/MFSD14B/TRIM35/CALU/MKNK1/KLF12/ZNF609/SNX27/NHS/WWC2/UBE2G1/E2F1
MIR18A_5P_MIR18B_5P	MIR18A_5P_MIR18B_5P	118	0.43725	1.54757	0.0045157	0.0801537	0.0681079	6196	tags=44%, list=25%, signal=33%	NUFIP2/KPNA6/ZBTB20/RUNX1/NEDD9/SUCO/MAP3K1/CTDSPL/HMBOX1/SOX6/SYNM/FRS2/TAOK1/PDE4D/SIX3/GIT2/ZNF704/RAB5A/RORA/RBBP8/RABGAP1/IRF2/PSD3/FRYL/KDM2A/ZBTB4/NAA50/KCNH7/ITGA2/TBC1D9B/TOR1B/DICER1/BRWD3/MAPK4/ESR1/MAP7D1/PIAS3/PHC3/TMEM170B/ATXN1/AGFG1/PATJ/PHF19/ADD3/KLHL20/ESCO2/TWF1/BBX/VPS13A/KLF6/ATL2/TRPC4
MIR942_3P	MIR942_3P	103	0.446848	1.5476	0.00534224	0.08852	0.0752169	3718	tags=25%, list=15%, signal=22%	PRDM1/CDKN2B/DLX5/NUFIP2/HIPK3/PRR14L/RHOBTB1/PPTC7/PDCD4/SOX6/ESYT2/YWHAZ/ZNF107/MIA3/AKAP12/SERINC1/GLCCI1/CHIC1/EPC2/HTR2C/FAM114A2/RGMB/AJAP1/REST/NKX2-2/ATP1B1
GSE17721_12H_VS_24H_POLYIC_BMDC_DN	GSE17721_12H_VS_24H_POLYIC_BMDC_DN	184	0.414438	1.54807	0.00136365	0.0404083	0.0343356	4404	tags=22%, list=18%, signal=18%	SLAIN2/DDX18/ZBTB20/UTRN/INPP5D/CXCR4/FAM98A/MFSD6/POLR2A/OSGIN1/TRPV2/STK17B/ECD/PPFIBP2/DSTYK/STAT3/EBPL/MORF4L1/SLC52A3/FAM234B/HSPA4/OSGIN2/GLIPR1L2/DHRS7/HEXIM1/CLCC1/PHTF1/ICE1/CTCF/CDK5RAP2/PITHD1/IL6ST/RNF167/RAC2/CNR2/EIF3B/CSDE1/PUF60/SNX15/ARMCX5/TUBGCP5
MIR2113	MIR2113	238	0.404418	1.54878	0.000910785	0.031581	0.0268349	2968	tags=24%, list=12%, signal=21%	SLAIN2/KCNIP3/ELL2/SYNJ1/THSD7A/MBNL3/TBPL1/RICTOR/ROR1/GRIK2/KCNQ5/RIPOR2/CCDC6/ADGRL2/SORCS1/WDR7/PPTC7/SLF2/MTOR/FAM20B/PIK3CA/NCOA2/CDH8/FBXO33/KCND1/CBL/TRIM2/EMC7/PLEKHA5/EIF4G2/NAA15/INO80D/CDH2/FMR1/MED26/SUZ12/PHLPP1/DCUN1D3/KLHL29/SGCD/CLOCK/PMEPA1/GTDC1/SATB1/ZNF385A/ATL1/BTG2/ACTN1/LYST/TUB/FRMD3/WDR44/EBF1/CNTNAP2/ADGRG6/ADAMTSL1/LRP1B
WALLACE_PROSTATE_CANCER_RACE_UP	WALLACE_PROSTATE_CANCER_RACE_UP	217	0.405733	1.54878	0.00103103	0.0337197	0.0286522	3686	tags=27%, list=15%, signal=23%	FBN1/PDZRN4/FGL2/P2RY14/IL10RA/ADCY7/HERC6/DUSP2/CXCR4/GLRX/RAMP3/CCR7/CTNNB1/DDX60/PDK4/COTL1/SRGN/IFIT1/FLI1/PI15/OAS2/THBD/HSPB8/TMEM158/GPRC5B/STK17B/NR4A3/IFI44/STAT1/C5AR1/CCND1/CDH2/HS3ST3A1/IFI6/ZAP70/ADGRE5/APOLD1/ERAP1/SERPINB9/ARL4C/TMX4/ADGRG2/ALOX5AP/ELOVL2/RASGRP1/STOM/CNN1/CLU/HCP5/SOS1/MX1/OPTN/CORO1A/HLA-J/POU2AF1/SF1/RAC2/ANPEP
MIR6882_3P	MIR6882_3P	103	0.44729	1.54913	0.00521115	0.0875114	0.0743599	5250	tags=39%, list=21%, signal=31%	SYN2/WNT10A/HEG1/ADCY2/AFF1/ZZEF1/AFF4/DAB1/OAS2/MAP1B/CBL/PPM1L/MTF1/CACNA1E/OTUD4/TMX4/TNRC6B/TYRO3/FRYL/CNKSR2/MAP2K4/MYCBP/ANKRD13A/NAV3/RTN4RL1/NCS1/TCF7L2/RUFY2/SYT14/WWC2/TACR3/KREMEN1/TMED1/ARIH1/CDK13/TMEM170B/TRPS1/GIGYF2/GATM/TGFBR2
MURARO_PANCREAS_ENDOTHELIAL_CELL	MURARO_PANCREAS_ENDOTHELIAL_CELL	315	0.392074	1.54973	0.000189732	0.0115614	0.0098239	2039	tags=17%, list=8%, signal=16%	PRDM1/PIM3/DHRS3/UXS1/PGM2L1/SMAD7/LMO2/UTRN/NEDD9/DPYSL3/HEY1/EPAS1/ZEB1/LAMB1/MSX1/PLEKHG1/CXCR4/PREX1/HEG1/JAG1/ZNF503/ADGRL2/PKP4/CTNNB1/SH2D3C/CHSY1/CEP170/SLC26A2/SRGN/PXN/LIFR/SPARCL1/THBD/CBL/SYNM/SPRY4/AHR/SPTBN1/TCF4/P2RY6/WDR1/TP53INP2/NQO1/CCND1/MECOM/NRP2/EMP1/ZNF532/PTPRB/VIM/QKI/ITPRIP/ITPRIPL2/LRRC8C
MIR202_5P	MIR202_5P	102	0.447968	1.54984	0.00608574	0.0949078	0.0806447	2985	tags=20%, list=12%, signal=17%	NIPAL1/ZFHX4/SPAG9/PDZD8/SORCS1/MIB1/CEP135/SOX6/CYP2U1/ASAP1/PPM1L/NAA15/MYRF/FMR1/RNF11/CCDC39/RASSF9/KMT2A/TTC13/ROCK1
MIR7849_3P	MIR7849_3P	107	0.446633	1.55044	0.00640482	0.0973289	0.082702	3755	tags=28%, list=15%, signal=24%	PRDM1/HIPK3/ROR1/RAB11FIP2/KMT2C/STARD13/SLC35A3/HCN1/ANKRD17/FNDC3A/BTBD7/AKAP1/MECOM/TET2/SKIL/TAOK1/DDX3X/KDM2B/OSGIN2/VCPIP1/CUL3/ZC3H4/DMD/UBQLN2/AHDC1/RBL2/ACTR3C/CCNC/PUM1/PARP8
GOBP_REGULATION_OF_CELL_MATRIX_ADHESION	GOBP_REGULATION_OF_CELL_MATRIX_ADHESION	110	0.444691	1.55047	0.00463775	0.08105	0.0688696	3254	tags=24%, list=13%, signal=21%	WNT4/CORO1C/UTRN/BCL6/CLASP1/PLAU/S100A10/JAG1/CCR7/EFNA5/ROCK2/MMP12/FERMT1/SFRP1/NF1/DAG1/IQGAP1/EPHA3/LIMCH1/ARHGAP6/SLK/ROCK1/PKHD1/TSC1/ACER2/POSTN
MIR1301_3P_MIR5047	MIR1301_3P_MIR5047	102	0.448162	1.55051	0.00595556	0.0936676	0.0795909	3775	tags=31%, list=15%, signal=27%	PTPN1/HIPK3/RICTOR/SUCO/ATXN1L/LIMA1/PPIP5K2/C17orf58/ZFPM2/SATB2/GXYLT1/CDK17/NR4A3/TCF4/MBNL1/SKIL/KIAA1549/PDE4D/HS3ST3A1/KMT2D/NR2C2/PMEPA1/RSBN1/TNRC6B/KMT2A/HS6ST3/KIF23/EZH2/REST/LMNB1/KLF12/RNF38
MIR224_5P	MIR224_5P	161	0.420413	1.55051	0.00269312	0.0610138	0.0518444	2873	tags=24%, list=12%, signal=22%	API5/CORO1C/TNC/MYPOP/ATP2C1/BCL6/GTF2A1/TNKS2/ATXN7/C17orf58/CHSY1/FGF18/ABHD5/NEDD4L/FRS2/LASP1/ANKIB1/MAP3K7/LCOR/EDEM3/MDM2/CHERP/PTPRB/WEE1/WDR82/DCUN1D3/KDM5A/GPATCH11/RNF213/ZRANB1/ST6GALNAC4/TM9SF2/AMD1/GPR55/CGN/LAPTM4A/PIAS1/NACC2/RFTN2
MIR8061	MIR8061	142	0.427787	1.55068	0.0032772	0.0676645	0.0574957	3145	tags=24%, list=13%, signal=21%	SLC1A1/ZBTB20/ZDHHC20/TJP1/MKRN1/FNDC3B/TNKS2/KCNQ5/ANOS1/HS3ST1/PPP1R15B/HCN1/PI15/ABHD5/PIK3CA/LGR4/HCFC1/AKAP12/ZNF704/TOR1AIP2/ETV1/ATR/PTPN21/ARL5B/AMD1/RSBN1/NTS/ARHGAP5/SLC4A7/CCNT2/PSD3/DIS3/PABPC4L/FGD6
MIR6885_3P	MIR6885_3P	354	0.389161	1.55082	0.000201859	0.011949	0.0101533	4201	tags=28%, list=17%, signal=23%	MME/PDZRN4/API5/ZBTB34/KPNA6/SLC2A13/GAPVD1/MBNL3/PCSK2/NUP50/BCL6/TRGC1/KCNQ5/STK39/SETX/SNAPC3/SPAG9/CREB3L1/EP300/ZNF106/IKZF2/CENPP/MIB1/SLC35F1/PHEX/GRIP2/PTPN4/GXYLT1/NEDD4L/FAM20B/BTLA/XKR6/ASH1L/TTC17/DIP2B/PPM1L/EPG5/TRIM2/MAP2/CTNNA2/GAN/CAPRIN1/INO80D/COL14A1/CALCR/FMR1/GTF3C4/SIX3/EMP1/LMNA/FBXO28/PRPF4/ZNF704/ETV1/ERCC4/KCNIP4/CLOCK/DENND1B/RIF1/ZNF197/RALGAPA2/LIMCH1/CAMK4/HDAC9/CNT…
GOBP_PROTEIN_DEPOLYMERIZATION	GOBP_PROTEIN_DEPOLYMERIZATION	99	0.453125	1.55098	0.00576777	0.0919359	0.0781195	4620	tags=37%, list=19%, signal=31%	SYNJ1/CLASP1/LIMA1/TRIM54/ATXN7/EPS8/PIK3CA/MAP1B/CAMSAP2/NCKAP5/SPTAN1/CKAP5/TTBK2/MTPN/SPTBN1/SPTBN2/CAMSAP1/WDR1/TAOK1/KIF24/TMOD3/SPTBN5/CAPZA1/CFL2/TMOD1/MAP1A/SPTB/NAV3/SVIL/STMN4/CAPZA2/KIF18B/MICAL3/TPX2/AVIL/LMOD2/PDXP
MIR3160_5P	MIR3160_5P	180	0.417318	1.55142	0.00170792	0.0462642	0.0393115	3118	tags=26%, list=13%, signal=23%	VAT1L/KPNA3/ZFHX4/RBMS3/NEDD9/PCSK2/PLXNC1/ZEB1/SERINC5/OPCML/SLC12A2/SPAG9/CREB3L1/ZNF236/SLC5A3/EPS8/PTPN4/CTNND2/NCOA2/KITLG/THUMPD1/NR4A3/PPM1L/GABPB1/CHRM2/ADAM10/HCFC1/RPRD2/DGKI/AKAP12/DEPDC4/KALRN/ZNF704/DCUN1D3/SGCD/ERAP1/ZC3H12C/EXOC5/RSBN1/FAM126B/TUB/RC3H1/KAT2B/ADAMTSL1/KCTD9/IGF2BP2/STXBP5
HP_ABNORMAL_NUMBER_OF_TEETH	HP_ABNORMAL_NUMBER_OF_TEETH	293	0.398039	1.55143	0.00013246	0.00889764	0.00756047	4437	tags=31%, list=18%, signal=26%	DLX3/LIMK1/FLRT3/LAMA3/SYNJ1/WNT10A/STXBP1/MSX1/EDAR/LRP4/AXIN2/GRHL3/ANOS1/NXN/FAT4/EXT1/CLTC/PPP1R15B/CREB3L1/EP300/CDON/CHSY1/CEP152/SATB2/HCN1/SPRY4/TRIO/PLEKHM1/RPS6KA3/ZMPSTE24/CLDN1/SHH/WWOX/MBTPS2/CNOT1/MAP3K7/KIF1C/SIX3/LMNA/ZIC2/CHD7/ERCC4/LRP6/HUWE1/ATP6V1B2/KMT2D/ATR/RBBP8/ADAMTS2/HS6ST1/ERCC6/EVC2/EVC/DYRK1A/PTCH1/DISP1/FLNB/NECTIN1/CNKSR2/ALMS1/MSX2/COL17A1/TRAK1/DVL3/CTBP1/ACSL4/B3…
MIR6740_3P	MIR6740_3P	136	0.429867	1.55182	0.00309785	0.0657593	0.0558768	4572	tags=29%, list=18%, signal=24%	ACVR2A/P2RY14/AXIN2/ZNF462/RAPGEF2/SALL1/DDHD1/FGF18/SPRY4/TTBK2/STAT1/ADAM12/DUSP1/ZNF704/XRCC2/ARID1A/ESCO1/GALNT13/NBPF14/MANEAL/ACTN4/KDM2B/SBK1/TC2N/TTPAL/ATP7A/TLL1/DOCK4/CCT2/PDE4DIP/EPHA7/CMPK2/PURA/RALGAPB/SEMA6D/IFRD2/GATAD2B/AAK1/NBEA/TMEFF1
HP_DYSPHAGIA	HP_DYSPHAGIA	385	0.388002	1.55196	5.86913e-05	0.00502627	0.00427091	2936	tags=21%, list=12%, signal=18%	SYNJ1/KIAA0319L/KAT6B/TRPM3/MED12L/LINGO1/STXBP1/WARS2/MSX1/ZC4H2/KCNQ5/COL4A6/GRHL3/SLC12A2/SETX/DYSF/PDP1/NOS1/SACS/CLTC/ATXN7/SKI/OCA2/CDON/MID1/NPC1/SATB2/TWNK/ATXN2/LIFR/DAB1/CRYAB/ASH1L/GBA/TTBK2/TPM3/SRPX2/KCNC3/RERE/DYNC1H1/TCF4/SLC9A6/FERMT1/PUS3/LRP12/KCND3/SHH/SERPING1/TAOK1/FMR1/SIX3/MATR3/ZIC2/CHD7/NF1/PSAP/SLC52A3/COL4A5/CHRND/PLP1/PDE8B/SON/PLAA/CRLF1/PLEC/ZFYVE26/IKZF1/EIF4G1/NEFH…
MIR4477B	MIR4477B	238	0.40553	1.55303	0.000895731	0.0313843	0.0266677	5154	tags=30%, list=21%, signal=24%	FLRT3/ACVR2A/ELL2/NUFIP2/HIPK3/CCNJ/PLAU/RHOBTB1/TGFBR3/VMA21/SOX9/CDON/TCF4/RPS6KA3/TEAD1/TRIM2/EIF4G2/INO80D/PSEN2/ATP11A/MS4A12/DGKH/AIDA/MAGI3/AEN/N4BP1/MKLN1/GPSM2/CLOCK/CFL2/RIF1/EPHA3/UBR3/ABL2/HEXIM1/ARHGAP6/HDAC9/DNM3/AKAP8/B3GALNT2/DCP1A/YOD1/MRPL17/EPHA7/GPR37/ANKRD13A/EPM2AIP1/KAT6A/HECTD1/BMPR2/MED13/MPZ/PCSK6/PPP1CB/RIOX1/MICAL3/UBE2A/DZIP1/AAK1/SLC50A1/MON2/SRSF8/ZBTB7A/SPRTN/DLG1/…
MIR4773	MIR4773	171	0.417332	1.55318	0.00184888	0.0487181	0.0413966	5817	tags=35%, list=23%, signal=27%	FLRT3/BRWD1/TJP1/CADM1/PRKCE/ZNF280C/NFAT5/ZNF236/ZFPM2/CDKN2C/FAM20B/KITLG/XKR6/CBL/ASAP1/FXR1/GRID1/ZNF704/KDM5A/GJA3/ARHGAP11A/OSGIN2/ZC3H12C/ZSCAN31/FNIP1/ZKSCAN8/AMD1/GLIPR1L2/PLN/ARHGAP5/HTR2C/TULP4/TSC1/LRR1/MBD1/PLXNA4/TMEM87A/USP14/RBM6/SYT14/SEMA6D/BRPF3/CREBBP/ESR1/TRMT1L/TRIM33/TPR/CDK13/NAA25/SIRT1/ALG9/TRPS1/C5orf47/PTPRO/POF1B/ARID1B/UBE3A/FOXK1/USP50/SMURF1
GOBP_REGULATION_OF_LYMPHOCYTE_MEDIATED_IMMUNITY	GOBP_REGULATION_OF_LYMPHOCYTE_MEDIATED_IMMUNITY	114	0.442645	1.55337	0.0046211	0.0809371	0.0687736	2888	tags=20%, list=12%, signal=18%	SMAD7/CADM1/BCL6/CEACAM1/PAXIP1/HLA-A/NOD2/IL27RA/AP1G1/TP53BP1/KLRD1/MAP3K7/WAS/STAT5B/CRTAM/LAMP1/SERPINB9/RIF1/TNFSF13/IL1R1/MALT1/RASGRP1/KMT5B
MIR4735_3P	MIR4735_3P	107	0.44748	1.55337	0.00607296	0.0947679	0.0805259	6196	tags=44%, list=25%, signal=33%	NUFIP2/KPNA6/ZBTB20/RUNX1/NEDD9/TBPL1/SUCO/MAP3K1/TGFBR3/HMBOX1/FRS2/TAOK1/PDE4D/SIX3/RAB5A/RORA/RBBP8/RABGAP1/IRF2/PSD3/FRYL/KDM2A/ZBTB4/NAA50/KCNH7/ITGA2/TOR1B/DICER1/MAPK4/ESR1/MAP7D1/PIAS3/PHC3/TMEM170B/PDZD2/ATXN1/AGFG1/PATJ/PHF19/ADD3/KLHL20/ESCO2/TWF1/BBX/VPS13A/ATL2/TRPC4
MIR153_3P	MIR153_3P	298	0.397444	1.55369	0.000239976	0.01315	0.0111737	3469	tags=27%, list=14%, signal=23%	UXS1/SLCO5A1/GRIP1/UTRN/HIPK3/NUDT4/RICTOR/PCLO/RB1CC1/RTN4/ROR1/USP31/JAG1/RAB11FIP2/ATXN7/ZNF592/SLC16A7/WWP1/CKAP4/ITSN2/GRIP2/GLCE/SPTY2D1/BTBD7/SOCS5/FBXO33/KCND1/BSN/MTF1/LRP12/MORC3/GAN/INO80D/SERTAD2/VASH2/OTUD4/APBB2/IFFO2/PPM1D/DGKH/QKI/FOXR2/ZNF704/ADAM19/C2CD2/ARID1A/SGCD/KCNIP4/RBAK/ACTN4/RCOR1/NAV2/LAMP1/WIPF2/CFL2/DENND1B/GNAI3/AGO3/SATB1/TNRC6C/RABGAP1/JARID2/BPTF/TNRC6B/SORL1/KMT…
MIR4799_5P	MIR4799_5P	372	0.38976	1.55369	6.97776e-05	0.00557348	0.00473588	5578	tags=33%, list=22%, signal=26%	UNC5D/ANTXR2/THSD7A/KPNA3/SLC2A13/ZBTB20/TENM3/ZEB1/STK39/USP31/NFAT5/MXD1/TAF5/SKI/SLC16A7/EFNA5/RCAN2/CCDC148/PTPN4/GLCE/FAM20B/CAMSAP2/CHD1/KDM7A/SYNM/THUMPD1/SPRY4/TTBK2/APBA2/GPAM/TNFSF11/ATE1/P2RY6/TRIM2/PLEKHA5/SKIL/TXLNB/TAOK1/SERTAD2/PRKDC/CNOT1/SOGA3/USP9X/CCDC186/APPBP2/PCDH17/ZSWIM6/LARP4/KLHL29/RNF11/LRP6/APOLD1/KIAA0408/NR2C2/CCDC39/TC2N/EXOC5/CLIP1/ZYG11B/RORA/ANKRD52/CAMK4/SLC30A6…
MIR4458	MIR4458	324	0.39068	1.55414	0.000353393	0.0171675	0.0145875	3788	tags=25%, list=15%, signal=21%	UTRN/FRAS1/PLXNC1/CCNJ/RICTOR/LINGO1/DTX2/ATP2A2/COL4A6/PTPRD/ABCC5/TGFBR3/PPP1R15B/CPA4/STARD13/SNX16/MIB1/TRIM67/SLF2/GXYLT1/FAM122A/SPRYD4/CEP135/FNDC3A/MAPK8/SENP2/USP24/NRAS/SMIM3/AKAP6/ASAP1/NME4/CLP1/GAN/EIF4G2/GFM2/SKIL/TMEM167A/CBX5/EDEM3/DTX4/COIL/CRTAM/DUSP1/AEN/SDK1/ERCC4/IGF2BP3/OPA3/GNPTAB/AHCTF1/LIPT2/FNIP1/AMOT/ZFYVE26/ABL2/CASP3/ERCC6/KDM3A/RASGRP1/PGRMC1/ADAMTS15/ZSWIM5/EEA1/CDC…
MIR1271_5P	MIR1271_5P	355	0.390031	1.5542	0.000140244	0.00933445	0.00793164	2640	tags=20%, list=11%, signal=18%	SLAIN2/PDZRN4/SLC1A1/CORO1C/VAT1L/ZFHX4/PHYHIPL/SEZ6L/EPAS1/ATP2B4/RICTOR/ZEB1/SERINC5/PRKCE/FNDC3B/TOX/UBE2Q2/HSPA2/RAB35/MAP3K3/EXT1/ADGRL2/SLC7A8/PTGER3/PDZD8/POU2F2/SNX16/SLC12A6/SLF2/GXYLT1/MTOR/DDAH1/PAFAH1B1/MAP1B/SOX6/ASH1L/LRCH2/STK17B/AHR/PPM1L/FRS2/GAN/MROH2A/CHST1/LMTK2/DMXL1/ANKIB1/RNF183/MORF4L1/QKI/GIT2/ZNF704/WDR82/DCUN1D3/KIAA0513/TAPT1/PDE8B/DHX8/FARP1/RAB3C/CHIC1/OVOL1/GNAI3/EP…
DESCARTES_FETAL_LUNG_VISCERAL_NEURONS	DESCARTES_FETAL_LUNG_VISCERAL_NEURONS	159	0.42196	1.55425	0.00318738	0.0665823	0.0565761	2656	tags=25%, list=11%, signal=22%	UNC5D/CNTNAP5/PPFIA2/KCNF1/DLX1/VAT1L/SYN2/NXPH1/SNAP91/DLX6-AS1/NELL1/ASTN2/NOS1/PPP2R2B/TRIM67/SATB2/PAX6/KLHDC8A/DAB1/PSD2/SULT4A1/MAP1B/CACNA1E/GPR85/CTNNA2/CHRM2/HS3ST5/FOXG1/CHRNA3/GRIA3/SLC7A14/CEND1/TMOD1/TUBB3/EPHA3/PTPRR/DRAXIN/CNGB1/ELOVL2
THAKAR_PBMC_INACTIVATED_INFLUENZA_AGE_21_30YO_NONRESPONDER_7DY_UP	THAKAR_PBMC_INACTIVATED_INFLUENZA_AGE_21_30YO_NONRESPONDER_7DY_UP	123	0.436717	1.55462	0.00590084	0.0932153	0.0792066	2881	tags=18%, list=12%, signal=16%	TDG/CERS6/MAP3K1/RB1CC1/CHSY1/BTLA/PPP6R3/ZNF26/CNOT6/EIF4G2/NIPBL/DCP2/MAP3K7/CHD9/GFM1/ACBD3/MATR3/CPED1/MRPL27/RABGAP1/RPRD1A/CLN5
HP_ABNORMALITY_OF_THE_SMALL_INTESTINE	HP_ABNORMALITY_OF_THE_SMALL_INTESTINE	198	0.412986	1.55477	0.00116311	0.0362323	0.0307872	4601	tags=34%, list=19%, signal=28%	WNT4/CDKN2B/ANTXR2/FRAS1/CXCR4/EP300/SLC9A7/CDON/SALL1/SATB2/CDKN2C/ZNF41/RAD51/FLI1/NLRC4/RERE/STAT1/TCF4/RPS6KA3/SHH/TNFSF15/IVNS1ABP/SRCAP/SLX4/STAT3/HCFC1/SIX3/USP9X/STAT5B/ZNF81/PET117/ZIC2/CHD7/ERCC4/XRCC2/EPHX1/RFX5/CENPF/DYRK1A/PTCH1/DISP1/STRA6/CNKSR2/ACOX2/PKHD1/FANCB/RFWD3/DMD/BRCA2/CTBP1/ACSL4/POU2AF1/CDKN1B/LETM1/STAG2/TRIP13/FANCM/BUB1B/BUB1/CXorf56/TYMP/KDM3B/LIPA/TTC7A/CLCN4/LRBA/…
XU_GH1_AUTOCRINE_TARGETS_UP	XU_GH1_AUTOCRINE_TARGETS_UP	142	0.428965	1.55496	0.00296028	0.0641866	0.0545404	1489	tags=13%, list=6%, signal=13%	TECTA/CLEC7A/LAMA3/ZBTB20/SLCO3A1/SPATS2L/ROR1/CXCR4/NOS1/MOB3B/SLC26A2/HCN1/GPR12/SPARCL1/OLFML3/RPS6KA3/P2RX4/CYLD/NAA15
GSE360_L_MAJOR_VS_B_MALAYI_HIGH_DOSE_MAC_UP	GSE360_L_MAJOR_VS_B_MALAYI_HIGH_DOSE_MAC_UP	174	0.418321	1.55536	0.00194048	0.0501647	0.0426257	3853	tags=22%, list=16%, signal=19%	TDG/MAP3K8/PCSK5/SYN2/PCLO/GTF2A1/LBX1/HEG1/S100A10/SOX15/CCR7/KIF5C/CTNNB1/RAPGEF2/PAX6/MISP/MAPK8/AFM/DYNC1I1/FAM155A/NQO1/NRP2/NF1/HSPA4/PRELP/SLC6A5/ACTN1/PLN/PIAS1/KCNJ10/SP100/COL17A1/DVL3/PTP4A1/NAV3/GSK3B/NFKBIA/ZIC3/SMURF2
GSE28737_WT_VS_BCL6_HET_MARGINAL_ZONE_BCELL_DN	GSE28737_WT_VS_BCL6_HET_MARGINAL_ZONE_BCELL_DN	169	0.419579	1.55574	0.00218169	0.0534085	0.0453821	4351	tags=29%, list=18%, signal=24%	NIPAL1/CDKN2B/ZFHX4/NLRC5/STXBP1/JAG1/MXD1/RNF19A/PRDM4/IKZF2/IL27RA/POLR1B/MKI67/SULT4A1/CAMSAP2/ARFGEF1/CSNK2A1/SMG1/LMTK2/OTUD4/PHLPP1/STAT5B/ACBD3/ZIC2/CHD7/NUDT17/ATP6V1B2/HECTD4/DIAPH3/GLIPR1L2/EXD1/RAP1GAP/CYP27B1/NLN/FLNB/GYG1/GLS/HOXA1/FAM89A/SF1/CPEB4/CXCL11/BMPR2/CC2D1B/TXN/NUP155/LRRC4/TUBA1B/MYO9A
AP2REP_01	AP2REP_01	157	0.422176	1.55576	0.0019122	0.0497432	0.0422677	4189	tags=26%, list=17%, signal=22%	WNT4/PDZRN4/PHYHIPL/NXPH1/TRPM3/TACSTD2/RAP2C/EFNA5/DNHD1/ITSN2/SCAMP3/TSHZ2/PAK6/POLR2A/FHIT/DDIT4L/CPNE1/VIM/CD3G/ARID1A/TFIP11/SLC6A5/RORA/PIK3R3/ARHGAP6/KRT17/KMT2A/NEFL/FXYD6/CPLX2/ZBTB4/GMPPB/ANKRD39/PUM1/JMJD1C/SMURF2/DYRK1B/ZIC5/PCSK6/MEMO1/FRMPD1
MIR1910_3P	MIR1910_3P	168	0.420179	1.55585	0.00281911	0.0628041	0.0533657	2953	tags=25%, list=12%, signal=22%	SLAIN2/C1GALT1/CLEC3A/KPNA3/ZBTB20/FRAS1/ZC4H2/NECTIN3/OLFM3/ADGRL2/SPOCK2/ATP2B3/AFF4/HMBOX1/CAMSAP2/AKAP6/SOX6/ASAP1/CEP85/SLC9A6/TP53INP2/MTF1/KCND3/MAP2/LASP1/ARHGAP1/APBB2/ATP8A1/N4BP1/CEP350/PLP1/RCOR1/WIPF2/ERAP1/RAB3C/TTPAL/IKZF1/FAM8A1/LIMCH1/STOM/NECTIN1/USP46
HP_RECURRENT_SKIN_INFECTIONS	HP_RECURRENT_SKIN_INFECTIONS	78	0.469355	1.55662	0.00639576	0.0973289	0.082702	5142	tags=33%, list=21%, signal=27%	ITGA6/CLEC7A/LAMA3/IL10RA/IL6R/STAT1/FERMT1/WDR1/EPG5/STAT3/ZAP70/LYST/RFX5/CYBA/GFI1/CTSC/NCF1/LAMC2/ZNF341/UBE2A/KNSTRN/SP110/BTD/ADAM17/PSENEN/GJC2
HP_PERIPHERAL_AXONAL_NEUROPATHY	HP_PERIPHERAL_AXONAL_NEUROPATHY	133	0.431825	1.55686	0.00204917	0.0521096	0.0442784	5529	tags=32%, list=22%, signal=25%	MME/SETX/VPS13D/TWNK/DDHD1/SLC12A6/HSPB8/CYP2U1/DYNC1H1/TRIM2/GAN/SERPING1/STAT3/GCK/TUBB3/CCT5/ATL1/ZFYVE26/ERCC6/NEFH/BRAF/KCNJ10/MCM3AP/KIF1A/CTDP1/MFN2/ACOX1/HK1/MPZ/TYMP/PLOD1/PRICKLE1/AIFM1/ELOVL4/KCNK9/GBE1/PIEZO2/BIN1/GJC2/SPTLC1/KLC2/KRAS/AMPD2
MIR3145_5P	MIR3145_5P	90	0.4608	1.55689	0.00597233	0.0936676	0.0795909	4841	tags=34%, list=19%, signal=28%	PIP4K2A/SNAP91/STK39/ELK4/HSPA4L/CDH8/KDM7A/SLC9A6/KIAA1328/ADGRV1/RNF144B/GPR137C/MDM2/SLC39A2/FBXO28/ANGPTL3/IGF2BP3/ANKFY1/ATP6V1B2/ETV6/JARID2/DST/LACC1/SBSPON/PURA/EIF3B/AP4E1/CREBBP/M1AP/ELOVL4/ARHGEF12
LIM_MAMMARY_STEM_CELL_UP	LIM_MAMMARY_STEM_CELL_UP	418	0.385941	1.55698	3.81981e-05	0.00361952	0.00307557	3565	tags=23%, list=14%, signal=20%	MME/ITGA6/PRDM1/KCNIP3/SDK2/ACVR2A/MEST/LAMA3/FGL2/TNS4/FAS/TENM3/OSR1/DPYSL3/EPAS1/CADM1/KRT75/LAMB1/SLCO3A1/MSX1/SMIM13/ATP2A2/LRP4/TOX/ITGB1/ACTA2/HEG1/LIMA1/NECTIN3/JAG1/NXN/NRCAM/EXT1/TGFBR3/PPP2R2B/SEMA3C/SKI/SORCS1/FBLN7/ITGA9/RAB34/SLC38A5/SRGN/PXN/LIFR/PSD2/TSHZ2/WTIP/CRYAB/SYNM/LRCH2/MYH11/TMEM255B/TCF4/MBNL1/SERPING1/COL14A1/LGR6/NRP2/LRRN1/HS3ST3A1/VIM/QKI/FZD8/DCUN1D3/KLHL29/LRRC8C/S…
GSE9988_ANTI_TREM1_VS_CTRL_TREATED_MONOCYTES_DN	GSE9988_ANTI_TREM1_VS_CTRL_TREATED_MONOCYTES_DN	189	0.414381	1.55702	0.00162947	0.0451703	0.0383819	6068	tags=39%, list=24%, signal=30%	DAGLB/IL10RA/RICTOR/MKRN1/TAF5/ZNF106/POU2F2/NUP214/TBC1D2B/SETD1B/GLTP/RAB8A/NLRC4/FGD3/CBL/IFFO1/WBP1L/GABARAP/ILK/MAML1/GDE1/ARHGAP1/ZNF217/ELOVL1/GIT2/ARID1A/KDM5A/CEP350/SNX20/USP22/KMT2A/PINK1/HCK/UBN2/DUSP7/CTCF/LACC1/SRSF9/GRB2/TACC1/TCF20/ANKRD13A/APOBR/ACOX1/RNF38/PTTG1IP/CHD8/SEMA4B/MAT2B/KDM3B/PAFAH1B2/PIP5K1C/BCOR/POLR2B/MAP7D1/IFNAR1/TNRC18/FOXN3/PHIP/NCOA6/NBR1/TGFBR2/FAM220A/TRAPP…
GSE15624_CTRL_VS_3H_HALOFUGINONE_TREATED_CD4_TCELL_UP	GSE15624_CTRL_VS_3H_HALOFUGINONE_TREATED_CD4_TCELL_UP	147	0.426431	1.55728	0.0021725	0.053275	0.0452687	5475	tags=33%, list=22%, signal=26%	ITGA6/C1GALT1/PGM2L1/XPR1/KIDINS220/ZEB1/AXIN2/JAK2/FLI1/PCDHB10/AHR/CD200R1/NQO1/ARL15/TET2/FBXO28/N4BP1/IQGAP1/BRAP/RCOR1/SEC16A/LYST/JARID2/GPR146/SMUG1/CCDC130/UBL3/STAT2/PBRM1/MLYCD/DVL3/GBP2/ATP11B/GZMM/TMEM87A/PICALM/CD47/SNX15/TGFBR1/TMEFF1/SYS1/RNF31/BTBD19/SP1/NCOA3/HECTD3/SDCBP/DNAJC7/KRAS
MIR664A_3P	MIR664A_3P	358	0.391084	1.55802	0.000101754	0.00737155	0.00626373	4103	tags=26%, list=17%, signal=22%	CORO1C/NUFIP2/GPR180/SLC2A13/MBNL3/PDPK1/BRWD1/ADCY7/PCLO/ZEB1/RB1CC1/CCDC81/SLC10A4/BCAR3/ARMC8/ATXN7/SHB/SLC16A7/ABHD6/USP25/SSH2/PTPN4/AFF4/RAB3IP/POLR1B/PDK3/FAM20B/PIK3CA/TMEM62/NRAS/FBXO33/LGR4/ZSWIM2/C5AR1/ZFYVE1/TET2/MAP2/INO80D/KIAA1549/PDE4D/GTF3C4/ENAH/ATP8A1/RTN1/ZNF532/ABCB10/QKI/ZNF704/ANKRD44/ARID1A/LRRC8C/TXNRD3/SERINC1/LRP6/RBAK/ATP6V1B2/CFL2/ZC3H12C/CHIC1/DENND1B/AHCTF1/TMX4/RSB…
ERWIN_COHEN_BLOOD_TC_83_AGE_23_48YO_VACCINATED_VS_CONTROL_2DY_UP	ERWIN_COHEN_BLOOD_TC_83_AGE_23_48YO_VACCINATED_VS_CONTROL_2DY_UP	107	0.448999	1.55865	0.00574111	0.0917143	0.0779311	4405	tags=29%, list=18%, signal=24%	KIAA0319L/HERC6/SPATS2L/CEACAM1/RTP4/DDX60/IFIT1/OAS2/TNFSF10/IFI44/STAT1/SERPING1/PLSCR1/IFI6/USP18/SRGAP2/RNF213/LAP3/OAS3/FRMD3/ANKRD22/STAT2/DOCK4/MX1/SRGAP2B/TOR1B/GBP4/PNPT1/IFI27/HERC5/LIPA
MIR520F_5P	MIR520F_5P	169	0.420482	1.55909	0.00205613	0.05218	0.0443382	3800	tags=25%, list=15%, signal=22%	ZBTB20/CXXC5/CADM1/PCLO/CACHD1/SPNS2/SPATS2L/LIMA1/MXD1/NPR3/CCDC6/ZNF592/SALL1/OSR2/NUP214/EPS8/SLC4A8/CDH8/ERCC6L2/PPM1L/CYLD/RPAP3/ADAM10/FXR1/DENND5A/USP9X/CCDC186/QKI/SLTM/GRIA3/TRIM32/AGO3/TMX4/JARID2/RC3H1/AKAP8/LRP8/CALU/KIAA0232/REST/ANKRD13A/PAPOLA/UBE4A
MIR4423_3P	MIR4423_3P	118	0.440613	1.55947	0.003801	0.0733164	0.0622981	2971	tags=22%, list=12%, signal=19%	SLAIN2/UXS1/VAT1L/ADRA2A/FNDC3B/CCNK/HCN1/LIFR/CTNND2/SOCS5/SPTBN1/FRS2/GAN/ADAM10/PPP1R2/GIT2/DAG1/ANKFY1/GRAMD1B/GNA13/RAB3C/AHCTF1/AMOT/KAT2B/SLK/KCTD9
HOLLERN_SQUAMOUS_BREAST_TUMOR	HOLLERN_SQUAMOUS_BREAST_TUMOR	110	0.447319	1.55964	0.00410392	0.0767245	0.0651941	3598	tags=35%, list=14%, signal=30%	DLX3/KRT80/NKD1/APCDD1/SLCO5A1/WNT10A/KRT75/LRP4/AXIN2/KRT33A/GLTP/MAL/ACSBG1/ZNF703/AHR/LY6G6C/NFE2L3/CADPS/TUBA8/TGM3/SERPINB9/OVOL1/ENDOU/TUBB3/RASL11B/SPRR1A/TNFRSF19/KRT17/DST/JAG2/TGM1/CACNA2D3/KRT34/PADI3/WNT6/MSX2/ASPRV1/TCF7/S100A3
MIR450A_1_3P	MIR450A_1_3P	168	0.421245	1.5598	0.00269312	0.0610138	0.0518444	2370	tags=19%, list=10%, signal=17%	NIPAL1/UHMK1/MBNL3/ZEB1/MKRN1/ZNF280C/MTRF1L/ROR1/ROCK2/FGF18/AFF1/RASGEF1A/FBXO33/TRIO/STAT1/ELMO1/SYNPO2/WBP1L/PPM1L/SLC34A2/SFRP1/TXLNB/CDH2/MAP3K7/DENND5A/DGKH/CHD9/ZNF704/UBE3C/GRAMD1B/RIF1/NAPG
DUTERTRE_ESTRADIOL_RESPONSE_24HR_DN	DUTERTRE_ESTRADIOL_RESPONSE_24HR_DN	474	0.381311	1.56014	2.4881e-05	0.0026612	0.00226126	2925	tags=20%, list=12%, signal=18%	MME/FBN1/CDKN2B/SHISA2/MAP3K8/PGM2L1/KRT80/FRAS1/FAM171B/NEDD9/EPAS1/TACSTD2/NUAK1/LAMB1/LIMA1/GRHL3/ANOS1/ABCC5/S100A10/FAT4/PDP1/EXT1/RNF19A/PDE9A/PPP1R15B/DIAPH2/MID1/RPS6KC1/RAPGEF2/ROCK2/DDX60/ARID5B/ITSN2/STON1/SLC39A10/IFIT1/PPARG/CTNND2/SENP2/RIT1/NEDD4L/TGFB2/NBEAL1/STK38L/KDM7A/ZNF561/AHR/CLDN1/SERTAD4/MECOM/ARL15/MAP2/ADGRV1/JUNB/SKIL/CTSH/CDH2/CDYL2/RNF144B/KIAA1109/CDC42BPA/ZNF654/AT…
GSE46606_IRF4HIGH_VS_IRF4MID_CD40L_IL2_IL5_DAY3_STIMULATED_BCELL_DN	GSE46606_IRF4HIGH_VS_IRF4MID_CD40L_IL2_IL5_DAY3_STIMULATED_BCELL_DN	170	0.420083	1.56038	0.00223685	0.0541027	0.0459719	3296	tags=17%, list=13%, signal=15%	PRDM1/IGSF10/CERS6/SYNJ1/FGL2/RAB18/CLTC/MYCBP2/PDZD8/PKP4/JAK2/RASGEF1B/MTOR/SOX6/STAT1/CD200R1/SUZ12/TMOD3/SAP30/CPNE2/LYST/CIT/IRF2/ISL2/FLNB/HCK/SETD3/POSTN/OPTN
MIR300	MIR300	409	0.388984	1.56053	3.39302e-05	0.0033823	0.00287399	4566	tags=30%, list=18%, signal=25%	SLAIN2/ITGA6/CORO1C/KPNA3/PCSK2/NUDT4/RICTOR/CADM1/KLHL15/GTF2A1/USP34/GRHL3/PPP1R21/ARL17A/RAB11FIP2/PPP1R15B/KMT2C/ZNF236/SEC23IP/MYCBP2/SOX9/CACNA1C/IKZF2/LANCL2/ZFPM2/SALL1/BEAN1/USP25/EPS8/AFF4/POLR1B/BTBD7/TP53BP1/PAFAH1B1/NCOA2/OAS2/TRIO/LIN9/AHR/PPM1L/FRS2/LEF1/CDH11/JADE2/SKIL/RAPH1/TAOK1/VASH2/POPDC3/CBX5/PDS5B/PPM1D/DGKH/RTN1/PPP1R2/ZNF532/AKAP12/KALRN/QKI/WDR37/TXNRD3/LRP6/CAND1/KIAA0…
PAX_Q6	PAX_Q6	225	0.408449	1.56057	0.000663688	0.026212	0.0222728	3228	tags=22%, list=13%, signal=19%	PRDM1/GRIA1/NUFIP2/RUNX1/XPR1/TRPM3/ATP2C1/SLCO3A1/JAG1/LAYN/TAF5/TNFSF10/ZNF703/LIN9/TPM3/WBP1L/TEAD1/SP7/GPR85/MBNL1/WWOX/SERPING1/SKIL/ELP4/NRP2/PCDH17/MEIS2/SYNPO2L/BRS3/RALYL/CHRND/PRKCH/ETV6/CRLF1/CHMP4B/SLC26A7/MRPL27/AMD1/RFX5/FAM81A/UPK2/EBF1/FLNC/CACNA2D3/RNF34/PPARD/RCL1/DOCK4/TLE3
MIR4760_5P	MIR4760_5P	169	0.420985	1.56095	0.00199334	0.0511598	0.0434713	3145	tags=23%, list=13%, signal=20%	SLC1A1/ZBTB20/ZDHHC20/TJP1/MKRN1/FNDC3B/TNKS2/KCNQ5/ANOS1/HS3ST1/PPP1R15B/KIF5C/HCN1/PI15/ABHD5/PIK3CA/LGR4/GOLGA3/HCFC1/AKAP12/ZNF704/TOR1AIP2/ETV1/RAB3C/DENND1B/ATR/PTPN21/ARL5B/AMD1/RSBN1/NTS/ARHGAP5/SLC4A7/CCNT2/PSD3/DIS3/PABPC4L/CDC34/FGD6
GSE33162_UNTREATED_VS_4H_LPS_STIM_HDAC3_HET_MACROPHAGE_DN	GSE33162_UNTREATED_VS_4H_LPS_STIM_HDAC3_HET_MACROPHAGE_DN	176	0.41989	1.56095	0.00186778	0.0489453	0.0415897	3847	tags=28%, list=15%, signal=24%	SSTR1/ITGA6/SMAD7/UTRN/CXXC5/ELK4/AXIN2/MAP3K3/MGA/RAMP3/SPOCK2/DDX60/CHST15/ZNF467/RAB3IP/ANKRD17/NEDD4L/CRYAB/DIP2B/RERE/SPTBN1/SIX5/CAMSAP1/KCNA3/FHIT/ZNF746/CLDN3/FBXO28/TSPAN1/GSTM2/SLTM/PPP2R2A/CEP350/HUWE1/EPHX1/PMEPA1/SATB1/FBXO21/DPH2/HERC1/CTDP1/IGFBP4/IL6ST/TCF7/DICER1/ATP1B1/CNR2/TRAF6/TTC3/APPL2
MIR4682	MIR4682	115	0.443813	1.56142	0.00423542	0.0781859	0.0664358	3370	tags=24%, list=14%, signal=21%	UNC5D/SYNJ1/CCNJ/PRKCE/RAP2C/USP31/TLL2/SATB2/QSER1/TGFB2/ATE1/STAT1/NFXL1/PLCH1/WDFY2/QKI/OSGIN2/KMT2D/THAP2/ZKSCAN8/PDE3A/EBF1/IRF2/SP8/EEA1/PIKFYVE/DMD/ITGA2
GSE40068_BCL6_POS_VS_NEG_CXCR5_POS_TFH_DN	GSE40068_BCL6_POS_VS_NEG_CXCR5_POS_TFH_DN	184	0.418096	1.56173	0.00107089	0.034211	0.0290697	3851	tags=27%, list=15%, signal=23%	MGAT5/CERS6/ZBTB20/UTRN/SUCO/ELK4/CARD6/KMT2C/THRA/RAPGEF2/IL27RA/CHST15/ZNF467/TWNK/RAB3IP/NCOA2/CAMSAP2/ZNF507/TRIO/ATE1/RERE/TESC/P2RX4/JADE2/SKIL/SRRM2/ESCO1/TXNRD3/CFL2/ARL4C/ZRANB1/CLIP1/BTG2/GPR146/FAM8A1/TBCEL/NFRKB/RCL1/TMCC1/ARHGAP35/SEMA4F/SH3BP5/TCF20/SSBP2/CDKN1B/RNF167/EPM2AIP1/CNR2/TTC3/JMJD1C
GCM_RAB10	GCM_RAB10	167	0.421985	1.56206	0.00136894	0.0404212	0.0343465	5443	tags=29%, list=22%, signal=23%	KPNA3/TMEM245/GAPVD1/KIDINS220/HIPK1/GTF2A1/OSTM1/FAM98A/ANKRD17/HMBOX1/ZNF507/RASSF3/ZC3H14/CTTNBP2NL/EDEM3/RAB14/PRRC2C/EPB41L2/MKLN1/SRRM2/CEP350/CAND1/ANKFY1/TOB2/UBQLN1/FBXO21/SNRNP200/EEA1/UBQLN2/ZNF770/DICER1/VPS13B/UBR5/HECTD1/UBE2K/UBA3/MON2/FNBP4/FBXL5/FBXO45/PPM1B/VPS52/USP19/SPTLC1/UBE2H/PTAR1/RAB22A/BRD7/STARD7
MIR1_5P	MIR1_5P	78	0.471028	1.56217	0.00599393	0.0937695	0.0796775	3788	tags=26%, list=15%, signal=22%	UHMK1/MAP3K8/VPS13D/MAPK8/STK17B/AHR/CTNNA2/DMXL1/DGKH/ARID1A/CAND1/ERAP1/DENND1B/FNIP1/FAM81A/ZC3H4/TACC1/BORA/BICD1/CNOT6L
GSE20366_TREG_VS_NAIVE_CD4_TCELL_HOMEOSTATIC_CONVERSION_DN	GSE20366_TREG_VS_NAIVE_CD4_TCELL_HOMEOSTATIC_CONVERSION_DN	183	0.419428	1.56318	0.00101954	0.0334769	0.0284459	2732	tags=26%, list=11%, signal=23%	DHRS3/PGM2L1/PIP4K2A/VAT1L/ADCY7/BCL6/STK39/RNF19A/TGFBR3/SMARCA2/RAMP3/PKP4/JAK2/PPTC7/MFSD6/RNF43/CHST15/TBC1D2B/PXN/BTLA/ZNF703/TNFSF11/CD200R1/LRP12/PLEKHA5/TRAPPC10/ANKIB1/PLSCR1/EMP1/CHD9/WDFY2/GOLM1/NCOA1/RNF11/RNF213/SERPINB6/RIC1/TAPT1/BCKDHA/GNPTAB/CST7/TNRC6C/ETV3/IKZF1/PPIC/ARHGAP5/ATP7A
HP_SPARSE_HAIR	HP_SPARSE_HAIR	266	0.403635	1.56324	0.000390669	0.0184391	0.015668	4444	tags=27%, list=18%, signal=22%	LAMA3/APCDD1/ZBTB20/FAS/KAT6B/WNT10A/MAP3K1/SHOC2/MSX1/EDAR/AXIN2/ANOS1/FAT4/EXT1/SMARCA2/PPP1R15B/SOX9/ZFPM2/CEP152/SATB2/NRAS/CBL/SPRY4/ZMPSTE24/CLDN1/WWOX/MBTPS2/FMR1/MDM2/LMNA/CHD7/NF1/HR/ARID1A/PRKD1/LIG4/ATR/MAP2K1/RBBP8/HS6ST1/ERCC6/BRAF/ATP7A/KANK2/KRT17/TGM1/NECTIN1/ATP6V0A2/FSHR/COL17A1/GNRHR/PKP1/EZH2/POP1/TRAF6/ANAPC1/SETD2/ATP6V1A/NFKBIA/PCNT/CTSC/TRPV3/LAMC2/ALOXE3/GATA4/PPP1CB/EXT2…
MIR190A_5P	MIR190A_5P	101	0.454	1.56331	0.00682117	0.0999355	0.0849169	5485	tags=40%, list=22%, signal=31%	SYNJ1/KCNQ5/MYCBP2/IKZF2/MYO5A/PAX6/FNDC3A/CAT/STK38L/TCF4/DMXL1/NHLRC2/PHLPP1/CHD7/DAG1/RBAK/RCOR1/OPA3/CLOCK/ZSCAN31/MMAA/EPC2/TNRC6C/TNRC6B/WDR44/ROCK1/DMD/RBL2/CDKN1B/TBC1D14/ANKRD34A/NBEA/CSRNP3/TRIM33/KCNK9/TRPS1/CELF4/XPO1/MEGF10/TNRC6A
XIE_ST_HSC_S1PR3_OE_UP	XIE_ST_HSC_S1PR3_OE_UP	155	0.425525	1.56359	0.00219666	0.0536695	0.0456039	4325	tags=28%, list=17%, signal=23%	ATP8A2/TNFSF18/AFAP1/NEDD9/HEY1/HERC6/SPATS2L/ROR1/PDE9A/RTP4/UBASH3B/DDX60/KLHDC8A/IFIT1/OAS2/SPRY4/IFI44/STAT1/ADAM12/KCNA3/MAP2/PLSCR1/IFI6/DGKI/KALRN/USP18/RNF213/COL6A3/OAS3/PITPNC1/PDE3A/HDAC9/PTGER4/MX1/GBP2/CLDN16/CXCL11/SMAD6/IFI27/ID2/CDCP1/HERC5/GATA3
SENGUPTA_NASOPHARYNGEAL_CARCINOMA_WITH_LMP1_UP	SENGUPTA_NASOPHARYNGEAL_CARCINOMA_WITH_LMP1_UP	356	0.392274	1.56368	7.05648e-05	0.00561836	0.00477401	2578	tags=20%, list=10%, signal=18%	IGSF10/SHISA2/PARM1/RASSF6/CALB1/ELL2/MEST/CLSTN2/RBMS3/TNC/FAM171B/AKR1C1/FNDC3B/FAM98A/SLC12A2/ZMAT3/PDP1/C2CD4A/ADGRL2/SPAG9/VWDE/PKP4/CHRM3/MIB1/DDHD1/GXYLT1/QSER1/IFIT1/LIFR/WDR3/HSPA4L/TGFB2/ASPM/DYNC1I1/TMEM158/FBXW7/HSP90B1/TCF4/TRIM2/LRP12/SMCHD1/MBNL1/NAA15/KL/VASH2/POPDC3/PLSCR1/CDC42BPA/CADPS/MDM2/FAR2/USP18/TFPI/SAP30/IGF2BP3/IQGAP1/LTN1/NBPF14/HSPA4/SON/NETO2/TC2N/CEL/RIF1/PTPRR/ANK…
ENK_UV_RESPONSE_EPIDERMIS_DN	ENK_UV_RESPONSE_EPIDERMIS_DN	469	0.382709	1.56382	1.99453e-05	0.00226788	0.00192706	3604	tags=23%, list=15%, signal=20%	TDG/WNT4/MAP3K8/ELL2/SMAD7/SCPEP1/CORO1C/UTRN/KAT6B/CH25H/CADM1/SUCO/STXBP1/SLCO3A1/DUSP2/PLAU/GLRX/LIMA1/RHOB/MXD1/EXT1/HS3ST1/RNF19A/TGFBR3/ATXN7/SHB/DIAPH2/SPAG9/OCA2/KCNJ12/NOD2/PTPRF/IL6R/AFF4/DDAH1/THBD/PDCD4/HSPB8/ACSBG1/SPTAN1/HERC2/ZBTB11/STK17B/TCF4/RPS6KA3/SPTBN2/WDR1/CLDN1/MBTPS1/CCND1/ZNF26/LY6G6C/GMEB1/IVNS1ABP/GAN/TXNRD1/CTSH/HLF/GAS6/EMP1/ZNF217/PPAN/NCOA1/CYP39A1/ARID1A/PPP2R2A/D…
MIR126_5P	MIR126_5P	383	0.392309	1.56442	8.40913e-05	0.00640868	0.00544557	4053	tags=27%, list=16%, signal=23%	UNC5D/ANTXR2/PPFIA2/UHRF1BP1L/ZBTB20/ZDHHC20/CHST11/UTRN/MBNL3/SLC41A2/ENOX2/INPP5D/GRIK2/ELK4/GGT6/NFAT5/C2CD4A/SLC16A7/PDZD8/IKZF2/FGD2/PTPN4/ZNF695/PROCR/PI15/PPIF/PPP6R3/HSPB8/SOX6/SPRY4/LRCH2/ZNF703/LIN9/IFI44/AHR/NWD1/SYNPO2/THRB/SMCHD1/TET2/KL/NFXL1/NHLRC2/DGKI/CCDC186/FAR2/NXT2/ZIC2/PGC/LARP4/ARL11/ETV1/ARID1A/LTN1/UBE3C/DNAJB4/SLIT2/CHIC1/SLC7A14/DENND1B/AHCTF1/SLC26A7/ZKSCAN8/RORA/TMX4/…
MIR183_5P	MIR183_5P	217	0.409988	1.56502	0.000808513	0.0295873	0.0251408	3540	tags=28%, list=14%, signal=24%	FLRT3/ZNF750/ZBTB34/NUFIP2/NUDT4/ATP2B4/ITGB1/BIRC6/RHPN2/RHOBTB1/SACS/CTDSPL/ZFPM2/MFSD6/HCN1/DDHD1/KCNK10/PTPN4/PDCD4/STK38L/DYNC1I1/GPAM/RPS6KA3/CACNA1E/PLEKHA5/MBNL1/CTNNA2/KLRD1/DMXL1/TAOK1/PSEN2/OTUD4/ENAH/DGKH/AKAP12/ABCB10/EMSY/PPP2R2A/LRP6/GJA3/KDM2B/PLPPR2/CFL2/KCNJ14/ZNF197/B3GNT2/ANKMY2/RORA/ZFYVE26/AMD1/IPPK/SCYL3/NEFL/TTC7B/RAB21/ACER2/DAGLA/EPHA7/FUT2/AJAP1/ZNF770
GOBP_TRANSMEMBRANE_RECEPTOR_PROTEIN_SERINE_THREONINE_KINASE_SIGNALING_PATHWAY	GOBP_TRANSMEMBRANE_RECEPTOR_PROTEIN_SERINE_THREONINE_KINASE_SIGNALING_PATHWAY	294	0.401338	1.56526	0.000118519	0.00825031	0.00701043	2854	tags=19%, list=11%, signal=17%	FBN1/CDKN2B/DLX5/DLX1/ACVR2A/SMAD7/NBL1/GDF10/CHST11/PDPK1/MSX1/BMPER/NOMO1/EXT1/SKOR1/TGFBR3/TMPRSS6/KIAA0319/SKI/EP300/JAK2/NOMO3/GLG1/PPARG/PXN/FOS/ADAMTSL2/SFRP5/TGFB2/PDCD4/CBL/ZNF703/PPM1L/FERMT1/LTBP1/LEF1/SHH/SFRP1/SKIL/MAP3K7/TFAP2B/USP9X/PARD3/VIM/AMHR2/EID2/HSPA5/PMEPA1/RASL11B/CRB2/NRROS/CGN/LRRC32/SORL1/AKAP3/DMRT1
MIR4495	MIR4495	446	0.386183	1.56545	1.99787e-05	0.00226788	0.00192706	4312	tags=28%, list=17%, signal=23%	UNC5D/ACVR2A/B3GALT1/THSD7A/VAT1L/SLC2A13/TNC/TENM3/UTRN/HIPK3/HIPK1/MAP3K1/ITGB1/TNKS2/EYA1/OLFM3/RAB11FIP2/ATXN7/SEC61A2/MOB3B/KMT2C/PDZD8/TCAIM/TLL2/IKZF2/SNX16/ABHD6/DIXDC1/CNTN4/ZFX/SATB2/SERPINB5/SLC12A6/PCDH10/ANKRD17/MAPK8/CDK17/TSHZ2/HSPA4L/TVP23B/AKAP6/PPP6R3/FBXO33/LRCH2/ZNF507/TRIO/RERE/AHR/SLC6A6/SYNPO2/GFM2/SMG1/SKIL/KL/INO80D/SERTAD2/TFAP2B/SUZ12/PLCH1/FXR1/RANBP2/RGS8/DGKH/RAP1B/W…
MIR511_3P	MIR511_3P	151	0.428307	1.56555	0.0021348	0.0530421	0.0450708	3796	tags=25%, list=15%, signal=21%	PDZRN4/NXPH1/RICTOR/KPNA1/SLCO3A1/ATP2A2/ATXN7/VMA21/MAN1C1/PRDM4/ROCK2/PLA2G12A/USP25/CTNND2/FNDC3A/VENTX/XKR6/TXLNB/ZNF107/MATR3/ANKRD44/RNF213/PLP1/NETO2/RAB3C/ZNF676/STARD8/MALT1/TNRC6B/HEXIM1/ANGPTL2/NUDT7/ZSCAN5B/AJAP1/SSBP2/PUM1/TMEM255A
MIR8067	MIR8067	253	0.406553	1.56559	0.000638309	0.0254517	0.0216267	4137	tags=30%, list=17%, signal=26%	THSD7A/CORO1C/MBNL3/ZEB1/TENM1/KPNA1/SERINC5/BMPER/MTRF1L/RAP2C/SLC10A4/SLC12A2/ASTN2/CTDSPL/ATXN7/SEMA3C/RHOBTB3/TCAIM/IKZF2/MIB1/SLC26A2/SERPINB5/PHEX/TBC1D2B/PDK3/ABHD5/FNDC3A/MAML3/HSPA4L/NCOA2/NCKAP5/PPP6R3/LRCH2/LGR4/AHR/FAM155A/SIX5/FRS2/TP53INP2/TEAD1/SKIL/TXLNB/MED26/NHLRC2/ANKRD44/RNF11/RBAK/NETO2/CHIC1/ZNF460/TTPAL/KCNJ14/PTPN21/RORA/AMD1/KMT2A/LCORL/KRT34/CUL3/CA10/LRP8/RCAN1/MAP2K4/U…
MIR130A_5P	MIR130A_5P	293	0.401707	1.56573	0.000106156	0.00758027	0.00644108	4285	tags=29%, list=17%, signal=24%	UNC5D/MME/MGAT5/PGM2L1/THSD7A/SLC1A1/UTRN/MBNL3/STXBP1/RB1CC1/OPCML/SLC39A8/TGFBR3/ATXN7/CDON/PCDHA10/PKP4/POU2F2/GAS2L3/CHMP7/ZFX/ARID5B/PLA2G12A/PI15/ASH1L/KDM7A/TRIO/CDK12/STXBP5L/CCND1/CACNA1E/PLEKHA5/MBNL1/PDE1C/NIPBL/TAOK1/PDE4D/APBB2/PCDHA13/ADAM10/NHLRC2/PCDH17/ZNF704/C2CD2/PPP2R2A/CEP350/GALNT13/TOB2/NAV2/GRAMD1B/CFL2/CHIC1/PLAA/RORA/AMD1/RSBN1/IKZF1/TNRC6B/CNGB1/DNAJC14/RC3H1/CACUL1/SLK…
GOBP_SENSORY_PERCEPTION_OF_MECHANICAL_STIMULUS	GOBP_SENSORY_PERCEPTION_OF_MECHANICAL_STIMULUS	139	0.434136	1.56592	0.00164753	0.0454686	0.0386354	3573	tags=22%, list=14%, signal=19%	TECTA/CEMIP/SERPINE2/ROR1/MYO7A/CXCR4/HOMER2/EYA1/RIPOR2/PPIP5K2/CHRNA9/KCNE1/WDR1/THRB/P2RX4/ADGRV1/NIPBL/CHD7/CDKN2D/SLC52A3/SERPINB6/MYO1A/ATP6V0A4/CASP3/TUB/COCH/DCDC2/ITGA2/HOXA1/KIT/TSPEAR
HP_ABNORMAL_BLOOD_INORGANIC_CATION_CONCENTRATION	HP_ABNORMAL_BLOOD_INORGANIC_CATION_CONCENTRATION	114	0.446537	1.56703	0.00382322	0.0736097	0.0625474	3851	tags=24%, list=15%, signal=20%	LIMK1/CDKN2B/EPAS1/ATP1A1/OSTM1/SLC39A8/FAT4/CACNA1C/CDKN2C/TRIO/TNFSF11/CCND1/KL/PDE4D/CASR/CHD7/NF1/SARS2/DGCR8/CYP27B1/KCNJ10/STX16/CLDN16/CDKN1B/PRKAR1A/SETD2/JMJD1C
GSE18791_CTRL_VS_NEWCASTLE_VIRUS_DC_2H_DN	GSE18791_CTRL_VS_NEWCASTLE_VIRUS_DC_2H_DN	139	0.434505	1.56725	0.00161554	0.0450251	0.0382586	4129	tags=22%, list=17%, signal=18%	NIPAL1/PIM3/GFOD1/SNAP91/NFAT5/RHOB/MXD1/RNF19A/IFIT1/SFRP5/ZNF157/NOS3/NR4A3/TP53INP2/STAR/IVNS1ABP/ZC3H12C/ETV3/ABL2/METRNL/EFNB2/PTGER4/PCDHAC2/MX1/DNAJB1/EZH2/RSPH9/MPZL1/MAFK/CREB5
GSE9946_IMMATURE_VS_MATURE_STIMULATORY_DC_UP	GSE9946_IMMATURE_VS_MATURE_STIMULATORY_DC_UP	114	0.446648	1.56742	0.00375674	0.0727697	0.0618336	3882	tags=27%, list=16%, signal=23%	ITGA6/FAS/PLCXD2/CD5/AXIN2/TGFBR3/PPP1R15B/CCNK/MFSD6/SETD1B/DAB1/TCF4/RASGRP2/STAT3/TSPAN1/DYNC1LI1/RNF123/PNMT/ZFP36/AQP11/CAND1/SLC6A5/RBBP5/RALBP1/ZXDC/TTC7B/TRIM26/SH3BP5/ATXN7L3/TTC3/TLE1
GOBP_REGULATION_OF_PHOSPHOPROTEIN_PHOSPHATASE_ACTIVITY	GOBP_REGULATION_OF_PHOSPHOPROTEIN_PHOSPHATASE_ACTIVITY	101	0.455204	1.56745	0.00642513	0.0974563	0.0828102	3748	tags=27%, list=15%, signal=23%	MGAT5/PPP1R1B/SHOC2/NUAK1/PPP2R2B/PPP1R15B/JAK2/ROCK2/RCAN2/PHACTR1/PPME1/SLC39A10/FAM122A/MTOR/PPP6R3/HSP90B1/LMTK2/PPP1R2/PPP2R2A/PPP1R14C/ROCK1/TSC1/PTN/RCAN1/PPP1R10/PPP1R1C/GSK3B
CATTTCA_MIR203	CATTTCA_MIR203	264	0.405254	1.56761	0.000400068	0.0185318	0.0157468	4035	tags=30%, list=16%, signal=26%	DGKB/API5/DLX5/ACVR2A/ELL2/SYNJ1/NUFIP2/GPR180/NXPH1/PCSK2/HIPK1/NUAK1/GRHL3/SLC12A2/TAF5/CDH10/TMTC2/ABHD14A/AP1G1/AFF4/BTBD7/PTPRG/XKR6/NR4A3/AHR/RPS6KA3/SOX13/GPR85/MBNL1/CAPRIN1/LASP1/RAPH1/PDE4D/FMR1/NMNAT2/NPAS4/ZNF532/CNTFR/FOXG1/MORF4L1/DCUN1D3/ETV1/ARID1A/GLCCI1/PRKG1/NR2C2/SLC7A14/OVOL1/PLAA/EPC2/UBR3/WDFY3/AMOT/ISL1/FAM126B/BPTF/TNRC6B/LIMCH1/DYRK1A/ATP8B5P/KCTD9/RNF34/STX16/NAA50/COL1…
MIR4531	MIR4531	299	0.400254	1.56784	0.000302972	0.0155504	0.0132134	3676	tags=24%, list=15%, signal=21%	FBN1/ANTXR2/SYNJ1/THSD7A/ZBTB20/FRAS1/ANKRD34B/DPYSL3/ZC4H2/OPCML/CEACAM1/OLFM3/SEMA3C/PIWIL2/ZNF106/SLC16A7/SLC35A3/IKZF2/QSER1/PSD2/DDAH1/NEDD4L/ABHD2/KDM7A/FBXW7/TESC/THRB/SP7/TXNRD1/PDE1C/KIAA1549/JMJD6/TAOK1/SUZ12/DDX3X/CCDC186/TFPI/PPP1R12B/COL4A5/WIPF2/GSPT1/FSTL4/SNX20/GTDC1/ZKSCAN8/AMD1/ACTN1/LYST/IKZF1/FBXO21/UBE2QL1/TUB/CAMK4/RPRD1A/PTCH1/CLN5/PDE4A/PSD3/GOLGA7B/HNRNPU/ATF7IP/STAT2/PPA…
HP_ABNORMAL_ORAL_MUCOSA_MORPHOLOGY	HP_ABNORMAL_ORAL_MUCOSA_MORPHOLOGY	245	0.408156	1.56814	0.000403374	0.0186503	0.0158474	4024	tags=25%, list=16%, signal=21%	ITGA6/LIMK1/CDKN2B/ANTXR2/LAMA3/FAS/IL10RA/OSTM1/CXCR4/NXN/FAT4/NOD2/JAK2/CDKN2C/SLC6A19/CAT/MAP1B/GBA/FERMT1/WDR1/TET2/MBTPS2/PRKDC/WAS/STAT3/USP9X/STAT5B/ZAP70/MPL/ATP6V1B2/RALGAPA1/ERAP1/GNPTAB/PLEC/LYST/ADAMTS2/RASGRP1/EVC2/KRT17/EVC/EMC1/TSC1/KIF1A/ALMS1/SOS1/WDR26/CYBA/KIF23/COL17A1/DVL3/FAM20A/GFI1/CDKN1B/REST/VPS13B/KCNJ6/PRKAR1A/CTSC/TRPV3/SCARB2/NCF1/LAMC2
HP_INCREASED_SUSCEPTIBILITY_TO_FRACTURES	HP_INCREASED_SUSCEPTIBILITY_TO_FRACTURES	184	0.419873	1.56837	0.000932216	0.0317374	0.0269678	2860	tags=20%, list=12%, signal=18%	CDKN2B/FLRT3/ANTXR2/RUNX1/WNK1/ANOS1/EXT1/SOX9/CTNNB1/SMPD1/SATB2/CDKN2C/CLTCL1/LIFR/CTNND2/NRAS/CBL/GBA/SPRY4/TPM3/TNFSF11/PLEKHM1/CCND1/TET2/MBTPS2/STAT3/CASR/CHD7/CHRND/TAPT1/PDE8B/GNPTAB/HS6ST1/BRAF/ATP7A/P3H1/CYP27B1
MIR4755_5P	MIR4755_5P	325	0.394238	1.56854	0.000222679	0.0126454	0.010745	3661	tags=26%, list=15%, signal=23%	CDKN2B/ATP8A2/SLC2A13/ZBTB20/AFAP1/FRAS1/NXPH1/CCNJ/ZEB1/TENM1/SMIM13/ROR1/ITGB1/BIRC6/SLC37A3/PTPRD/FMO5/LARP4B/ARMC8/SEC61A2/RHOBTB3/SKI/EFNA5/CACNA1C/IKZF2/JAK2/IL6R/FGF18/ATXN2/TMEM178B/MAP1B/PLEKHM3/TOMM40L/CDK12/STXBP5L/FRS2/CCND1/TRIM2/TET2/CDH11/CAPRIN1/NAA15/INO80D/CDYL2/TAOK1/EDEM3/PLCH1/DTX4/RPRD2/TMOD3/WDFY2/MEIS2/ZNF704/C2CD2/KLHL29/RNF169/KDM5A/RGL1/SGCD/GSPT1/SLC7A14/PTPRR/IGF2R/M6…
MIR205_3P	MIR205_3P	361	0.393608	1.56857	0.000146777	0.00965126	0.00820084	5417	tags=30%, list=22%, signal=24%	RASSF6/SLC1A1/FGL2/TMEM245/ZBTB20/NEDD9/BRWD1/NUP50/MAML2/SMIM13/TOX/ACTA2/SLC12A2/MGA/ADGRL2/SEMA3C/PDIA5/ROCK2/GAS2L3/PDK4/FAM122A/MAPK8/PLEKHM3/LIN9/ESYT2/MORC3/SMCHD1/CACNA1E/TET2/IVNS1ABP/CDH11/SMG1/PDE1C/CHST1/MBTPS2/INO80D/KIAA1549/ANKIB1/SERTAD2/APBB2/ENAH/ADAM10/ATP8A1/PPM1D/DYNC1LI1/MKLN1/CEP350/GALNT13/SERINC1/ERAP1/ZC3H12C/TTPAL/CPED1/CSTF2/B3GNT2/RSBN1/TNRC6B/RPRD1A/RBBP5/RASGRP1/HDA…
GOBP_REGULATION_OF_NEUROGENESIS	GOBP_REGULATION_OF_NEUROGENESIS	301	0.400247	1.56887	0.000112372	0.00793318	0.00674095	3647	tags=24%, list=15%, signal=21%	MME/LIMK1/DLX1/DLX2/SERPINE2/HEY1/PLXNC1/LINGO1/ISLR2/RTN4/LRP4/CXCR4/PTPRD/KIAA0319/SEMA3C/SKI/CTNNB1/RAPGEF2/SEMA5B/PAX6/PPARG/DAB1/MTOR/XRCC5/ZNF335/MAP1B/TRPV2/GPER1/DIP2B/DMRTA2/TTBK1/STAR/SHH/FEZF2/MAP2/EIF4G2/CAPRIN1/SKIL/KALRN/FOXG1/CHD7/NF1/DAG1/XRCC2/SPINT1/SLIT2/ACTR2/TRIM32/FSTL4/PRKCH/LIG4/MAP2K1/CERS2/DRAXIN/CTNNA1/SORL1/NR1D1/NEFL/CHODL/RAB21/PTN/LRP8/SEMA4F/EPHA7/NDEL1/KIT/IL6ST/P…
GSE9988_ANTI_TREM1_AND_LPS_VS_CTRL_TREATED_MONOCYTES_DN	GSE9988_ANTI_TREM1_AND_LPS_VS_CTRL_TREATED_MONOCYTES_DN	190	0.417642	1.56982	0.00114981	0.0359529	0.0305498	3869	tags=26%, list=16%, signal=22%	DAGLB/GAPVD1/IL10RA/ZNF227/MKRN1/CXCR4/TAF5/SH2D3C/NUP214/SETD1B/THAP11/GLTP/RAB8A/NLRC4/CBL/WBP1L/GABARAP/ILK/ARHGAP30/CAPRIN1/ARHGAP1/LRP10/ELOVL1/GIT2/WDR82/ARID1A/CSTF2/USP22/FBXO21/ZNF436/KMT2A/PINK1/KDM2A/DUSP7/CDC34/CTCF/SRSF9/CORO1A/TACC1/CTBP1/PURA/REST/ANKRD13A/ATXN7L3/MADD/YY1/APOBR/RNF38/PTTG1IP/CHD8
GOBP_REGULATION_OF_MYELOID_CELL_DIFFERENTIATION	GOBP_REGULATION_OF_MYELOID_CELL_DIFFERENTIATION	196	0.417508	1.56986	0.00116892	0.0363422	0.0308805	2816	tags=21%, list=11%, signal=19%	FBN1/ACVR2A/RUNX1/INPP5D/ITPKB/CEACAM1/JAG1/KMT2C/EP300/UBASH3B/FOS/MTOR/KITLG/NFE2/FBXW7/NR4A3/TNFSF11/STAT1/TESC/LEF1/SFRP1/PRKDC/NME1/STAT3/STAT5B/MPL/MEIS2/ASH2L/RBM15/ZFP36/TOB2/RCOR1/KMT2D/AGO3/TNRC6C/GPR55/TNRC6B/CAMK4/RBBP5/KAT2B/KMT2A
VAN_DEN_BIGGELAAR_PBMC_PREVNAR_9MO_INFANT_STIMULATED_VS_UNSTIMULATED_9MO_UP	VAN_DEN_BIGGELAAR_PBMC_PREVNAR_9MO_INFANT_STIMULATED_VS_UNSTIMULATED_9MO_UP	90	0.464737	1.57019	0.00550523	0.0900826	0.0765447	6597	tags=51%, list=27%, signal=38%	FGL2/E2F7/RAD51/MKI67/MMP12/ASPM/NCAPG/RAB19/SERPING1/WIPF2/CIT/CENPF/CEP55/IL5/FOXM1/KIF23/ANLN/GBP4/TRIP13/CDCA2/RRM2/BUB1B/BUB1/TPX2/CCNB1/CDC25A/HJURP/PLK1/DTL/LIF/CKAP2L/TICRR/AURKB/KIF4A/UBE2C/SHC4/CCNA2/ESCO2/MELK/SKA1/SPC25/FAM90A1/NCAPH/DLGAP5/TOP2A/KIF2C
TCCAGAT_MIR5165P	TCCAGAT_MIR5165P	105	0.45391	1.57044	0.00433181	0.0786638	0.066842	3193	tags=26%, list=13%, signal=23%	DLX3/SLC1A1/ATP2A2/ASXL2/RAB11FIP2/SPAG9/EFNA5/ITGA9/AKAP1/FBXO33/KCNA3/RASGRP2/CTTNBP2NL/DDX3X/STAT3/SLC39A2/CEP192/RAP1B/NCOA1/TLK1/TOB2/ARL4C/SRGAP3/RALBP1/WDR26/SRSF9/DLAT
MIR5004_5P	MIR5004_5P	109	0.451804	1.57048	0.00363027	0.0716888	0.0609151	5083	tags=38%, list=20%, signal=30%	NUFIP2/CHST2/KPNA3/FAM122B/KPNA1/MKRN1/FNDC3B/GLRX/NOS1/DMRT2/XRCC5/SLC35G1/TAOK1/ATP8A1/CCDC186/WDFY2/RNF169/GTDC1/ANKMY2/TAF2/DYRK1A/HNRNPU/NIPA2/NT5DC3/PDE4DIP/RGMB/SHISA7/USP54/MADD/ARNT/TECPR2/LAMC2/FAM160B1/MAPK4/SAPCD1/KIAA1549L/TROAP/TRAM2/HBP1/NTNG1/TRPS1
LET_7D_5P	LET_7D_5P	322	0.395607	1.57064	0.000215893	0.0124832	0.0106072	3788	tags=25%, list=15%, signal=21%	UTRN/FRAS1/PLXNC1/CCNJ/RICTOR/LINGO1/DTX2/ATP2A2/COL4A6/PTPRD/ABCC5/TGFBR3/PPP1R15B/CPA4/STARD13/SNX16/MIB1/TRIM67/SLF2/GXYLT1/FAM122A/SPRYD4/CEP135/FNDC3A/MAPK8/SENP2/USP24/NRAS/SMIM3/AKAP6/ASAP1/NME4/CLP1/GAN/EIF4G2/GFM2/SKIL/TMEM167A/CBX5/EDEM3/DTX4/COIL/CRTAM/DUSP1/AEN/SDK1/ERCC4/IGF2BP3/OPA3/GNPTAB/AHCTF1/FNIP1/AMOT/ZFYVE26/ABL2/CASP3/ERCC6/KDM3A/RASGRP1/PGRMC1/ADAMTS15/ZSWIM5/EEA1/CDC34/ACE…
MIR4756_3P	MIR4756_3P	106	0.454315	1.57077	0.00417817	0.0775705	0.065913	4716	tags=33%, list=19%, signal=27%	SLAIN2/CERS6/ZNF772/SLC16A10/DACH2/SNX16/SLC35F1/PTPN4/GXYLT1/BOC/THUMPD1/SYNPO2/INO80D/CDYL2/PHLPP1/IGF2BP3/TTPAL/WDFY3/FAM126B/SLC30A6/VCPIP1/PPAT/LARP1/RFX7/TAC1/SYNDIG1L/APBA1/BCDIN3D/FAM222A/ZNF384/BRPF3/KIAA1549L/LDLRAD3/VRK2/RACGAP1
ACACTGG_MIR199A_MIR199B	ACACTGG_MIR199A_MIR199B	147	0.430184	1.57098	0.00169678	0.0461453	0.0392104	2962	tags=27%, list=12%, signal=24%	FLRT3/ACVR2A/CCNJ/ABCC5/RANBP10/SACS/ATXN7/AP1G1/SLF2/PXN/AKAP1/NCOA2/SLC24A3/CBL/SAT1/JUNB/CAPRIN1/KL/HLF/MYRF/PDE4D/DDX3X/RANBP2/PPP1R2/APPBP2/LARP4/ZNF17/RNF11/ARID1A/HSPA5/SGCD/RALGAPA1/M6PR/CLIP1/GUSBP4/WDR44/CACUL1/ADAMTSL1/MAP1A
MIR6828_5P	MIR6828_5P	156	0.426573	1.57151	0.00102301	0.0335453	0.028504	2765	tags=22%, list=11%, signal=19%	ATP8A2/ELL2/FBXL7/B3GALT1/CORO1C/PHYHIPL/RTN4/ARMC8/CMPK1/SEMA3C/MTOR/HMBOX1/RIT1/ABHD2/FBXW7/TTC17/FERMT1/YWHAZ/OTUD4/LRRN1/SBNO1/DGKI/MAGI3/ITPRIP/APLP2/KDM5A/TLK1/GSPT1/CPNE2/RSBN1/C11orf24/DHRS7/PIK3R3/SACM1L
LAKE_ADULT_KIDNEY_C4_PROXIMAL_TUBULE_EPITHELIAL_CELLS_S2	LAKE_ADULT_KIDNEY_C4_PROXIMAL_TUBULE_EPITHELIAL_CELLS_S2	149	0.430528	1.57172	0.00284103	0.0628041	0.0533657	4562	tags=34%, list=18%, signal=28%	CLSTN2/RBMS3/ZBTB20/MAML2/SPATS2L/PTPRD/RHOBTB1/EXT1/RAPGEF2/CNTN4/SSH2/EPS8/PTPRG/TMEM178B/NCKAP5/SOX6/TRIO/RERE/PLEKHA5/WWOX/FHIT/ANKIB1/PDE4D/DGKH/PARD3/AKAP12/SDK1/RNF213/FARP1/WDFY3/ITGAV/RORA/ARHGAP6/DCDC2/GLS/PKHD1/L3MBTL4/BDP1/MBD5/KLF12/AKAP13/SVIL/PICALM/CREB5/SLC17A1/RERG/NHS/EIF4G3/FHOD3/NBEA
GOBP_RESPONSE_TO_TRANSFORMING_GROWTH_FACTOR_BETA	GOBP_RESPONSE_TO_TRANSFORMING_GROWTH_FACTOR_BETA	223	0.411778	1.57216	0.00101456	0.0334	0.0283805	2726	tags=19%, list=11%, signal=17%	FBN1/WNT4/CDKN2B/DLX1/SMAD7/GDF10/CHST11/WNT10A/PDPK1/TGFBR3/SKI/EP300/SOX9/ROCK2/GLG1/PXN/FOS/ADAMTSL2/TGFB2/SOX6/CBL/ZNF703/FERMT1/CLDN1/LTBP1/STAR/WWOX/SFRP1/SKIL/MAP3K7/USP9X/PARD3/AMHR2/EID2/HSPA5/PMEPA1/RASL11B/NRROS/CGN/SOX5/LRRC32/PDE3A
MIR22_3P	MIR22_3P	123	0.441686	1.57231	0.00459681	0.0807308	0.0685983	5199	tags=37%, list=21%, signal=29%	HIPK1/TNKS2/STK39/PPP1R15B/C17orf58/EP300/LRRC73/RPS6KC1/KCNK10/SPTY2D1/NRAS/FBXW7/MTF1/LRP12/TET2/PRRC2C/SLC6A17/CHD9/EPB41L2/GSTM2/WDR82/RBM15/RCOR1/RSBN1/TNRC6B/PRPF38A/CACUL1/DAGLA/MAP2K4/ANKRD13A/STAG2/BRWD3/TMEM199/RUFY2/NAA20/WWC2/TACR3/ESR1/NET1/EMILIN3/SIRT1/MSL2/GIGYF2/TRUB1/GATM
HOXA9_DN.V1_UP	HOXA9_DN.V1_UP	168	0.424628	1.57232	0.00244113	0.0575548	0.0489053	3709	tags=24%, list=15%, signal=20%	UHRF1BP1L/SCPEP1/FGL2/FAS/IL10RA/OSTM1/FNDC3B/DYNLT3/ACTA2/STK39/FAM98A/ZMAT3/NOD2/RPS6KC1/JAK2/SLC26A2/HLA-DMA/FOS/FNDC3A/THBD/IFFO1/CYLD/ZNF107/RNF11/IFI30/STX12/PLAA/COL6A3/ARL4C/PIK3R3/SORL1/KMT5B/TIGAR/PTGER4/KIAA0232/ZNF271P/TPK1/SLC39A6/DICER1/UGGT2
MIR4672	MIR4672	337	0.395095	1.57295	0.000126563	0.0086526	0.00735226	4249	tags=24%, list=17%, signal=20%	LIMK1/MAP3K8/ACVR2A/GAD2/VAT1L/MAP3K1/ZEB1/CACHD1/DACT1/MTRF1L/TOX/GRIK2/RAP2C/USP34/PTPRD/ZMAT3/RHOB/FAT4/SEMA3C/KIF5C/PDZD8/IKZF2/SLC35F1/STON1/SLF2/PI15/SLC4A8/PAFAH1B1/HERC2/DIP2B/FAM155A/SLC9A6/LTBP1/ADGRV1/CDYL2/SERTAD2/OTUD4/RAB14/FREM2/ZIC2/SYNPO2L/ETV1/ZC3H6/ANKFY1/CLOCK/KLC1/HECTD4/WDFY3/ZYG11B/ADGRG2/SORL1/EBF1/DYRK1A/ADAMTS15/JAG2/PSD3/KDM2A/IKZF5/CTCF/STXBP5/PLEKHA8/WDR26/ERP44/NKIRA…
REACTOME_ESR_MEDIATED_SIGNALING	REACTOME_ESR_MEDIATED_SIGNALING	150	0.43032	1.5731	0.0026852	0.0609453	0.0517862	5672	tags=37%, list=23%, signal=28%	UHMK1/GNG8/RUNX1/CXXC5/PDPK1/GTF2A1/EP300/FOS/PIK3CA/NCOA2/NRAS/CHD1/POLR2A/NOS3/GPAM/CCND1/AGO2/ZNF217/NCOA1/GNAI3/STAG1/AGO3/TNRC6C/TNRC6B/PIK3R3/KAT2B/TLE3/CDKN1B/STAG2/YY1/PIK3R2/USF1/GATA3/CREBBP/ESR1/SMC1A/PTGES3/GNG2/CCNT1/POLR2B/GNAI2/GNG10/GNB3/SP1/NCOA3/NRIP1/XPO1/CDK9/PPID/KRAS/TNRC6A/CARM1/DDX5/GNAI1/CREB1
MIR577	MIR577	287	0.403312	1.57325	0.000318176	0.0161257	0.0137023	5120	tags=37%, list=21%, signal=29%	ANTXR2/UXS1/PCSK5/RBMS3/UMAD1/ZYG11A/PCLO/TENM1/KPNA1/TNKS2/ZMAT3/CISD2/SPAG9/SKI/SOX9/GLB1L3/IKZF2/ZFPM2/PPTC7/OSR2/USP25/GXYLT1/RAB3IP/KITLG/NCKAP5/ZBTB11/DIP2B/PCDHB10/AHR/SPTBN1/RPS6KA3/SPDYE1/TESC/ZMPSTE24/CLDN1/MTF1/LRP12/ARL15/INO80D/TMEM167A/TFAP2B/STYK1/DGKI/UNKL/SDK1/ESCO1/SGCD/SERPINB9/DENND1B/CCDC39/LIG4/RORA/RSBN1/BTAF1/BPTF/GIN1/SHROOM2/PGRMC1/TULP4/KCNJ10/BLZF1/B3GALNT2/HNRNPU/EEA1…
GSE24142_ADULT_VS_FETAL_EARLY_THYMIC_PROGENITOR_UP	GSE24142_ADULT_VS_FETAL_EARLY_THYMIC_PROGENITOR_UP	175	0.422283	1.57338	0.00158257	0.0443524	0.037687	2689	tags=23%, list=11%, signal=21%	CDKN2B/MAP3K8/ACVR2A/PIP4K2A/LMO2/APCDD1/P2RY14/ZBTB20/GRIP1/BRWD1/BCL6/MKRN1/SLCO3A1/PRKCE/ELK4/RIPOR2/DDX60/IL27RA/DNER/HLA-DMA/PIK3CA/SPARCL1/KDM7A/GPRC5B/STK17B/IFI44/P2RY6/APBB2/KIF1C/WDFY2/VIM/USP18/PLBD1/GPR3/SATB1/LYST/JARID2/CDK20/PITPNC1/CTNNA1
MIR4801	MIR4801	248	0.410433	1.5737	0.000681557	0.0267482	0.0227284	5363	tags=35%, list=22%, signal=27%	ELL2/GAD2/MEST/NUFIP2/MBNL3/ATP2B4/HIPK1/DACT1/CXCR4/BIRC6/NRIP3/NFAT5/PPP1R15B/SEC23IP/PCDHA10/CACNA1C/ZFPM2/MFSD6/PTPN4/CCDC184/POLR1B/USP24/SPRY4/PHLDA1/TRIO/DIP2B/LRP12/CCDC85A/INO80D/SLC16A1/CNOT1/PCDHA13/DDX3X/WEE1/NF1/SRGAP2/RNF11/ZC3H6/ZC3H12C/UBR3/RORA/TMX4/CCDC136/SORL1/RC3H1/TNFRSF19/TULP4/JAG2/PSD3/NECTIN1/PRKAG2/PCDHAC1/PCDHAC2/KSR2/CTDSPL2/KIF26B/SPOCK3/PUM1/NAP1L3/ARNT/MAP7D3/BRWD3…
MIR381_3P	MIR381_3P	410	0.392431	1.5742	1.60131e-05	0.00197709	0.00167997	4566	tags=30%, list=18%, signal=25%	SLAIN2/ITGA6/CORO1C/KPNA3/PCSK2/NUDT4/RICTOR/CADM1/KLHL15/GTF2A1/USP34/GRHL3/PPP1R21/ARL17A/RAB11FIP2/PPP1R15B/KMT2C/ZNF236/SEC23IP/MYCBP2/SOX9/CACNA1C/IKZF2/LANCL2/ZFPM2/SALL1/BEAN1/USP25/EPS8/AFF4/POLR1B/BTBD7/TP53BP1/PAFAH1B1/NCOA2/OAS2/TRIO/LIN9/AHR/PPM1L/FRS2/LEF1/CDH11/JADE2/SKIL/RAPH1/TAOK1/VASH2/POPDC3/CBX5/PDS5B/PPM1D/DGKH/RTN1/PPP1R2/ZNF532/AKAP12/KALRN/QKI/WDR37/TXNRD3/LRP6/CAND1/KIAA0…
MIR361_3P	MIR361_3P	92	0.463838	1.57433	0.00616142	0.0953627	0.0810313	1880	tags=22%, list=8%, signal=20%	NUFIP2/HEATR1/FAM72A/KPNA1/ATXN1L/NFAT5/TGFBR3/EFNA5/POU2F2/OSR2/BEAN1/FAM72B/PHACTR1/NCOA2/TMEM178B/INO80D/DTX4/EMP1/MEIS2/TSPAN1
HP_AORTIC_ANEURYSM	HP_AORTIC_ANEURYSM	128	0.437696	1.57434	0.00353173	0.070922	0.0602636	5311	tags=35%, list=21%, signal=28%	FBN1/LIMK1/ACTA2/TGFBR3/SKI/NOD2/AFF4/NEDD4L/MAP1B/TGFB2/TPM3/MYH11/RERE/ZMPSTE24/FMR1/LMNA/CHD7/PRKG1/WDFY3/HGD/BPTF/ERCC6/FLNB/TSC1/TMTC3/TCF20/SETD2/SMAD6/MED13/SVBP/SAMHD1/TANC2/TGFBR1/PLOD1/ZMIZ1/RLIM/KMT2E/NSD1/MED12/NTNG1/IFIH1/GTF2I/ARFGEF2/TGFBR2/PSMD12
GSE8685_IL2_ACT_IL2_STARVED_VS_IL21_ACT_IL2_STARVED_CD4_TCELL_UP	GSE8685_IL2_ACT_IL2_STARVED_VS_IL21_ACT_IL2_STARVED_CD4_TCELL_UP	159	0.42756	1.57488	0.00236279	0.0561862	0.0477424	4012	tags=23%, list=16%, signal=20%	NIPAL1/MAP3K8/SCPEP1/MBNL3/PLXNC1/SERINC5/CTDSPL/UBASH3B/GAS2L3/ARID5B/RASGEF1B/ANKRD17/HSPA4L/CAMSAP1/TTC39B/RPAP3/TMEM167A/DUSP1/N4BP1/APLP2/HUWE1/FARP1/CST7/GPR55/PLD1/S100A11/RAB43/GYG1/PTGER4/GRN/TSPAN2/NOL10/KIT/EZH2/ATP6V1A/BUB1B/PICALM
MIR3681_3P	MIR3681_3P	363	0.395181	1.57494	5.60927e-05	0.00487068	0.0041387	4244	tags=28%, list=17%, signal=24%	MME/PPFIA2/CEMIP/TPPP/PDPK1/XPR1/MED12L/ROR1/WNK1/JAG1/ARMC8/SMARCA2/PDIA5/WDR7/TMTC2/CKAP4/ADCY2/SH2D3C/SLC5A3/SLC35F1/PPME1/KLHDC8A/KCNK10/GXYLT1/RASGEF1B/AFF4/GLTP/SPTY2D1/HMBOX1/SOCS5/KDM7A/FBXW7/GPAM/RERE/FAM155A/OSBPL10/OTULIN/TEAD1/LTBP1/CNOT6/INO80D/TMEM167A/SERTAD2/PDS5B/ENAH/PLCH1/DTX4/ATP8A1/PTPRB/WEE1/NXT2/RAP1B/N4BP1/ZNF704/NF1/SRGAP2/CYP39A1/APOLD1/NAV2/GRIA3/SLIT2/GSPT1/ISL1/AMD1/A…
GOBP_APPENDAGE_DEVELOPMENT	GOBP_APPENDAGE_DEVELOPMENT	142	0.434752	1.57593	0.00216877	0.053275	0.0452687	2157	tags=19%, list=9%, signal=17%	ITGA6/DLX5/PCSK5/OSR1/CHST11/FRAS1/MSX1/LRP4/EXT1/SEMA3C/SKI/SOX9/CTNNB1/CACNA1C/SALL1/OSR2/TGFB2/DLX6/LEF1/SHH/MBNL1/NIPBL/TFAP2B/FREM2/CHD7/LRP6/ZNRF3
GSE14308_TH2_VS_NAIVE_CD4_TCELL_DN	GSE14308_TH2_VS_NAIVE_CD4_TCELL_DN	176	0.424042	1.57639	0.00153841	0.0437422	0.0371685	3657	tags=22%, list=15%, signal=19%	ANTXR2/NUAK1/SLCO3A1/ST6GALNAC1/USP31/MAP3K3/DDHD1/DENND3/ZZEF1/FGD3/ZNF157/CLK3/ZNF507/CSNK2A1/MBTPS1/NRP2/RAB14/SBNO1/DGKH/NCOA1/GIT2/WDR37/RBM48/CHIC1/LRCH3/MYBPHL/LYST/TRRAP/RBBP5/AREL1/P3H1/GUCD1/MKNK1/CEBPZ/ADIPOR2/SFSWAP/MRPL38/STAG2/VPS13B
MIR6715B_3P	MIR6715B_3P	118	0.445594	1.5771	0.00299028	0.064576	0.0548713	1592	tags=15%, list=6%, signal=14%	PRDM1/ZBTB20/DPYSL3/FAM122B/CD5/NECTIN3/CD163/TGFBR3/ATXN7/SORCS1/SLC35A3/FBXW7/NR4A3/RNH1/CNOT6/KDELR3/CDYL2/LCOR
chr5q31	chr5q31	173	0.424089	1.57718	0.00198658	0.0510544	0.0433818	5123	tags=33%, list=21%, signal=26%	PCDHGB7/CXXC5/PCDHA10/AFF4/PSD2/SIL1/PCDH12/C5orf66/PCDHGB3/SPRY4/PCDHB10/PCDHGA10/PCDHGA1/JADE2/PCDHA13/VTRNA1-3/MATR3/PCDHGB4/HSPA4/FSTL4/PCDH1/FNIP1/PCDHGA5/CTNNA1/ANKHD1-EIF4EBP3/ACSL6/PCDHAC1/PCDHB19P/PCDHAC2/IGIP/IL5/PCDHB7/SLC25A48/PCDHGC4/PURA/TCF7/PCDHB13/AC034243.1/PCDHGA9/PCDHA9/RNU4-14P/ZMAT2/DIAPH1/PCDHB14/TAF7/MZB1/PCDHGA7/KDM3B/SNORD63B/PCDHA2/PCDHGB8P/PCDHB12/PCDHGB2/PCDHA12/C5orf…
MIR6508_5P	MIR6508_5P	304	0.401949	1.5773	0.000117663	0.00821364	0.00697927	4137	tags=29%, list=17%, signal=24%	THSD7A/CORO1C/SLC2A13/TNFSF18/MBNL3/ZNF772/XPR1/ZEB1/TENM1/KPNA1/SERINC5/BMPER/MTRF1L/RAP2C/SLC10A4/SLC12A2/ASTN2/CTDSPL/ATXN7/SEMA3C/RHOBTB3/TCAIM/IKZF2/MIB1/SLC26A2/SERPINB5/PHEX/TBC1D2B/PDK3/ABHD5/FNDC3A/MAML3/HSPA4L/NCOA2/NCKAP5/PPP6R3/LRCH2/LGR4/AHR/FAM155A/SIX5/FRS2/TP53INP2/TEAD1/SKIL/TXLNB/MED26/ATP11A/NHLRC2/CHERP/ANKRD44/RNF11/RBAK/NETO2/CHIC1/ZNF460/TTPAL/KCNJ14/PTPN21/RORA/AMD1/HEXIM1…
ATGTACA_MIR493	ATGTACA_MIR493	299	0.402799	1.57781	0.000222181	0.0126454	0.010745	4625	tags=33%, list=19%, signal=27%	NXPH1/ANKRD34B/PDPK1/DKK2/PDZRN3/NUDT4/TJP1/HIPK1/ATP2A2/CLASP1/ITGB1/PREX1/UBE2Q2/EYA1/CTDSPL/VPS13D/SH2D3C/PPTC7/SALL1/MFSD6/ZFX/ITSN2/SSH2/ANKRD17/CTNND2/PSD2/MAML3/MAP1B/FBXO33/ARFGEF1/ZBTB11/MTPN/TNFSF11/SAT1/ADCY1/LRP12/CNOT6/CDH11/SMG1/CDH2/SERTAD2/PDE4D/MED26/ENAH/HS3ST3B1/DDX3X/ADAM10/DGKI/ZNF532/ABTB2/ZIC2/NCOA1/APLP2/LARP4/ARID1A/KCNIP4/NAV2/OVOL1/WDFY3/FNIP1/RASL11B/RSBN1/BTAF1/EFNA3/…
MIR4516	MIR4516	278	0.404777	1.57782	0.000201859	0.011949	0.0101533	4746	tags=29%, list=19%, signal=24%	FBN1/SDK2/ZBTB20/FAM122B/ZC4H2/ANKS1A/LRP4/ATXN1L/OPCML/GLRX/ZMAT3/RNF19A/SLC16A7/ITGA9/KLHDC8A/AP1G1/CLTCL1/ZFAND4/ASB5/TMEM178B/KCND1/ASH1L/SPRY4/FBXW7/ADAM12/CSNK2A1/CEP85/OTULIN/MAP2/TXNRD1/PDE1C/MYRF/TFAP2B/SCGB2B2/SYN1/HCFC1/FBXO28/GPD1/FAR2/USP18/SYNPO2L/ANKFY1/KMT2D/PROM2/FSTL4/ZKSCAN8/ABL2/FBXO21/TNRC6B/ANKRD52/EBF1/PDE4A/CEP41/GOLGA1/CDC20B/MS4A10/MAN1A2/KSR2/RRP1B/SSBP2/TSPEAR/DICER1/A…
GSE4748_CTRL_VS_LPS_STIM_DC_3H_UP	GSE4748_CTRL_VS_LPS_STIM_DC_3H_UP	179	0.425	1.57799	0.00138223	0.0407652	0.0346388	3708	tags=25%, list=15%, signal=21%	FBN1/ANTXR2/SMAD7/NEDD9/DPYSL3/NPR3/RNF19A/CREB3L1/SOX9/RTP4/RPS6KC1/STARD13/LIFR/ANKRD17/FNDC3A/POLR2A/IFI44/DIP2B/MBTPS1/TRIM2/MAML1/CDH11/SERPING1/RRAGA/CNOT1/OTUD4/EMP1/ZNF532/ZNF292/AKAP12/IQGAP1/PIK3R4/ITGAV/TLL1/PTCH1/PSD3/PGP/MX1/POSTN/UBQLN2/ANGPTL2/MMP13/PGF/CCNC
MIR578	MIR578	156	0.428354	1.57808	0.000913684	0.031581	0.0268349	4576	tags=28%, list=18%, signal=23%	RBMS3/ZBTB20/TENM3/MBNL3/PCSK2/SEZ6L/DKK2/FAT4/MRAP2/QSER1/GLCE/SPTY2D1/CDC37L1/TGFB2/CRYAB/MYH11/KIAA1328/CTNNA2/NIPBL/NRP2/CTSO/SIX3/GRID1/MAGI3/FZD8/CPED1/CIT/GLIPR1L2/TNFRSF19/USP30/PLEKHA8/LRP8/GRB2/DICER1/CNOT6L/SMAD6/SHOX2/RUFY2/PPP3R1/LIPA/PAFAH1B2/EPM2A/KIAA1549L
MIR5009_3P	MIR5009_3P	155	0.429569	1.57845	0.00184899	0.0487181	0.0413966	4936	tags=30%, list=20%, signal=24%	PARM1/PGM2L1/NEDD9/DKK2/E2F7/KIF3C/NFAT5/ASTN2/MOB3B/SLC16A7/DNHD1/GLCE/LIFR/DMRTA2/PPM1L/FRS2/SLC16A1/PRKDC/MKLN1/CAND1/CHIC1/ZNF518B/ANKRD20A1/TNFRSF19/DNM3/PABPC4L/PTN/PBRM1/PIKFYVE/EPHA7/PPBP/TBC1D4/RPS6KB1/BRWD3/BCDIN3D/BUB1B/UBE2K/CXorf56/SYT14/USP32/BTBD10/CDK1/ESYT3/PHC3/ZBTB1/EFCAB5
MIR194_5P	MIR194_5P	177	0.425493	1.57856	0.00117156	0.0363592	0.030895	2960	tags=27%, list=12%, signal=24%	ZFHX4/ATP2C1/CADM1/SNAP91/OSTM1/ITPKB/SLC12A2/NFAT5/KMT2C/WWP1/PPTC7/CEP170/SSH2/SLC12A6/FLI1/SPTY2D1/BTBD7/HSPA4L/CHD1/LRCH2/PHLDA1/FBXW7/DSTYK/OTULIN/MAP2/IVNS1ABP/TAOK1/LCOR/PHLPP1/ZNF532/ACBD3/ABCB10/TSPAN1/RAP1B/QKI/WDR37/KDM5A/BCKDHA/EPC2/CPED1/SATB1/SOX5/ATP6V1H/EVC2/DYRK1A/SLK/GYG1/TTC7B
MIR544A	MIR544A	194	0.419678	1.57868	0.000968672	0.0326661	0.027757	3277	tags=27%, list=13%, signal=23%	ZBTB34/NUFIP2/SLC41A2/PCLO/MAP3K1/WARS2/DUSP2/ATP2A2/PLEKHG1/TOX/RAP2C/BIRC6/FAM98A/FAT4/CISD2/SACS/ZNF236/IKZF2/SLC5A3/SLC39A10/ZNF695/GLTP/TMEM62/NWD1/SYNPO2/WDR1/TEAD1/MAP2/GAN/NIPBL/DCP2/TMEM167A/CTTNBP2NL/ENAH/ATP11A/USP9X/APPBP2/KALRN/ZNF704/SDK1/LTN1/KBTBD4/WDFY3/LYST/FAM126B/KDM3A/VCPIP1/FLNB/DCP1A/NUFIP1/NIPA2/CTDP1
GSE24814_STAT5_KO_VS_WT_PRE_BCELL_DN	GSE24814_STAT5_KO_VS_WT_PRE_BCELL_DN	188	0.420081	1.57905	0.00115735	0.036098	0.0306731	4366	tags=25%, list=18%, signal=21%	TDG/UBE2S/KAT6B/NUP50/IL10RA/STK39/EXT1/ABHD14A/STK10/SRGN/FLI1/MAL/STK17B/RERE/NME4/DAPK1/ELP4/SERTAD2/PRRC2C/SAP30/ERCC4/IGF2BP3/ZFP36/WIPF2/CST7/SATB1/IL1R1/JARID2/EIF4G1/BPTF/MICU2/CLN5/ATP6V0A2/ELAVL1/NUP98/TUG1/ACLY/UBR5/CHD4/APP/MMP8/BUB1/PPP3R1/TUBA1B/IL1A/GATA3/KDM3B
MIR3978	MIR3978	229	0.413675	1.57945	0.000381982	0.0180633	0.0153487	4173	tags=28%, list=17%, signal=24%	CLEC7A/ACVR2A/NUFIP2/TNC/MBNL3/PDPK1/DKK2/XPR1/RICTOR/ZNF280C/BMPER/TOX/WNK1/PTPRD/ATXN7/PPIP5K2/DIAPH2/AFF1/GJB7/CHD1/KDM7A/DNAH10/ATE1/RERE/PCDHB10/TEAD1/TRIM2/LY6G6C/KIAA1328/LMTK2/INO80D/PDE4D/DGKH/TMOD3/EPB41L2/ZNF704/AFF2/TAPT1/KIAA0408/CLOCK/FARP1/IL1R1/ZKSCAN8/RORA/TMX4/NEFH/ZC3H10/SULT1C2/B3GALNT2/PSD3/IL1RAP/TSPAN2/PDE4DIP/HOXA1/GNRHR/POU2AF1/CNOT6L/ZNF609/OSBP2/TLE1/NOL4/PKN2/WDR33/SRG…
GSE6259_FLT3L_INDUCED_DEC205_POS_DC_VS_CD8_TCELL_DN	GSE6259_FLT3L_INDUCED_DEC205_POS_DC_VS_CD8_TCELL_DN	156	0.428854	1.57992	0.000882448	0.0310614	0.0263934	3496	tags=22%, list=14%, signal=19%	MME/MAP3K8/CERS6/NLRC5/SLCO3A1/RTP4/RAPGEF2/DDX60/SMCR8/OAS2/STAT1/LTBP1/SMCHD1/PSMB10/DCP2/STAT3/ABTB2/TOR1AIP2/RNF213/NUDT17/ANKFY1/SERPINB9/ETV6/ZFYVE26/KEAP1/LRP8/CYBA/GMPPB/TRIM26/CMPK2/MMP13/GBP4/GBP2/ASPRV1
MIR3606_5P	MIR3606_5P	130	0.43916	1.58015	0.00263462	0.060314	0.0512498	3851	tags=29%, list=15%, signal=25%	ITGA6/CNTNAP5/TMEM245/MBNL3/RUNX1/ADRA2A/PLAU/NECTIN3/SYPL1/SATB2/PIK3CA/KDM7A/TRPV2/MYH11/CAMSAP1/NIPBL/CDH2/VASH2/EDEM3/GPR137C/APPBP2/AKAP12/RAB3C/THAP2/ISL1/ADGRG2/RC3H1/CCNT2/FBXW2/NIPA2/PIKFYVE/TRAK1/EPHA7/HOXC8/SBSPON/VPS13B/CNOT6L/JMJD1C
MIR3182	MIR3182	226	0.41361	1.5802	0.000459829	0.0202463	0.0172036	3723	tags=25%, list=15%, signal=21%	NUFIP2/ZBTB20/ZDHHC20/CHST11/BRWD1/SUCO/SMIM13/GRIK2/OPCML/CLTC/CCDC6/DIXDC1/ARID5B/CHST15/SLF2/MTOR/WDR3/MAP1B/DCDC1/TNFSF10/NCKAP5/CHD1/SPRY4/KIAA1671/IFI44/ZC3H14/TTC39B/RAB14/NMNAT2/PLCH1/ZNF81/MAGI3/RNF169/SRGAP2/LRP6/DENND1B/GNPTAB/MALT1/RALGAPA2/TNRC6B/KATNAL1/FRMD3/HEXIM1/SORL1/SNX19/SNAPC1/B3GALNT2/MFSD14B/EXD2/LRP8/ANP32E/IL6ST/PTP4A1/UBR5/CHML/PUM1
KEGG_UBIQUITIN_MEDIATED_PROTEOLYSIS	KEGG_UBIQUITIN_MEDIATED_PROTEOLYSIS	131	0.438361	1.58041	0.00267994	0.0608819	0.0517323	4759	tags=31%, list=19%, signal=25%	UBE2S/MAP3K1/BIRC6/UBE2Q2/MID1/WWP1/TRIP12/NEDD4L/UBE2U/CBL/HERC2/FBXW7/UBOX5/MDM2/UBE3C/HUWE1/TRIM32/UBE2QL1/HERC1/PIAS1/CUL3/CDC34/KEAP1/UBE4B/UBR5/TRAF6/ANAPC1/UBE4A/UBA1/SMURF2/UBE2K/UBA6/UBA3/UBE2R2/UBE2M/UBE2A/UBE2G1/ANAPC13/PIAS3/WWP2
MIR17_3P	MIR17_3P	118	0.446661	1.58088	0.00292562	0.063732	0.0541542	3264	tags=25%, list=13%, signal=21%	UHMK1/NUFIP2/GAPVD1/ROR1/RAB35/FAM98A/RNF19A/SHB/IKZF2/RD3/MAML3/TMEM62/MAP1B/GAN/PDE1C/KIAA0513/FAM8A1/GLIPR1L2/EBF1/MOCS3/ADAMTS15/COCH/KCTD9/SETD3/ICE1/PPAT/SRSF9/KIAA0232/TRIM59
GSE5542_UNTREATED_VS_IFNA_AND_IFNG_TREATED_EPITHELIAL_CELLS_6H_DN	GSE5542_UNTREATED_VS_IFNA_AND_IFNG_TREATED_EPITHELIAL_CELLS_6H_DN	186	0.421799	1.58127	0.00124532	0.0380327	0.032317	3770	tags=24%, list=15%, signal=21%	LIMK1/PTPN1/PIP4K2A/RBMS3/MBNL3/MDGA1/NEDD9/PRKCE/HEG1/NFAT5/NPC1/ZNF41/MYO5A/TBC1D2B/SLC6A6/CDC42EP3/SOX13/PLEKHA5/ADAM10/IFI6/NHLRC2/CHD9/N4BP1/NF1/ITPRIP/ZNF474/ACTN4/GLCCI1/NR2C2/DENND1B/ITGAV/TMX4/RC3H1/B3GALT4/FYCO1/GYG1/EFCAB14/ARHGAP35/TACC1/GFI1/B3GLCT/FKBP11/ARNT/PARP8/TRAF6
HP_ABNORMALITY_OF_THE_CHEEK	HP_ABNORMALITY_OF_THE_CHEEK	190	0.420704	1.58133	0.000967063	0.0326561	0.0277484	4398	tags=31%, list=18%, signal=25%	FBN1/KAT6B/KIDINS220/PCLO/DACT1/STXBP1/EYA1/ZNF462/JAG1/PPP1R15B/EP300/ZFPM2/SALL1/SLC26A2/SETD1B/AFF4/CTNND2/PIK3CA/NRAS/TCF4/SIX5/MAP3K7/LMNA/CHD7/SON/KMT2D/GNAI3/CRLF1/MAP2K1/BRAF/CEP55/ATP7A/LMX1B/FLNB/CC2D2A/HNRNPU/ATP6V0A2/STX16/KIF1A/WDR26/TXNL4A/CTBP1/B3GLCT/PURA/LETM1/STAG2/VPS13B/KAT6A/HK1/PCNT/TECPR2/SVBP/GATA4/PUF60/EXT2/CREBBP/AUTS2/UBE2A
HP_GYNECOMASTIA	HP_GYNECOMASTIA	76	0.47905	1.58149	0.00627316	0.0963237	0.0818479	1916	tags=17%, list=8%, signal=16%	FLRT3/ZBTB20/MAP3K1/ANOS1/SOX9/ZFPM2/AFF4/PIK3CA/SPRY4/SMCHD1/WWOX/FMR1/CHD7
GSE3920_IFNA_VS_IFNG_TREATED_ENDOTHELIAL_CELL_UP	GSE3920_IFNA_VS_IFNG_TREATED_ENDOTHELIAL_CELL_UP	157	0.429228	1.58175	0.00132881	0.0395701	0.0336234	2935	tags=19%, list=12%, signal=17%	ELL2/SMAD7/NUFIP2/SUCO/WNK1/MXD1/ATXN7/SPAG9/SLC5A3/IFIT1/CDC37L1/FGD3/PTPN23/NR4A3/BAIAP2/OTULIN/STAR/CABYR/SKIL/RBM15/TOR1AIP2/KDM5A/SON/AGO3/FNIP1/ARL5B/BTG2/THBS3/PDE4A/FRYL
KEGG_AXON_GUIDANCE	KEGG_AXON_GUIDANCE	120	0.445381	1.58193	0.00406803	0.0763669	0.0648902	4314	tags=27%, list=17%, signal=22%	UNC5D/LIMK1/PLXNC1/ITGB1/CXCR4/NFAT5/SEMA3C/EFNA5/ROCK2/SEMA5B/NRAS/PAK6/EFNA4/SRGAP2/SLIT2/CFL2/GNAI3/EPHA3/SRGAP3/EFNA3/ROCK1/NTN3/EFNB2/SEMA4F/EPHA7/PPP3CC/RAC2/GSK3B/SRGAP1/SEMA4B/PPP3R1/SEMA6D
MIR26B_5P	MIR26B_5P	458	0.388015	1.58198	1.52252e-05	0.0019163	0.00162831	3690	tags=24%, list=15%, signal=21%	ITGA6/SLC1A1/APCDD1/ZFHX4/KPNA6/SLC2A13/ZDHHC20/BRWD1/NUP50/CCNJ/E2F7/ANKS1A/PLEKHG1/RAP2C/STK39/WNK1/PTPRD/GRHL3/FAM98A/ZNF462/EP400/JAG1/SACS/CCDC6/ATXN7/PPP1R15B/EP300/CACNA1C/CHSY1/USP25/SSH2/FGF18/ABHD5/CTNND2/CAMSAP2/ARFGEF1/CHD1/HERC2/GOLGA3/CAMSAP1/DAPK1/RASSF3/LTBP1/LEF1/TET2/MAP2/EIF4G2/SRCAP/NAA15/DMXL1/TAOK1/OTUD4/RBM24/CTTNBP2NL/MAP3K7/SUZ12/SBNO1/NFE2L3/USP9X/DGKH/FBXO28/ZSWIM6/MATR…
KRAS.LUNG.BREAST_UP.V1_UP	KRAS.LUNG.BREAST_UP.V1_UP	97	0.464415	1.58237	0.00269782	0.0610485	0.051874	4020	tags=28%, list=16%, signal=23%	PRDM1/CALB1/CLSTN2/SLCO5A1/MGLL/SNAP91/GLRX/KIF5C/GBA3/OSGIN1/HOXD11/TNFSF15/CTNNA2/TSPAN1/ADAM19/KCNJ14/PTPRR/KRT34/DOCK4/LDB3/ITGA2/PPBP/GFI1/NAV3/ITPKA/OSBP2/ID2
HP_GASTROESOPHAGEAL_REFLUX	HP_GASTROESOPHAGEAL_REFLUX	340	0.397846	1.58238	6.79769e-05	0.00548237	0.00465846	3851	tags=25%, list=15%, signal=21%	FBN1/LIMK1/CDKN2B/SYNJ1/KIAA0319L/KAT6B/TRPM3/MED12L/STXBP1/KCNQ5/COL4A6/WNK1/SLC12A2/NOS1/CLTC/KMT2C/SKI/EP300/CDON/MID1/SALL1/SATB2/TWNK/NUP214/HCN1/CDKN2C/AFF4/NEDD4L/MAP1B/ASH1L/POLR2A/SRPX2/RERE/DYNC1H1/TCF4/SLC9A6/SHH/WWOX/NIPBL/TAOK1/FMR1/MAP3K7/ATP11A/SIX3/PPM1D/ZSWIM6/MEIS2/FOXG1/ZIC2/CHD7/PSAP/COL4A5/SON/CHRNA3/STAG1/CRLF1/SLC6A5/ADAMTS2/SOX5/ERCC6/BRAF/ATP7A/KMT2A/CNTNAP2/DYRK1A/PTCH1/…
GOBP_CELL_RECOGNITION	GOBP_CELL_RECOGNITION	120	0.445522	1.58244	0.00406803	0.0763669	0.0648902	4117	tags=28%, list=17%, signal=24%	CLEC7A/NTM/CADM1/RTN4/CXCR4/OPCML/CD5/NRCAM/EXT1/TNN/CCR7/CNTN4/PCDH12/ADGRB1/FEZF2/JMJD6/CRTAM/FOXG1/POMZP3/EPHA3/CCT5/CASP3/GLIPR1L2/TUB/ATP8B3/CNTNAP2/ARHGAP35/CCT2/SFTPA1/FOLR1/TRDC/APP/CATSPERB/AMIGO1
GSE17721_LPS_VS_PAM3CSK4_1H_BMDC_DN	GSE17721_LPS_VS_PAM3CSK4_1H_BMDC_DN	176	0.425672	1.58245	0.00142909	0.0414601	0.0352293	3861	tags=23%, list=16%, signal=19%	PRDM1/CDKN2B/PIM3/CALB1/MAP3K8/FAS/CAMKV/ITGB1/RNF19A/PDE9A/MIB1/MAPKBP1/PIK3CA/LIN9/MTF1/TRIM2/JUNB/SKIL/ARHGAP1/CDH2/TAOK1/PLSCR1/EPB41L2/UTP20/ZC3H12C/EPHA3/NAPG/B3GNT2/IL1R1/ASL/BRCA2/PPP1R10/TAC1/OTX2/ANPEP/TMBIM6/NDRG1/PARP8/NFKBIA/CACNA1H
KAYO_CALORIE_RESTRICTION_MUSCLE_UP	KAYO_CALORIE_RESTRICTION_MUSCLE_UP	85	0.470467	1.58246	0.00407455	0.0764047	0.0649224	1498	tags=14%, list=6%, signal=13%	LIMK1/CALB1/SLC1A1/FAS/BCL6/PLAU/SOX15/CKAP4/PDK4/SPTAN1/NR4A3/KL
MIR26A_5P	MIR26A_5P	458	0.388242	1.5829	1.41454e-05	0.00183604	0.00156011	3690	tags=24%, list=15%, signal=21%	ITGA6/SLC1A1/APCDD1/ZFHX4/KPNA6/SLC2A13/ZDHHC20/BRWD1/NUP50/CCNJ/E2F7/ANKS1A/PLEKHG1/RAP2C/STK39/WNK1/PTPRD/GRHL3/FAM98A/ZNF462/EP400/JAG1/SACS/CCDC6/ATXN7/PPP1R15B/EP300/CACNA1C/CHSY1/USP25/SSH2/FGF18/ABHD5/CTNND2/CAMSAP2/ARFGEF1/CHD1/HERC2/GOLGA3/CAMSAP1/DAPK1/RASSF3/LTBP1/LEF1/TET2/MAP2/EIF4G2/SRCAP/NAA15/DMXL1/TAOK1/OTUD4/RBM24/CTTNBP2NL/MAP3K7/SUZ12/SBNO1/NFE2L3/USP9X/DGKH/FBXO28/ZSWIM6/MATR…
GSE22589_HEALTHY_VS_HIV_AND_SIV_INFECTED_DC_DN	GSE22589_HEALTHY_VS_HIV_AND_SIV_INFECTED_DC_DN	190	0.421203	1.5832	0.000921376	0.0316712	0.0269115	4088	tags=26%, list=16%, signal=22%	MFSD11/ACVR2A/HIPK1/TNKS2/ELK4/USP31/NECTIN3/TERF2IP/KLHDC10/SETD1B/GXYLT1/PROCR/ABHD5/SMCR8/KITLG/ALG11/FRS2/TXNRD1/TOLLIP/JADE2/SLC16A1/MAP3K7/HCFC1/DENND5A/CCDC186/NCOA1/NF1/LTN1/PRKCH/RASL11B/ABL2/NRDE2/DPH2/ATF7IP/PRKAG2/FGD6/ARHGAP35/UTP4/UBE4B/SMG8/ANXA2/TNFRSF12A/TACC1/TMTC3/RNF167/TTC1/TMEM87A/CSDE1/COPG2
MIR6782_3P	MIR6782_3P	78	0.477593	1.58394	0.0049224	0.084079	0.0714433	4314	tags=28%, list=17%, signal=23%	HIPK3/SEZ6L/IKZF2/ZFX/USP25/SOCS5/NR4A3/USP13/PTPRB/GFM1/KCTD10/THAP2/ITGAV/BTG2/TNRC6B/KLHL36/STXBP5/REST/ATP1B1/SNX27/ZNF143/SEMA6D
GOMF_EXTRACELLULAR_MATRIX_STRUCTURAL_CONSTITUENT	GOMF_EXTRACELLULAR_MATRIX_STRUCTURAL_CONSTITUENT	124	0.443855	1.58433	0.00327547	0.0676645	0.0574957	2403	tags=18%, list=10%, signal=16%	FBN1/TECTA/LAMA3/FGL2/TNC/FRAS1/EMILIN2/LAMB1/COL4A6/MUC6/ANOS1/COL9A3/FBLN1/UMODL1/SRPX2/LTBP1/COL14A1/COL4A5/COL22A1/COL6A3/PRELP/COL9A2
HP_ARNOLD_CHIARI_MALFORMATION	HP_ARNOLD_CHIARI_MALFORMATION	62	0.499117	1.58508	0.0063889	0.0973289	0.082702	930	tags=13%, list=4%, signal=12%	FBN1/LIMK1/DACT1/SKI/EP300/SALL1/PHEX/PIK3CA
MIR4499	MIR4499	105	0.458208	1.58531	0.00340595	0.0694028	0.0589727	2957	tags=22%, list=12%, signal=19%	API5/PPFIA2/ANKRD34B/NUDT4/ZEB1/ZNF236/GAS2L3/FAM20B/MAP1B/TRIO/ARL15/TET2/SLC6A16/PPM1D/MAGI3/RALYL/FARP1/PRKG1/CSTF2/CIT/RC3H1/USP46/ACSL6
MIR6843_3P	MIR6843_3P	79	0.475757	1.58565	0.00531432	0.088351	0.0750733	2518	tags=20%, list=10%, signal=18%	FBN1/FBXL7/PLXNC1/PTPRD/RTP4/STARD13/JAK2/MFSD6/SPTY2D1/TGFB2/SPTBN1/TEAD1/ITPRIPL2/CLOCK/ARL4C/C11orf24
[truncated: 812 more rows]

## Sheet: SHP-77
ID	Description	setSize	enrichmentScore	NES	pvalue	p.adjust	qvalues	rank	leading_edge	core_enrichment
[truncated: 7,325 more rows]

## Sheet: H1963
ID	Description	setSize	enrichmentScore	NES	pvalue	p.adjust	qvalues	rank	leading_edge	core_enrichment
[truncated: 2,201 more rows]
