# Supplementary material for: FOXA2 promotes metastatic competence in small cell lung cancer
Source: Nat Commun. 2025 May 26;16:4865. doi: 10.1038/s41467-025-60141-5 (PMC12106783; doi:10.1038/s41467-025-60141-5)
Supplement: Supplementary file 7 — Supplementary Data 5 [file 41467_2025_60141_MOESM7_ESM.xlsx]

## Sheet: S5
	ID	Stage at Diagnosis	OS (months)	Tissue stage	Procedure	Tissue type	Tissue collection site	Histology
	Ru1449A	LS-SCLC	22.9	LS-SCLC	Resection	Primary	Lung	Small Cell Carcinoma
	Ru426B	LS-SCLC	7.46667	LS-SCLC	Resection	Primary	Lung	Small Cell Carcinoma
	Ru1108a	LS-SCLC	94.7667	ES-SCLC	Resection	Primary	Lung	Small Cell Carcinoma
	Ru1334	ES-SCLC	15.9333	ES-SCLC	Biopsy	Primary	Lung	Small Cell Carcinoma
	Ru1195A	LS-SCLC	38.8	ES-SCLC	Resection	Primary	Lung	Small Cell Carcinoma
	Ru1308g	ES-SCLC	17.7667	ES-SCLC	Biopsy	Metastasis	Liver	Small Cell Carcinoma
	Ru1473a	ES-SCLC	40.3667	ES-SCLC	Biopsy	Metastasis	Liver	Small Cell Carcinoma
	Ru1408a	ES-SCLC	32.9	ES-SCLC	Biopsy	Metastasis	Liver	Small Cell Carcinoma
	Ru1408e	ES-SCLC	32.9	ES-SCLC	Biopsy	Metastasis	Liver	Small Cell Carcinoma
	Ru1305A	ES-SCLC	36.6667	ES-SCLC	Biopsy	Metastasis	Liver	Small Cell Carcinoma
	Ru1181b	LS-SCLC	3.1	LS-SCLC	Biopsy	Metastasis	Lymph Node	Small Cell Carcinoma
	Ru1441a	LS-SCLC	22.8667	LS-SCLC	Biopsy	Metastasis	Lymph Node	Small Cell Carcinoma
	Ru1144	LS-SCLC	65.1333	ES-SCLC	Biopsy	Metastasis	Lymph Node	Small Cell Carcinoma
	Ru1303B	LS-SCLC	28.7	ES-SCLC	Biopsy	Metastasis	Lymph Node	Small Cell Carcinoma
	Ru1152	ES-SCLC	18.7333	ES-SCLC	Biopsy	Metastasis	Lymph Node	Small Cell Carcinoma
	Ru1124A	ES-SCLC	8.2	ES-SCLC	Aspiration	Metastasis	Lymph Node	Small Cell Carcinoma
	Ru737D	ES-SCLC	39.3	ES-SCLC	Biopsy	Metastasis	Adrenal	Small Cell Carcinoma
	Ru1080C	ES-SCLC	21.1	ES-SCLC	Resection	Metastasis	Kidney	Small Cell Carcinoma
	Ru1338E	ES-SCLC	35.1333	ES-SCLC	Biopsy	Metastasis	Bone	Small Cell Carcinoma
	Abbreviations
	OS: Overall survival
	LS-SCLC: Limited stage small cell lung cancer
	ES-SCLC: Extensive stage small cell lung cancer
