# Supplementary material for: FOXA2 promotes metastatic competence in small cell lung cancer
Source: Nat Commun. 2025 May 26;16:4865. doi: 10.1038/s41467-025-60141-5 (PMC12106783; doi:10.1038/s41467-025-60141-5)
Supplement: Supplementary file 8 — Supplementary Data 6 [file 41467_2025_60141_MOESM8_ESM.xlsx]

## Sheet: S6
	rank	gene_name	beta_mean	beta_std	rank_	z_score
	1	SOX2	0.018178	0.0110167	292	1.65004
	2	PROX1	0.0181868	0.0122685	291	1.4824
	3	IGFBP5	0.00905385	0.00698954	484	1.29534
	4	ID2	0.0103159	0.00851441	443	1.21158
	5	CACNA1A	0.0102586	0.00852914	446	1.20278
	6	ASCL1	0.0190416	0.0162613	274	1.17098
	7	KLF6	0.00793465	0.00799126	528	0.992915
	8	JUND	0.00707991	0.00734201	567	0.964301
	9	GADD45G	0.00885973	0.00919409	493	0.963632
	10	CMIP	0.0144186	0.0150083	357	0.960707
	11	PCSK2	0.0145813	0.015286	350	0.953902
	12	NR0B2	0.0169807	0.0179185	312	0.947665
	13	GRINA	0.00933146	0.0101232	474	0.921792
	14	MRPL1	0.0110562	0.0124844	423	0.885605
	15	TPD52	0.0091175	0.0103254	483	0.883018
	16	JUN	0.00704904	0.00801669	569	0.879295
	17	RASD1	0.0102409	0.0118044	447	0.86755
	18	SLC25A6	0.00640709	0.00747329	609	0.857332
	19	BTG2	0.00448568	0.00559021	722	0.802416
	20	GAPDH	0.00753165	0.00955682	543	0.788092
	21	FOXM1	0.0107047	0.0136552	434	0.783927
	22	DUSP1	0.00635328	0.00817509	613	0.777151
	24	ID4	0.00890943	0.0118122	491	0.754259
	25	CDKN2C	0.00771494	0.0102696	536	0.751241
	26	TPST2	0.0128425	0.0171836	385	0.747367
	28	HIST1H4C	0.00393435	0.00541163	765	0.727018
	29	CAMK2N1	0.0074271	0.0102782	553	0.722611
	31	B3GNT5	0.0219652	0.03088	238	0.711309
	32	FAM110A	0.0106011	0.0149642	437	0.708428
	33	ADM	0.0219107	0.0314752	239	0.696125
	34	CENPW	0.0051833	0.00751137	678	0.690061
	35	TUBB2A	0.00618051	0.0091767	623	0.6735
	37	RLF	0.0108572	0.0162556	429	0.667903
	38	SOX4	0.00570202	0.00863593	651	0.660267
	39	FAM83F	0.0170662	0.0261864	310	0.651718
	40	DYNC2H1	0.0105878	0.016393	438	0.645873
	41	KLK3	0.0786901	0.121929	27	0.645376
	42	CEP295	0.00834803	0.0129662	520	0.643831
	43	GMDS	0.00962307	0.0149558	462	0.643433
	45	INSIG1	0.0134012	0.0212511	372	0.630612
	46	RGS16	0.00935867	0.0148948	472	0.628316
	47	IER2	0.00430273	0.00690404	742	0.623219
	48	CAPN12	0.0240629	0.0387941	212	0.620272
	50	ELF3	0.0058386	0.00953985	645	0.612022
	51	CEP41	0.00914397	0.0149472	482	0.611752
	52	KCNK3	0.0112259	0.0183721	416	0.611031
	53	TUBB2B	0.00430951	0.00706107	740	0.61032
	54	DUSP5	0.0490677	0.0811937	87	0.604328
	57	INO80E	0.00690275	0.0115682	580	0.596702
	58	JAKMIP2	0.0115449	0.0194185	407	0.594532
	62	KSR2	0.00753147	0.0128651	544	0.585417
	64	MEAF6	0.00290234	0.00499951	837	0.580525
	67	NR2F6	0.00672273	0.011771	591	0.571128
	68	FAM72C	0.0263138	0.0465234	189	0.565604
	71	SH3BP4	0.00847473	0.0152208	511	0.556784
	72	IRX2	0.00942201	0.0169265	470	0.556641
	73	SEC11C	0.00480472	0.00870081	703	0.552215
	74	S100A16	0.0336723	0.0610089	136	0.551924
	75	NRN1	0.0268432	0.0486622	185	0.551623
	77	ENC1	0.0101828	0.0185888	448	0.547793
	78	TMEM176B	0.00867008	0.0158492	502	0.547034
	79	GAS2L3	0.00971899	0.0178029	459	0.545922
	80	NDE1	0.00881803	0.0162064	495	0.544107
	81	CHD7	0.00518912	0.00954103	677	0.543875
	84	DEPDC1	0.00692376	0.0128511	577	0.53877
	86	PLS1	0.0103157	0.0192392	444	0.536181
	87	KIFC1	0.00718069	0.0134273	561	0.534782
	88	FANK1	0.02068	0.0389188	259	0.531361
	90	NFATC2IP	0.00574836	0.0108479	647	0.529908
	91	KCNF1	0.0332626	0.0628118	142	0.529561
	93	CFAP73	0.135499	0.257363	8	0.526488
	94	AHCY	0.00561861	0.0106751	656	0.526327
	95	CD24	0.00564661	0.0107397	654	0.525769
	96	CNKSR3	0.00600674	0.0114867	634	0.522932
	98	PIR	0.0101196	0.0194096	451	0.521373
	100	ARHGAP32	0.00850895	0.0163468	507	0.520526
	102	DUSP6	0.0110741	0.0213362	422	0.519027
	104	S100A1	0.0591742	0.114238	56	0.517989
	105	UBE2L6	0.00490074	0.00947469	696	0.517245
	107	PCP4	0.00590646	0.0114586	639	0.515461
	108	TMEM176A	0.00574545	0.0111926	648	0.513325
	110	FOS	0.00270415	0.00536666	859	0.503879
	111	PLOD2	0.019406	0.0387554	269	0.50073
	113	FAM84A	0.0084777	0.0169669	510	0.499662
	116	ISL1	0.0150866	0.030324	339	0.497516
	117	FAM241A	0.044447	0.0893696	97	0.497339
	118	ACTL10	0.0215936	0.0434436	243	0.497048
	120	DHRS2	0.032027	0.0650114	150	0.492636
	122	DLL1	0.0129316	0.0263351	383	0.49104
	124	NOVA1	0.00504284	0.0104107	687	0.484391
	125	MRPL41	0.00441592	0.00912557	733	0.483906
	126	MND1	0.0118961	0.0246837	402	0.481942
	129	BPIFA2	0.0460889	0.0959845	92	0.48017
	130	CXCL10	0.0533797	0.11128	76	0.47969
	132	MEX3A	0.0081734	0.0170765	524	0.478635
	134	PTPRC	0.0311687	0.0654603	157	0.476147
	135	TRMT9B	0.0170786	0.0358938	309	0.475809
	136	IL2RG	0.0412725	0.0868119	109	0.475425
	138	CDKN1C	0.0038546	0.00823186	774	0.468253
	139	NUCB2	0.00550805	0.0117761	662	0.467733
	140	IL6R	0.125173	0.267775	10	0.467457
	143	PLXNA2	0.0111761	0.0239604	419	0.466439
	144	CHGA	0.00529954	0.0113776	674	0.465788
	145	MIAT	0.0186504	0.0401003	281	0.465094
	149	POU3F2	0.0143397	0.0309357	359	0.463533
	150	HCST	0.0208546	0.0450456	256	0.462967
	152	RDH10	0.0130716	0.0282463	379	0.462772
	153	FIGN	0.0256225	0.055395	195	0.462541
	155	HIST1H2AL	0.0222535	0.0482677	234	0.461042
	156	C2orf73	0.0508741	0.110741	83	0.459398
	157	NPTX1	0.0283354	0.0616845	177	0.45936
	158	TMEM190	0.057931	0.12624	59	0.458897
	160	MYADM	0.00699268	0.0152454	572	0.458674
	161	BNIP3	0.00400463	0.00874054	758	0.458167
	162	HILPDA	0.00744434	0.016297	551	0.456792
	163	SHMT2	0.00671199	0.0146966	593	0.456703
	164	INHBB	0.0111746	0.0245255	420	0.455633
	166	CLEC4A	0.0537304	0.11846	73	0.453576
	168	PPDPFL	0.0307061	0.0680341	160	0.451333
	169	S100A6	0.00365366	0.0081299	787	0.44941
	170	NRARP	0.0228379	0.0511351	223	0.446618
	171	CITED2	0.00779379	0.017462	534	0.446327
	172	PRSS1	0.0336939	0.0755493	135	0.445985
	174	ANLN	0.0079036	0.0177357	531	0.445633
	176	BAMBI	0.00693047	0.0155707	576	0.445096
	177	HSBP1L1	0.0174679	0.039246	302	0.445087
	178	GPR88	0.0840279	0.188876	23	0.444884
	180	KIF20A	0.0163692	0.036806	320	0.444742
	181	EFHC2	0.0986796	0.222193	15	0.444116
	182	CRYM	0.0240105	0.0542076	213	0.442937
	184	SNHG7	0.00463156	0.0104658	715	0.442544
	185	CLDN4	0.00512396	0.0115861	682	0.442251
	187	SRM	0.00525117	0.0119069	675	0.44102
	189	TNNI3	0.00622256	0.0141563	621	0.439561
	190	SPATA17	0.0116481	0.0265024	405	0.439513
	194	SESN3	0.0245919	0.0562898	207	0.436881
	195	CKAP2	0.00445609	0.0102118	728	0.436364
	196	TGIF1	0.00683424	0.0156742	586	0.436017
	197	H1F0	0.00458451	0.0105194	717	0.435816
	200	MRLN	0.0692437	0.16003	36	0.432693
	201	RIPK2	0.01299	0.0301291	381	0.431146
	202	SLC22A23	0.00639571	0.0148554	611	0.43053
	203	NDC80	0.00557779	0.0129608	659	0.430359
	205	KLHDC8A	0.0270617	0.0631249	184	0.428701
	206	KRT20	0.136908	0.32298	7	0.423889
	208	NWD1	0.0150737	0.0358105	340	0.420929
	211	HYDIN	0.0084533	0.0201735	512	0.41903
	213	ETS1	0.00961705	0.0230253	463	0.417673
	215	SCD	0.00516999	0.0124232	679	0.416155
	216	CST3	0.00453389	0.0108963	719	0.416095
	217	TMED3	0.005594	0.0134467	657	0.416014
	218	SPRY2	0.0152029	0.0365484	337	0.415967
	219	CCDC168	0.0445347	0.107216	96	0.415374
	220	CFAP46	0.0242674	0.058425	208	0.41536
	221	NR2F1	0.0132811	0.0320431	374	0.414477
	222	AKAP6	0.0158788	0.0383199	326	0.414375
	225	TUBB4B	0.00391446	0.00944957	766	0.414248
	226	RASD2	0.0200557	0.0485536	264	0.413064
	227	KRTDAP	0.0713016	0.17324	33	0.411576
	228	MAGEC2	0.0714016	0.173604	32	0.411291
	229	TMEM232	0.0334169	0.0813875	138	0.41059
	231	TANGO6	0.0195268	0.0476669	267	0.40965
	232	AGR2	0.0081066	0.0198019	525	0.409385
	236	SAMD3	0.0709187	0.174237	34	0.407024
	241	TENT5A	0.00504949	0.0124788	685	0.404646
	242	GAGE1	0.00370635	0.0091674	782	0.404297
	245	PPIE	0.00679015	0.0168276	588	0.403514
	246	SPATA4	0.038315	0.095282	123	0.402122
	248	GKAP1	0.00666949	0.0166111	595	0.401507
	250	MXD3	0.00759655	0.0189715	540	0.400419
	251	MTFR2	0.0124036	0.0309886	392	0.400263
	252	SLC34A2	0.0363483	0.0908472	129	0.400104
	253	CYB5R1	0.00646326	0.0161595	606	0.399967
	254	CXCL2	0.0310399	0.0776583	158	0.399699
	255	CFAP69	0.0271317	0.0679383	182	0.399358
	258	ARRDC2	0.00901279	0.0226243	486	0.398367
	259	GIMAP1	0.0805265	0.202751	25	0.397169
	261	FILIP1L	0.0239048	0.0602968	214	0.396452
	262	HSPA1A	0.00448551	0.0113482	723	0.395262
	263	TRIP13	0.0114084	0.0289005	409	0.394745
	265	KIF19	0.00707527	0.0181234	568	0.390395
	267	SMC4	0.00333457	0.00859346	807	0.388036
	270	CCDC34	0.00385996	0.0099836	772	0.386631
	274	NBR1	0.00783026	0.0203271	532	0.385214
	276	ADAM12	0.0326514	0.0853475	146	0.38257
	282	LAX1	0.090205	0.237317	20	0.380104
	283	MYCL	0.0111306	0.0293515	421	0.379217
	285	STAT1	0.00686803	0.0181773	582	0.377834
	287	RHOB	0.00417804	0.0110644	749	0.37761
	288	MUC3A	0.0442015	0.117213	99	0.377104
	289	TMEM158	0.010567	0.0281058	439	0.375971
	292	FAM183A	0.0129558	0.0345949	382	0.374499
	293	GINS2	0.00611646	0.0163479	627	0.374144
	294	ARFIP2	0.00475988	0.0127312	707	0.373875
	295	PPM1K	0.0173697	0.0464869	304	0.373647
	297	SDK2	0.00424073	0.0113747	744	0.372819
	298	GGACT	0.0207047	0.0555729	258	0.372568
	301	GAL	0.0520447	0.139965	80	0.371842
	306	APCDD1	0.0425282	0.114809	103	0.370426
	307	LMO3	0.0113106	0.0306305	414	0.369258
	310	KLK12	0.0144731	0.0393355	355	0.367939
	313	FAM43A	0.0121553	0.0331103	397	0.367116
	315	CCNG2	0.00900394	0.0246199	487	0.365717
	316	ANK1	0.0143116	0.0391551	361	0.365509
	318	LGALS1	0.00715826	0.0196461	562	0.36436
	319	DRAIC	0.00762114	0.0209236	539	0.364237
	322	KRT4	0.0298551	0.0821528	166	0.363409
	324	TMPRSS6	0.0225561	0.0621411	230	0.362981
	326	SFTPA1	0.0539042	0.148597	72	0.362754
	327	TREM1	0.0655669	0.180768	41	0.362713
	329	METTL7A	0.0084919	0.0234528	508	0.362085
	330	CDK5RAP2	0.00390696	0.0107931	767	0.361988
	332	ZFP36L2	0.00357704	0.00988578	792	0.361837
	333	UBALD2	0.00287889	0.00795789	842	0.361765
	335	BHLHE40	0.00870464	0.0242	500	0.359696
	336	B3GNT7	0.0480559	0.133612	89	0.359667
	337	ZBTB16	0.023288	0.0649075	219	0.358787
	338	CCND1	0.050721	0.141798	84	0.3577
	340	CFAP157	0.0408934	0.11474	111	0.3564
	341	ZBTB10	0.00389831	0.0109492	768	0.356038
	342	M1AP	0.0402763	0.113281	114	0.355544
	343	STK33	0.00624398	0.0175815	618	0.355145
	345	GC	0.0592869	0.168122	55	0.352641
	347	DGAT1	0.00880031	0.0250285	496	0.351611
	348	ANKRD22	0.061433	0.174792	48	0.351464
	349	GIMAP7	0.0405096	0.115346	113	0.351201
	350	THSD7B	0.144264	0.411166	6	0.350866
	351	CDKN1A	0.00430603	0.0122791	741	0.350679
	352	FRMPD2	0.0191799	0.054702	271	0.350624
	354	PTPRZ1	0.132208	0.377775	9	0.349966
	356	DHCR24	0.00792632	0.0226896	529	0.349337
	359	ZBED3	0.0115335	0.0331437	408	0.347986
	360	PLCXD2	0.015447	0.0444029	332	0.347882
	361	VCX	0.0917181	0.263727	18	0.347776
	362	HIST1H2BG	0.010699	0.0307743	435	0.34766
	363	CXCR3	0.0411598	0.118415	110	0.34759
	364	SQLE	0.0031911	0.00918248	816	0.347521
	365	S100A4	0.0148337	0.0426936	344	0.347445
	366	MYO1D	0.0044384	0.0127856	730	0.34714
	367	SLC30A8	0.0632593	0.182398	46	0.346821
	368	NTHL1	0.00367526	0.0106053	786	0.346547
	370	KLK11	0.0104926	0.0303384	441	0.345854
	371	HMOX1	0.0306927	0.0888081	161	0.345607
	372	PYGL	0.0203821	0.0590392	262	0.345231
	376	EGR1	0.00317948	0.00922892	818	0.344513
	377	SERPINF1	0.0326101	0.0947003	147	0.34435
	378	LST1	0.0278271	0.0808339	181	0.344251
	379	FERMT3	0.0312776	0.0909663	156	0.343837
	380	PARVB	0.0109718	0.0319616	425	0.343282
	381	KCNK9	0.0291717	0.0850628	171	0.342943
	384	SYT16	0.145395	0.424259	5	0.342702
	385	HS3ST1	0.0134834	0.039369	371	0.342488
	386	SHISA8	0.018477	0.0540751	284	0.341691
	388	CEBPD	0.00351478	0.01036	795	0.339264
	389	IGF2BP3	0.00832702	0.024575	522	0.338841
	390	KLF4	0.0230859	0.0682464	220	0.338272
	392	CCDC153	0.0136295	0.0403644	368	0.337661
	393	CLEC11A	0.00840306	0.0248956	517	0.337532
	394	ATP1A2	0.228416	0.677603	1	0.337094
	395	CTSV	0.00686406	0.0203683	583	0.336997
	396	TTC25	0.01026	0.0304862	445	0.336544
	397	C22orf15	0.042412	0.126087	105	0.33637
	398	SELENBP1	0.0167387	0.0497843	316	0.336224
	399	ANGPT2	0.00724408	0.0215719	557	0.335811
	400	ATP2C2	0.0260506	0.0776311	193	0.335569
	404	MCM6	0.00441679	0.0132145	732	0.33424
	405	AIF1	0.0633484	0.189669	45	0.333994
	406	TRIM55	0.0286807	0.085899	174	0.333888
	407	NBL1	0.00680014	0.0203701	587	0.333829
	408	IL22	0.00189745	0.005686	932	0.333705
	409	TEX15	0.0113728	0.0340977	410	0.333535
	410	EXO5	0.0108795	0.0326462	428	0.333255
	412	CRNDE	0.00380335	0.0114218	776	0.33299
	413	KRT18	0.00306128	0.00919977	829	0.332756
	416	IFNG	0.0756878	0.227864	28	0.332162
	417	DLX2	0.0218181	0.0656902	240	0.332137
	418	GGH	0.00462033	0.0139529	716	0.331138
	419	FOXD1	0.00889223	0.0268889	492	0.330703
	420	CDK1	0.00351098	0.0106196	796	0.330614
	422	CPLX1	0.00608403	0.0184399	628	0.329938
	423	IGKC	0.0389745	0.118207	120	0.329715
	426	TXNIP	0.00365071	0.0110867	788	0.329287
	429	OTUD7B	0.00635809	0.0194263	612	0.327293
	431	HIST2H3D	0.04525	0.138473	95	0.326779
	432	SF3A3	0.00450865	0.0138017	721	0.326674
	434	FBXO43	0.0147521	0.0452123	346	0.326285
	435	ALDH3B1	0.0187556	0.0575289	277	0.326021
	437	STXBP6	0.0177942	0.0546356	296	0.325689
	439	MUC13	0.0412983	0.127432	108	0.324082
	440	MGST1	0.00744831	0.0230169	550	0.323602
	442	RIMKLA	0.00388306	0.0120404	771	0.322503
	443	GP2	0.0416046	0.129025	107	0.322455
	444	MROH8	0.0153413	0.0475833	335	0.322408
	447	CCL2	0.147822	0.459139	4	0.321955
	448	RBFOX1	0.0541821	0.168541	71	0.321477
	449	MUC15	0.0425234	0.13234	104	0.321319
	450	PROM1	0.0126794	0.0396578	388	0.319721
	455	RAD51AP1	0.00554084	0.0173842	661	0.318728
	457	ITK	0.082984	0.26077	24	0.318226
	458	PTGIR	0.0333223	0.1048	140	0.317961
	460	CD82	0.0136471	0.0429631	367	0.317646
	461	UBE2C	0.00287125	0.00904935	843	0.317288
	462	MUC21	0.0367322	0.115771	126	0.317283
	463	ITPR3	0.00574195	0.0180984	649	0.317262
	465	LAMA3	0.0435958	0.13757	101	0.3169
	466	BLOC1S5	0.00542316	0.0171185	668	0.316802
	467	BIK	0.00607929	0.0192678	629	0.315515
	468	HIST1H1C	0.00236717	0.00750372	892	0.315467
	469	ITLN1	0.10564	0.335128	14	0.315222
	470	CRISP3	0.0593346	0.188404	54	0.314933
	471	RBP1	0.00588004	0.0187116	641	0.314245
	472	BMP2	0.0146924	0.0467756	347	0.314104
	473	CISD3	0.00471417	0.015012	709	0.314027
	474	DMRT2	0.0165681	0.0527687	319	0.313975
	475	GATA3	0.0519684	0.165641	81	0.313742
	477	KIF23	0.00842279	0.0269717	515	0.312283
	478	NR4A1	0.00673775	0.0215818	590	0.312196
	479	SHISA2	0.0095745	0.0306696	466	0.312182
	480	INHBA	0.0207085	0.0663608	257	0.31206
	482	MMP24OS	0.00548167	0.0175887	666	0.311659
	486	KLHL32	0.0108074	0.0347424	430	0.311072
	487	MS4A7	0.0307414	0.0988725	159	0.31092
	488	HES1	0.00657418	0.0211758	601	0.310458
	489	ITGA10	0.0253268	0.0816183	197	0.310308
	491	PSMB9	0.00481568	0.0155509	702	0.309671
	493	CA3	0.090433	0.293133	19	0.308505
	494	MAL	0.0143102	0.046413	362	0.308323
	495	TPH1	0.00873055	0.0283863	498	0.307562
	496	MDM1	0.00658438	0.0214182	600	0.30742
	498	IGSF6	0.0395851	0.12951	119	0.305653
	501	DUSP4	0.00940787	0.0308319	471	0.305134
	502	GBP2	0.0453072	0.14852	94	0.305057
	503	RNF186	0.0340107	0.111508	134	0.305008
	508	DDC	0.00652927	0.0215049	603	0.303617
	511	CPS1	0.030307	0.100072	165	0.302853
	513	SAPCD2	0.00697552	0.023083	573	0.302194
	514	DEPDC1B	0.00455652	0.015079	718	0.302177
	515	TES	0.0202541	0.0670796	263	0.301941
	516	CEACAM1	0.021369	0.0708534	246	0.301594
	517	NPPA	0.00805454	0.026714	526	0.30151
	519	C21orf58	0.00417274	0.0138653	750	0.300949
	521	CADM2	0.00795018	0.0264518	527	0.300553
	522	YBX2	0.0163183	0.054333	321	0.300339
	524	SLC16A3	0.00624662	0.020841	617	0.299728
	526	CALML3	0.00745866	0.0249128	549	0.299391
	528	DEPP1	0.00754599	0.0252738	542	0.298569
	530	ZC3H12C	0.00536512	0.0180248	671	0.297652
	532	SSC4D	0.028115	0.0947535	180	0.296717
	533	FOLR1	0.014642	0.0494144	349	0.296311
	535	CBX4	0.00640215	0.0216553	610	0.295639
	536	MIS18A	0.0053676	0.0182068	670	0.294813
	538	LHX2	0.00562809	0.0191398	655	0.294052
	540	CC2D1A	0.00284856	0.00970157	846	0.293619
	541	CST6	0.0182159	0.0620515	289	0.293561
	542	KIAA1211L	0.0044301	0.0150932	731	0.293517
	546	RAB5IF	0.00475025	0.016231	708	0.292665
	547	SLC26A9	0.0355806	0.12161	131	0.29258
	548	TNFRSF12A	0.00545273	0.0186369	667	0.292577
	549	CDH4	0.031326	0.107144	155	0.292373
	551	GFPT1	0.00394143	0.01351	763	0.291742
	554	FTL	0.00174451	0.00599285	949	0.291098
	555	CLC	0.0534246	0.183775	75	0.290706
	557	OR51E1	0.0171157	0.0589468	306	0.290358
	558	TAGLN	0.018655	0.0643631	280	0.28984
	559	PRR11	0.00514544	0.0177698	681	0.28956
	563	PLAT	0.0175061	0.0606573	300	0.288606
	569	CD163L1	0.0517779	0.180125	82	0.287455
	571	TM4SF1	0.00763872	0.0266052	537	0.287114
	576	CLMP	0.0862059	0.302327	22	0.285141
	578	S100A11	0.00497523	0.0174592	692	0.284963
	579	ASAH1	0.0028117	0.0098875	849	0.284369
	580	ZNF367	0.0100751	0.0354895	452	0.28389
	582	POSTN	0.0722762	0.254762	29	0.283701
	583	PPT1	0.0052402	0.0184995	676	0.283263
	584	EHF	0.016896	0.0597032	313	0.283001
	588	NXPH4	0.00587813	0.0208194	643	0.282339
	589	QSOX1	0.00780258	0.0276422	533	0.282271
	590	DUSP8	0.00370769	0.0131544	781	0.281859
	595	LRP4	0.0233299	0.0831448	217	0.280594
	596	ALOX5AP	0.0264628	0.0944255	187	0.28025
	600	LCN2	0.0531671	0.19082	77	0.278624
	601	RASL10B	0.0221639	0.0795677	235	0.278554
	603	NELL2	0.0494134	0.17786	86	0.277822
	604	HIST1H1D	0.00842363	0.0303221	514	0.277805
	605	SLC9A3R2	0.011206	0.040345	418	0.277754
	608	CCL19	0.0665877	0.240639	38	0.276713
	611	ITGA2	0.0628544	0.228622	47	0.274927
	613	BBC3	0.00446056	0.0162746	726	0.274081
	614	FN1	0.0109067	0.0398151	427	0.273935
	617	ENPP2	0.024594	0.0900674	206	0.273062
	621	PAGE5	0.0194111	0.0716346	268	0.270974
	622	ST3GAL1	0.0179009	0.0660809	295	0.270893
	623	FBLN2	0.0270976	0.100051	183	0.270839
	624	STC2	0.00718446	0.0265512	560	0.270589
	625	DMKN	0.0695987	0.257233	35	0.270566
	627	TAGLN2	0.00307065	0.0113514	828	0.270509
	628	AKR1C3	0.0384591	0.142193	122	0.270471
	629	DRC3	0.00957941	0.0354638	465	0.270118
	631	HERPUD1	0.00346508	0.0128409	798	0.269847
	632	ITGA7	0.0237461	0.0882322	215	0.269131
	633	NNAT	0.033024	0.12327	145	0.267901
	634	VMO1	0.033377	0.124649	139	0.267767
	635	TMEFF2	0.0721128	0.269536	30	0.267544
	639	CCNE1	0.0070467	0.0264251	570	0.266667
	640	ARL6IP1	0.00169891	0.00637575	953	0.266465
	641	PSMF1	0.00279428	0.0105214	850	0.26558
	645	MCM7	0.0031876	0.0120363	817	0.264832
	648	KNL1	0.00504785	0.0190807	686	0.264553
	653	AQP3	0.00865008	0.0327611	503	0.264035
	654	NPW	0.0211939	0.0802919	248	0.26396
	655	ZC3HAV1	0.00484816	0.0183712	699	0.2639
	660	SYNE1	0.0125789	0.0479519	389	0.262323
	661	TSPAN19	0.0215053	0.0819862	244	0.262304
	662	GZMA	0.0183815	0.0701283	285	0.262112
	663	AREG	0.058711	0.224039	57	0.262058
	664	TUBA1A	0.00262245	0.0100086	866	0.262019
	665	FAM83D	0.0082679	0.0315668	523	0.261918
	666	LRRC4	0.010709	0.0408906	432	0.261894
	668	TRIM16	0.00869252	0.0332165	501	0.261693
	669	TSPAN13	0.00341219	0.0130393	800	0.261685
	676	HIF3A	0.0112061	0.0431567	417	0.25966
	677	DDIT3	0.00240961	0.00928236	887	0.25959
	678	TUBB	0.00406922	0.0156831	757	0.259465
	679	SPC25	0.00369025	0.0142248	785	0.259424
	680	ITM2A	0.0183134	0.0705985	288	0.259402
	681	PRDM1	0.025085	0.0968447	200	0.259023
	683	CENPA	0.00296335	0.0114452	833	0.258917
	685	CAPS	0.00549252	0.0212334	663	0.258674
	688	COL28A1	0.0367195	0.142173	127	0.258274
	689	EDN1	0.0283532	0.110034	176	0.257676
	692	HMMR	0.00385657	0.0150016	773	0.257078
	694	SAMD11	0.0286079	0.111372	175	0.256867
	697	SOD3	0.0611761	0.239377	50	0.255564
	698	LAPTM4B	0.00273179	0.0107005	855	0.255295
	699	PDLIM4	0.0143195	0.0561034	360	0.255234
	700	SPRR2F	0.0252754	0.0990991	198	0.255052
	701	GUCY1A1	0.0965753	0.378738	17	0.254993
	702	RUSC1	0.00335092	0.0131849	805	0.254148
	704	FAM90A1	0.0407031	0.16022	112	0.254045
	705	GRP	0.0396419	0.156113	118	0.25393
	707	NPPB	0.0168322	0.0664973	315	0.253127
	709	SPC24	0.0064237	0.025457	608	0.252335
	710	FAM227A	0.0059532	0.0236092	637	0.252156
	712	VEGFA	0.00370378	0.0147086	783	0.251811
	713	NDST4	0.0340837	0.135447	133	0.251639
	715	NUSAP1	0.00204511	0.00814481	917	0.251093
	716	SPRR2A	0.0800023	0.318749	26	0.250989
	721	FABP3	0.0319391	0.127657	152	0.250195
	722	TGM3	0.032155	0.128606	149	0.250028
	723	DCAF4L2	0.018758	0.0750719	276	0.249867
	724	NAXE	0.00286993	0.0115047	844	0.249457
	725	VWA3B	0.0384886	0.154324	121	0.249401
	727	CYBB	0.0469306	0.188208	91	0.249355
	728	WNT16	0.041959	0.168454	106	0.249083
	732	ZCCHC2	0.00606326	0.0243773	630	0.248726
	733	CTSC	0.023578	0.0948574	216	0.248563
	735	CADM1	0.00331568	0.0133819	809	0.247774
	738	HIST1H3G	0.0242393	0.0981841	209	0.246876
	739	BARD1	0.00221952	0.00899642	904	0.246712
	740	FIBCD1	0.0558829	0.226732	67	0.246471
	743	CXCL1	0.057979	0.236162	58	0.245505
	745	MTHFD2	0.00232476	0.00952514	897	0.244066
	746	DLX5	0.013231	0.0543449	376	0.243463
	747	CFAP52	0.0644762	0.264903	43	0.243395
	748	MSRA	0.00928891	0.0383901	475	0.241961
	753	GPSM3	0.00742429	0.0307657	554	0.241317
	756	ARHGEF39	0.00585398	0.0243313	644	0.240594
	758	DCC	0.0205517	0.0854364	260	0.24055
	761	NCAPG	0.00424058	0.0176988	745	0.239597
	762	G0S2	0.0113687	0.0474703	412	0.239492
	764	WFDC6	0.000244886	0.00102277	1096	0.239434
	766	SPTB	0.00891083	0.0372357	490	0.239309
	767	TGFBI	0.0401113	0.167771	115	0.239083
	768	SRGN	0.0490675	0.205249	88	0.239064
	770	SNHG25	0.0069218	0.0289975	578	0.238704
	774	ADIRF	0.0144744	0.0608257	354	0.237966
	776	CPVL	0.021809	0.0916793	241	0.237884
	780	LDB3	0.0133269	0.0563452	373	0.236523
	783	IL24	0.064238	0.273408	44	0.234953
	784	SPAG11A	0.152735	0.650958	3	0.234631
	786	CTC1	0.0095978	0.0409677	464	0.234278
	791	GHRH	0.0331631	0.142089	143	0.233397
	795	NCF4	0.0443021	0.190443	98	0.232627
	796	CENPL	0.0076311	0.0328321	538	0.232428
	798	KRT17	0.0241403	0.104035	210	0.23204
	799	CXCL3	0.195991	0.845094	2	0.231916
	802	HAPLN1	0.0262194	0.113513	190	0.230982
	803	PCDH17	0.021134	0.0915184	250	0.230926
	806	SKA3	0.00697423	0.0303443	574	0.229837
	807	TEKT1	0.0655067	0.285143	42	0.229733
	808	FSHB	0.000620269	0.00270369	1059	0.229416
	809	ESX1	0.00236096	0.0102912	894	0.229416
	815	COL1A2	0.0171311	0.0749903	305	0.228444
	816	HSP90B1	0.00171942	0.00752879	951	0.228379
	819	RTKN2	0.00643927	0.0282745	607	0.227742
	820	RUBCN	0.0062438	0.0274852	619	0.22717
	822	HMGCS1	0.00311339	0.0137267	824	0.226814
	823	KRT19	0.00421649	0.0186007	746	0.226684
	824	TTLL10	0.0458786	0.202402	93	0.22667
	826	GHRL	0.0149285	0.066022	343	0.226113
	828	PZP	0.012825	0.056887	386	0.225447
	829	HIST2H2AC	0.00281725	0.0125081	847	0.225235
	830	TEX26	0.0229885	0.102146	222	0.225055
	831	GAGE12H	0.0130197	0.0579237	380	0.224773
	835	ST6GAL2	0.0122984	0.0548601	395	0.224177
	840	SETDB2	0.0069397	0.0312973	575	0.221735
	842	CD59	0.00253252	0.0114265	873	0.221636
	844	NEFL	0.0968655	0.437577	16	0.221368
	845	STMN2	0.00503512	0.0227569	688	0.221257
	847	S100A10	0.00264086	0.0119446	864	0.221093
	848	CD37	0.0119809	0.0543409	400	0.220477
	850	POLR3K	0.00328453	0.014943	810	0.219804
	851	VWA5B2	0.00711539	0.0323843	563	0.219717
	853	YBX1	0.00281361	0.0128138	848	0.219577
	856	NUAK1	0.00383787	0.0175066	775	0.219224
	860	FGA	0.0359301	0.164503	130	0.218417
	862	CSPG5	0.009813	0.0449466	457	0.218326
	863	HIST1H4E	0.00920677	0.0422104	478	0.218116
	867	C19orf33	0.0209829	0.0964129	253	0.217635
	870	FDFT1	0.00356798	0.0164232	793	0.217252
	871	TFPI2	0.0560131	0.257963	65	0.217136
	872	BIRC3	0.0109799	0.0505827	424	0.217069
	873	S100A2	0.00967492	0.0446103	461	0.216877
	874	FLT1	0.0247932	0.114402	205	0.216721
	876	CCL15	0.0304752	0.140704	164	0.216591
	879	CHEK1	0.00279069	0.0128969	851	0.216384
	880	ID1	0.00184521	0.00853499	939	0.216194
	882	CHRM3	0.0167092	0.077455	317	0.215728
	884	FGF14	0.0135279	0.062807	370	0.215389
	885	TFAP2B	0.00388371	0.018039	770	0.215295
	886	NDN	0.014454	0.067243	356	0.214952
	887	SELENOP	0.0183611	0.0856322	286	0.214418
	889	CIB1	0.00400282	0.0186861	759	0.214215
	890	CFAP58	0.0146862	0.0686143	348	0.214039
	891	ARHGAP11A	0.0031675	0.0147991	819	0.214033
	892	MRGPRX3	0.0572996	0.267752	61	0.214002
	893	SIX3	0.0227146	0.106334	227	0.213616
	894	ELMSAN1	0.00323107	0.0151328	813	0.213514
	895	CDC25C	0.00615474	0.028838	625	0.213425
	897	KRT15	0.023292	0.109411	218	0.212886
	898	GPX2	0.0047683	0.0224002	706	0.212868
	900	TRIM22	0.0321855	0.151853	148	0.211952
	902	TTK	0.00400219	0.0189084	760	0.211662
	907	GOT1	0.00335424	0.01592	804	0.210693
	909	RANBP2	0.00242675	0.0115525	885	0.210062
	911	TNF	0.0553102	0.263624	69	0.209807
	912	PTGS1	0.060461	0.288351	53	0.209678
	913	RSPH9	0.0157808	0.0752644	329	0.209672
	915	WFDC2	0.00139581	0.0066657	983	0.209402
	919	NCAPD2	0.00437757	0.0210168	735	0.208289
	920	CST2	0.0137929	0.0664789	365	0.207478
	922	CHRNA1	0.0186667	0.090034	279	0.207329
	924	ETV4	0.0613102	0.296267	49	0.206943
	925	C4orf47	0.0153648	0.0744089	333	0.206491
	926	YRDC	0.00269224	0.0130475	861	0.206342
	929	MSMP	0.0227453	0.110438	226	0.205954
	931	CLEC2B	0.024121	0.117271	211	0.205687
	933	CENPH	0.00408385	0.0198703	755	0.205526
	936	TNNC2	0.0168379	0.0820215	314	0.205286
	937	ECT2L	0.0177873	0.0867112	297	0.205133
	938	TACSTD2	0.0536198	0.261456	74	0.205081
	939	LDLRAD1	0.0657936	0.321137	40	0.204877
	941	QPRT	0.0145462	0.071088	352	0.204622
	944	FCN1	0.0525697	0.258265	79	0.20355
	945	ANKRD36C	0.00290796	0.0143038	835	0.2033
	946	SPTSSB	0.0199716	0.0983575	265	0.203051
	948	DNAH7	0.0117925	0.0581321	404	0.202858
	949	C1QL1	0.00339169	0.0167534	802	0.202448
	950	CDC25B	0.00243297	0.012063	884	0.201689
	951	GSTA3	0.0558947	0.277164	66	0.201667
	954	SEMA5A	0.110266	0.547416	12	0.201429
	956	TAL2	0.0185434	0.0922758	283	0.200956
	958	MOV10L1	0.0210795	0.104971	252	0.200813
	960	MMP10	0.0293926	0.146718	170	0.200335
	962	KCNK15	0.108625	0.542517	13	0.200224
	964	KRT5	0.0377339	0.188566	124	0.20011
	965	GNG11	0.0664322	0.332617	39	0.199726
	967	IGLC2	0.0180172	0.09031	294	0.199504
	971	CP	0.057302	0.287651	60	0.199207
	972	IL2RB	0.0267655	0.134391	186	0.199162
	973	CMYA5	0.00664259	0.0333529	597	0.199161
	975	PDIA2	0.0531007	0.267283	78	0.198668
	977	FOXB1	0.0261254	0.131728	191	0.198328
	978	SPEF1	0.0157828	0.07959	328	0.198301
	979	PRR29	0.0367959	0.185687	125	0.198161
	980	PENK	0.0290532	0.146681	173	0.19807
	982	FILIP1	0.0113717	0.0576908	411	0.197114
	984	LRRC27	0.00620759	0.0315215	622	0.196932
	986	ZNF331	0.00338508	0.0172158	803	0.196626
	987	TSPY10	0.00674433	0.0343088	589	0.196577
	988	MFAP4	0.122893	0.628317	11	0.195591
	989	WDR24	0.0048468	0.0247992	700	0.195442
	990	MMP7	0.0865474	0.444635	21	0.194648
	992	CCR7	0.0554344	0.284903	68	0.194573
	994	IFIT1	0.0156482	0.0804384	331	0.194536
	996	JUNB	0.00121076	0.00623916	996	0.194058
	1000	C2orf40	0.0251856	0.130374	199	0.19318
	1001	PRAC2	0.0249879	0.129391	202	0.19312
	1003	NEU1	0.00409058	0.021229	754	0.192688
	1005	GPR65	0.0224047	0.11655	232	0.192232
	1007	TRPS1	0.0162674	0.0849808	322	0.191424
	1008	MYBL1	0.00295046	0.0154175	834	0.191371
	1010	CLSTN2	0.00410146	0.0214456	753	0.19125
	1011	NRM	0.00465518	0.0243609	713	0.191092
	1012	S100A12	0.0306415	0.160506	162	0.190905
	1014	LPGAT1	0.00260224	0.0136507	869	0.19063
	1017	COL21A1	0.0440529	0.233048	100	0.189029
	1019	CREB3L2	0.00728687	0.038655	556	0.18851
	1021	CRYAB	0.00622642	0.0330689	620	0.188287
	1025	CLDN1	0.025623	0.136563	194	0.187628
	1026	CDKN2D	0.00215399	0.0114841	909	0.187564
	1029	CA9	0.0610569	0.326073	51	0.187249
	1032	FAM133A	0.0608497	0.32507	52	0.187189
	1034	G2E3	0.00213456	0.0114221	912	0.186879
	1035	FFAR4	0.0298279	0.159861	167	0.186586
	1041	SH3BGRL	0.0185891	0.100175	282	0.185567
	1043	CX3CL1	0.0249397	0.134579	204	0.185316
	1046	DNTT	0.0209096	0.112968	255	0.185094
	1047	CGA	0.0260703	0.140963	192	0.184944
	1049	SPA17	0.00213542	0.0115807	911	0.184395
	1050	SST	0.029651	0.161083	169	0.184073
	1051	CCNA1	0.0120281	0.065374	399	0.183988
	1055	EBF1	0.039943	0.219	116	0.182388
	1058	CFAP45	0.00952881	0.0523946	467	0.181866
	1059	SGIP1	0.0335812	0.184872	137	0.181646
	1060	MAGEB2	0.0128234	0.0706701	387	0.181454
	1062	PEG10	0.00235183	0.0129668	896	0.181373
	1065	JDP2	0.00486693	0.0268555	697	0.181226
	1066	VWA5A	0.0217405	0.120013	242	0.181151
	1068	MEP1A	0.00933182	0.051579	473	0.180923
	1069	TRIM29	0.0227835	0.126033	225	0.180774
	1071	PTH2	0.0688052	0.383326	37	0.179495
	1072	CENPM	0.00240635	0.0134277	888	0.179208
	1073	PLIN5	0.00849142	0.0475102	509	0.178728
	1076	PRSS12	0.0319537	0.179843	151	0.177675
	1077	CDT1	0.00378544	0.0213381	777	0.177403
	1078	WNK2	0.00273832	0.0154459	853	0.177285
	1082	SGO1	0.00374246	0.0212892	779	0.175792
	1083	MCM8	0.00370326	0.021081	784	0.175669
	1084	AGBL2	0.0101341	0.0578906	449	0.175057
	1085	PNCK	0.0211695	0.120984	249	0.174978
	1086	CDCA3	0.00302066	0.0172701	830	0.174907
	1087	HOXA10	0.00479654	0.0274552	704	0.174704
	1088	ITGAX	0.0568766	0.325566	62	0.174701
	1089	C11orf52	0.0196132	0.112356	266	0.174563
	1090	TM4SF5	0.0365754	0.209722	128	0.174399
	1091	SPINK1	0.0561264	0.321897	64	0.174361
	1094	CYR61	0.0150411	0.0864447	341	0.173997
	1095	SH3TC1	0.00896702	0.0516051	488	0.173762
	1096	GULP1	0.0500759	0.288353	85	0.173662
	1098	ZACN	0.0192222	0.111098	270	0.17302
	1103	FGG	0.0171078	0.0992949	307	0.172293
	1104	PCDH7	0.0223586	0.129919	233	0.172097
	1105	SNTN	0.0220663	0.128612	237	0.171573
	1108	TAC3	0.0187346	0.109687	278	0.1708
	1110	IPCEF1	0.00877904	0.0516083	497	0.170109
	1111	MT1G	0.0144952	0.0854022	353	0.169728
	1114	GPC3	0.00617146	0.0368336	624	0.16755
	1120	RIPPLY3	0.00246534	0.0148015	879	0.16656
	1121	IKZF3	0.0148004	0.088865	345	0.166549
	1123	MNDA	0.029744	0.179476	168	0.165726
	1127	DBF4	0.00238436	0.0144356	890	0.165172
	1128	DNAH12	0.0315884	0.191376	154	0.165059
	1129	LURAP1L	0.00445978	0.0270234	727	0.165034
	1131	COL1A1	0.0137555	0.0837232	366	0.164297
	1132	TROAP	0.00184851	0.0112576	938	0.164201
	1133	SERPINA1	0.0136069	0.0830313	369	0.163877
	1138	SHOX2	0.00364858	0.0223919	789	0.162942
	1139	PPP1R3A	0.00606235	0.0372212	631	0.162873
	1141	CBR3	0.00557183	0.0344008	660	0.161968
	1147	TNNT1	0.00245788	0.0154084	880	0.159516
	1149	KANK2	0.00265751	0.0167045	863	0.15909
	1153	CC2D2A	0.00437501	0.027682	736	0.158045
	1155	PLCE1	0.0048272	0.0305719	701	0.157896
	1156	ANGPTL4	0.0254931	0.161507	196	0.157846
	1158	PNMA2	0.00858673	0.054458	504	0.157676
	1159	IGSF9	0.00477888	0.0303368	705	0.157528
	1160	IKZF1	0.0129272	0.0820859	384	0.157484
	1161	CXCL6	0.0143638	0.0915565	358	0.156885
	1162	HIST1H3B	0.00652178	0.041619	604	0.156702
	1163	CCDC88B	0.00466403	0.0298179	711	0.156417
	1164	LTBP1	0.0473409	0.30381	90	0.155824
	1165	PGPEP1	0.00435839	0.028035	738	0.155462
	1166	CXCL13	0.0205033	0.132063	261	0.155255
	1167	PHGDH	0.00599817	0.0386376	635	0.155242
	1171	TKT	0.00256438	0.0166605	872	0.153919
	1176	POU2F2	0.00187587	0.0122986	934	0.152528
	1177	EPPIN	0.0398172	0.261182	117	0.15245
	1178	APOBEC3G	0.00686257	0.0450552	584	0.152315
	1179	CTSZ	0.0188978	0.124086	275	0.152296
	1180	IGSF1	0.0564166	0.370542	63	0.152254
	1183	FADS1	0.00168961	0.0111522	954	0.151504
	1184	CNNM1	0.0250485	0.166554	201	0.150392
	1185	FLNB	0.00258847	0.0173034	871	0.149593
	1187	EEF1D	0.00185801	0.0124223	936	0.149571
	1188	KLB	0.0115782	0.0774364	406	0.149519
	1189	KISS1R	0.0059413	0.039788	638	0.149324
	1194	MAP3K20	0.00426639	0.0286496	743	0.148916
	1196	IGHM	0.024954	0.168117	203	0.148432
	1197	SFRP4	0.0716406	0.484232	31	0.147947
	1198	CD3G	0.0180715	0.122257	293	0.147815
	1200	YAP1	0.0317989	0.215752	153	0.147386
	1201	CFAP44	0.00841948	0.0571815	516	0.147241
	1202	SMIM3	0.0088232	0.0600041	494	0.147043
	1204	SORCS3	0.0433168	0.295242	102	0.146716
	1209	NCAPD3	0.00236374	0.0161888	893	0.146011
	1210	SELL	0.0332948	0.228053	141	0.145996
	1211	HOPX	0.0182052	0.124757	290	0.145925
	1214	TNFSF15	0.0145603	0.10013	351	0.145414
	1215	RASSF9	0.0221188	0.152342	236	0.145192
	1217	C2CD4D	0.0085311	0.0589038	505	0.144831
	1218	BORA	0.00535446	0.0370274	672	0.144608
	1220	DYNC1I1	0.00510699	0.0353551	683	0.144448
	1223	HIST1H1A	0.0282025	0.196346	179	0.143637
	1224	KLRB1	0.00839225	0.0584326	518	0.143623
	1226	CMC2	0.00155784	0.0108662	968	0.143365
	1228	DNAJC12	0.0019648	0.0137345	924	0.143055
	1229	C17orf97	0.00926865	0.0648725	476	0.142875
	1231	OSM	0.0551399	0.387939	70	0.142136
	1232	GPR171	0.0131403	0.092472	377	0.142101
	1233	SEL1L3	0.00314725	0.0221641	822	0.141998
	1236	IFI6	0.00184047	0.0130363	940	0.14118
	1239	G6PD	0.0028904	0.020508	839	0.14094
	1240	PLCG2	0.00243427	0.0172798	883	0.140873
	1241	AGPAT2	0.00437389	0.0311109	737	0.140591
	1242	SERPINA6	0.0283123	0.202001	178	0.140159
	1243	C6orf222	0.0183301	0.130897	287	0.140034
	1244	ADAM28	0.0140644	0.100504	364	0.139939
	1246	MLLT11	0.00179111	0.0128223	946	0.139687
	1247	TRIT1	0.00249493	0.0178685	874	0.139627
	1248	WDR66	0.00711411	0.0510866	564	0.139256
	1250	HIST1H2BD	0.0039558	0.0284605	762	0.138993
	1251	ANXA2	0.00154902	0.0111522	969	0.138898
	1252	SPTBN1	0.00161906	0.0116586	960	0.138872
	1254	HMGB3	0.0011538	0.00831945	1003	0.138687
	1257	KIF18B	0.00301243	0.0219137	831	0.137468
	1258	FXYD4	0.0264617	0.192536	188	0.137438
	1262	BST2	0.00411102	0.030171	752	0.136258
	1264	TIGIT	0.0112574	0.0828465	415	0.135883
	1266	PIF1	0.00501522	0.0369678	690	0.135665
	1268	SNAI1	0.0050801	0.0375423	684	0.135317
	1269	MT2A	0.00154241	0.0114264	970	0.134987
	1270	CHPT1	0.00708154	0.0528229	566	0.134062
	1275	MTRNR2L4	0.020956	0.157769	254	0.132827
	1276	NOTCH1	0.0090321	0.068005	485	0.132815
	1277	COL16A1	0.00746711	0.0566581	547	0.131792
	1278	KLK1	0.0230841	0.175175	221	0.131778
	1281	CXCL16	0.010325	0.0785701	442	0.131411
	1284	RGS2	0.00348786	0.0266571	797	0.130841
	1285	EEF1A2	0.00548382	0.0419828	664	0.130621
	1286	CITED1	0.00341165	0.026152	801	0.130455
	1287	NEUROD2	0.00951635	0.0729587	468	0.130435
	1288	TNNT2	0.0354094	0.272412	132	0.129985
	1291	HSPG2	0.0071042	0.0547768	565	0.129694
	1292	CALY	0.00468372	0.0361667	710	0.129504
	1293	CIART	0.00244934	0.0189278	881	0.129404
	1298	MGME1	0.00199464	0.0155093	922	0.12861
	1299	TCEAL2	0.00191576	0.0149435	927	0.1282
	1301	FXYD5	0.00503023	0.0392939	689	0.128015
	1303	CRTAM	0.0191344	0.149707	273	0.127812
	1304	A2M	0.0331429	0.259787	144	0.127577
	1305	CD83	0.00324251	0.0254219	811	0.127548
	1306	TFF3	0.00107012	0.00839061	1015	0.127538
	1309	PVT1	0.0152143	0.120001	336	0.126785
	1312	CD300LF	0.0170134	0.134975	311	0.126048
	1319	PRSS3	0.0159754	0.128169	325	0.124643
	1320	HIST1H2AC	0.00153068	0.0122811	972	0.124637
	1325	IFIT3	0.0113468	0.0914627	413	0.124059
	1327	CAPSL	0.0226255	0.182818	229	0.123759
	1330	GNRH2	0.010063	0.0814254	453	0.123585
	1331	WDR62	0.00315891	0.0255684	820	0.123548
	1336	MS4A8	0.00261672	0.0213813	867	0.122384
	1337	FSTL1	0.0101324	0.0828698	450	0.122268
	1339	STMN4	0.0121045	0.0990946	398	0.122151
	1341	HIST1H2BC	0.00225929	0.0185145	900	0.122028
	1342	ISG15	0.00201201	0.0165007	920	0.121934
	1343	PCNA	0.000854281	0.00703386	1031	0.121453
	1344	KLF2	0.00132831	0.0109484	987	0.121324
	1345	CENPN	0.0026266	0.0216508	865	0.121317
	1347	MAFF	0.00191088	0.0158251	929	0.12075
	1348	DNAH3	0.0124915	0.103981	390	0.120133
	1351	IGFBP2	0.000816898	0.0068389	1037	0.119449
	1356	FOLR2	0.0131197	0.111268	378	0.117911
	1358	HSPA5	0.000701556	0.00601309	1048	0.116671
	1359	MUC4	0.0072387	0.0620579	558	0.116644
	1361	FXYD1	0.0306015	0.262835	163	0.116428
	1362	SDR16C5	0.0107302	0.092163	431	0.116427
	1367	TM7SF2	0.00119352	0.01027	998	0.116214
	1368	C11orf88	0.0228011	0.196288	224	0.116162
	1370	UTRN	0.00272215	0.023486	856	0.115905
	1371	ACSL5	0.0174765	0.150792	301	0.115899
	1372	CREB5	0.00601762	0.0520287	633	0.11566
	1373	TBC1D10C	0.015191	0.131472	338	0.115545
	1374	RELB	0.00604261	0.0523143	632	0.115506
	1376	SERPINE2	0.00201632	0.0174972	919	0.115236
	1378	SUCNR1	0.0171059	0.148718	308	0.115022
	1380	PCSK1	0.0016123	0.0140407	962	0.11483
	1381	GMNN	0.00126377	0.0110167	991	0.114714
	1386	COL6A2	0.0225037	0.197724	231	0.113813
	1388	SLN	0.00580522	0.0510519	646	0.113712
	1391	FRMD6	0.0124516	0.110567	391	0.112616
	1393	MX1	0.00408354	0.0363099	756	0.112464
	1394	SIGIRR	0.0018653	0.016601	935	0.112361
	1395	SLA	0.00916269	0.0816742	479	0.112186
	1397	NR0B1	0.00485829	0.0433792	698	0.111996
	1401	TNFRSF18	0.00671302	0.0604014	592	0.11114
	1409	FAM72D	0.00685684	0.062757	585	0.10926
	1410	MELK	0.00202521	0.018546	918	0.109199
	1412	IQGAP2	0.0166393	0.152489	318	0.109118
	1413	CCDC78	0.0159862	0.14658	324	0.109061
	1414	SYCE1L	0.00310172	0.0285501	825	0.108641
	1415	FBXO5	0.00189835	0.0175137	931	0.108392
	1416	SOCS1	0.00167672	0.015479	957	0.108322
	1418	APOE	0.00414469	0.0383043	751	0.108204
	1420	CASC1	0.00587888	0.0544417	642	0.107985
	1421	NR1D1	0.00332951	0.0308786	808	0.107826
	1423	MTAP	0.00228237	0.0212504	899	0.107403
	1425	CPM	0.00565955	0.0531308	653	0.106521
	1427	SCGB1D1	0.0176023	0.166038	299	0.106014
	1430	CCDC30	0.00191359	0.0181151	928	0.105635
	1431	OAT	0.00167728	0.0159204	956	0.105354
	1435	IFIH1	0.00371501	0.0355657	780	0.104455
	1436	MSN	0.00273699	0.0262594	854	0.104229
	1438	PART1	0.0150325	0.144808	342	0.10381
	1439	CD302	0.00654182	0.0631163	602	0.103647
	1440	HEY1	0.0014487	0.013988	974	0.103567
	1442	GADD45B	0.00200456	0.0194428	921	0.103101
	1443	RRAD	0.0153475	0.149276	334	0.102813
	1445	KRT83	0.0106687	0.10522	436	0.101394
	1447	MAPK10	0.00574116	0.056833	650	0.101018
	1448	BHLHE22	0.00968905	0.0963698	460	0.10054
	1450	HBA2	0.0044848	0.0448382	724	0.100022
	1451	ETV5	0.00514549	0.0515095	680	0.099894
	1453	CTSW	0.0290815	0.292725	172	0.0993477
	1454	CIP2A	0.00156458	0.01577	966	0.0992122
	1457	DIRAS3	0.00842765	0.0852901	513	0.0988115
	1459	NKAIN4	0.0094443	0.0965004	469	0.097868
	1460	DDIT4L	0.0157445	0.161292	330	0.0976148
	1462	CCDC17	0.0123126	0.126594	394	0.0972604
	1463	LAMP3	0.00755232	0.0776929	541	0.0972074
	1465	SLC38A11	0.0226609	0.233644	228	0.0969889
	1467	CNTRL	0.00143806	0.0149772	976	0.0960167
	1468	SLC18A2	0.0109494	0.11459	426	0.0955528
	1469	CTXN1	0.00143751	0.0150469	977	0.0955358
	1470	EPCAM	0.00110581	0.0115869	1009	0.0954364
	1472	MORN5	0.0069126	0.0729284	579	0.0947861
	1473	C7orf57	0.00979204	0.103313	458	0.0947802
	1476	PDK4	0.00632354	0.0680666	616	0.0929023
	1477	SSTR2	0.00465685	0.0504368	712	0.0923303
	1478	CLDN5	0.00285986	0.0309858	845	0.0922959
	1479	NTS	0.0066006	0.0715509	599	0.0922503
	1480	SLC16A9	0.00792234	0.0858932	530	0.0922347
	1482	CLIC1	0.00126034	0.0136772	992	0.0921489
	1484	RRM1	0.00116284	0.0126475	1000	0.0919426
	1485	SPON2	0.0074626	0.0813432	548	0.0917421
	1486	HIST1H2BB	0.0162121	0.176837	323	0.0916784
	1489	MYCBPAP	0.00750765	0.0831852	545	0.0902522
	1490	COX17	0.00115742	0.0128625	1001	0.0899846
	1492	SAMD9L	0.00999285	0.111568	455	0.089567
	1493	TNFRSF11B	0.00771761	0.0864695	535	0.0892524
	1494	GNE	0.0032366	0.0363597	812	0.0890161
	1495	PTPN7	0.00926679	0.104401	477	0.0887611
	1497	RARRES3	0.00168861	0.0190317	955	0.0887265
	1499	TMEM238	0.00102739	0.0116115	1019	0.0884811
	1504	MT1F	0.00241446	0.0275829	886	0.0875349
	1508	KDR	0.0214345	0.246686	245	0.0868902
	1509	GSTO2	0.00420526	0.048511	747	0.0866869
	1513	FGFR1	0.00208458	0.0242013	915	0.086135
	1514	RMRP	0.00837182	0.0974524	519	0.0859067
	1516	ISG20	0.00178758	0.0208638	948	0.0856786
	1518	CD4	0.0142234	0.16707	363	0.085134
	1519	RNASE1	0.0158455	0.186688	327	0.0848768
	1520	HIST1H4H	0.00271055	0.0319433	857	0.0848551
	1523	CD38	0.0212929	0.25677	247	0.082926
	1525	BCL2A1	0.0210826	0.256091	251	0.0823246
	1526	TFF1	0.0173879	0.211332	303	0.0822776
	1528	RBM47	0.00670393	0.0825541	594	0.0812065
	1529	EVI2B	0.0118727	0.146213	403	0.081201
	1533	ITGB2	0.00999165	0.123985	456	0.0805872
	1534	FHL2	0.00247547	0.030726	877	0.0805658
	1535	KCTD12	0.00219503	0.0273502	905	0.0802563
	1536	NHLH1	0.0059553	0.074383	636	0.0800627
	1538	CFAP126	0.00632496	0.0790828	615	0.0799789
	1540	NPR3	0.00540253	0.0678243	669	0.0796547
	1541	HIST2H2AA4	0.00358586	0.0450372	791	0.0796201
	1542	XKR4	0.00446629	0.0561273	725	0.0795743
	1543	KIF11	0.00139091	0.0174939	984	0.0795084
	1544	FAM111A	0.00114387	0.0144362	1006	0.0792364
	1546	TOP2A	0.000665495	0.00844165	1055	0.0788347
	1547	SNHG12	0.00107569	0.0136571	1013	0.0787643
	1550	UPK1B	0.0176103	0.224631	298	0.0783963
	1551	MT1E	0.00290503	0.0370996	836	0.0783035
	1555	EMB	0.00225457	0.0291152	901	0.0774361
	1556	HEXB	0.00144079	0.0186099	975	0.0774208
	1557	2024-09-06	0.00161538	0.0208862	961	0.0773421
	1562	TAF4B	0.00914916	0.119913	481	0.0762985
	1563	C1orf122	0.00113557	0.0149291	1007	0.0760641
	1566	ERN1	0.00185619	0.0246751	937	0.0752251
	1567	PKMYT1	0.00165259	0.0219985	959	0.0751228
	1568	MSX1	0.00418629	0.055824	748	0.0749907
	1569	KIF15	0.00249079	0.0332452	876	0.0749216
	1572	TLE4	0.00159743	0.0216716	963	0.0737108
	1573	XRCC2	0.00269647	0.0366711	860	0.0735311
	1574	TMEM59L	0.00313509	0.0426378	823	0.0735285
	1577	SBSPON	0.00493641	0.0676006	695	0.0730232
	1578	NR4A3	0.00558155	0.0765542	658	0.0729098
	1584	ANKRD37	0.00125625	0.0174465	993	0.0720057
	1585	MIF	0.000772936	0.0107538	1043	0.0718754
	1586	PTN	0.00320412	0.0446629	814	0.0717401
	1588	TESMIN	0.00308506	0.0431493	827	0.0714974
	1589	AGR3	0.00737211	0.103129	555	0.0714843
	1590	NPTX2	0.00566484	0.0794016	652	0.0713441
	1593	DEFB1	0.00445533	0.063508	729	0.0701538
	1595	TYMS	0.000481654	0.00688682	1079	0.0699385
	1596	MCM4	0.00109469	0.0156675	1011	0.06987
	1598	LPL	0.00648856	0.0941308	605	0.0689313
	1600	SLC6A6	0.00396222	0.0575997	761	0.0687889
	1603	ACKR3	0.00703125	0.103466	571	0.0679569
	1604	WARS	0.00109864	0.0162004	1010	0.0678155
	1607	APOC1	0.00173968	0.0260072	950	0.0668921
	1610	BCL3	0.00320019	0.0482946	815	0.0662639
	1612	QPCT	0.000992189	0.0150226	1022	0.0660463
	1613	COL4A1	0.0132531	0.200956	375	0.0659502
	1617	LMOD3	0.00742866	0.113429	552	0.0654916
	1618	SLC4A8	0.00170392	0.0260454	952	0.0654213
	1620	NAMPT	0.000804771	0.0123557	1040	0.0651334
	1621	SFTPB	0.0191726	0.295163	272	0.0649558
	1622	KRT7	0.000633576	0.00976366	1057	0.0648912
	1623	LRRN3	0.00870745	0.134291	499	0.0648399
	1626	MCM10	0.00223419	0.0352456	902	0.0633891
	1628	C2orf71	0.00632982	0.100594	614	0.0629246
	1629	METTL1	0.00214034	0.0340888	910	0.0627871
	1631	TTN	0.00451636	0.07222	720	0.0625362
	1632	SAC3D1	0.000571169	0.00914452	1061	0.0624602
	1633	SAXO2	0.00260515	0.0417539	868	0.0623929
	1634	SEC24D	0.0016727	0.0268571	958	0.0622815
	1635	RASGRP3	0.00916129	0.147241	480	0.0622199
	1637	PDLIM1	0.00122642	0.0198002	995	0.06194
	1638	SLPI	0.00494198	0.0802333	694	0.0615952
	1639	CD34	0.00746817	0.121323	546	0.0615561
	1641	PIP	0.0121936	0.201038	396	0.0606533
	1643	GPX3	0.00297791	0.04966	832	0.059966
	1644	DAPP1	0.00666688	0.111426	596	0.0598324
	1646	CLDN11	0.0044106	0.0751691	734	0.0586757
	1649	IGFN1	0.00896181	0.155005	489	0.0578164
	1650	JADE1	0.00102087	0.0177583	1020	0.0574872
	1651	BRCA2	0.00181663	0.0318669	941	0.0570068
	1654	PHOX2B	0.0027553	0.0487621	852	0.056505
	1655	LAPTM5	0.002887	0.0512858	840	0.0562924
	1656	MME	0.00494401	0.0880072	693	0.0561773
	1657	POC1A	0.00143154	0.0256688	980	0.0557698
	1658	HIST1H2AG	0.00270495	0.0485771	858	0.0556836
	1659	MXD1	0.00114554	0.020603	1005	0.0556007
	1665	LEFTY1	0.00533129	0.0993398	673	0.0536672
	1668	CRX	0.00723347	0.135827	559	0.0532551
	1671	PPP1R14D	0.0119281	0.224592	401	0.0531102
	1672	BRCA1	0.000754962	0.014303	1044	0.0527835
	1678	H2AFZ	0.00039681	0.00786249	1088	0.0504688
	1681	HOXD1	0.00179827	0.0362967	943	0.0495435
	1682	ELAVL2	0.00198982	0.040194	923	0.0495054
	1683	ZFAND2A	0.000847288	0.017136	1033	0.0494449
	1685	NOV	0.00388989	0.0792104	769	0.0491083
	1686	NRG1	0.00155804	0.031774	967	0.049035
	1687	LMO4	0.000674787	0.013763	1053	0.0490292
	1688	DPP9	0.000999207	0.0203805	1021	0.0490275
	1690	ACAP1	0.00315805	0.0652674	821	0.0483863
	1692	VRK1	0.000810357	0.0168741	1038	0.0480238
	1693	CFAP43	0.0017916	0.0373484	945	0.0479699
	1694	BATF	0.0105647	0.220696	440	0.0478699
	1696	CD8A	0.00499261	0.104923	691	0.0475836
	1698	PSAT1	0.000947391	0.0199353	1024	0.0475234
	1699	ZSCAN5A	0.00107066	0.022617	1014	0.0473386
	1702	TUBG1	0.000985989	0.0209696	1023	0.04702
	1703	G3BP2	0.000852141	0.0181273	1032	0.0470087
	1704	TDRKH	0.000900257	0.0193351	1028	0.0465608
	1705	VWF	0.00834642	0.182131	521	0.0458265
	1707	CMTM2	0.00590131	0.129663	640	0.0455126
	1709	JAML	0.0100398	0.220874	454	0.0454548
	1714	MT1H	0.00341244	0.0763607	799	0.0446884
	1717	PPP1R9A	0.00104911	0.0234981	1018	0.0446467
	1718	IFI30	0.00189476	0.0424417	933	0.0446438
	1719	IRX1	0.00334145	0.0751445	806	0.0444669
	1720	TMEM107	0.000739113	0.0166372	1045	0.0444254
	1722	CTNNAL1	0.000406717	0.00925682	1085	0.043937
	1726	CHCHD10	0.00077428	0.017981	1042	0.0430609
	1730	TCEAL7	0.00850903	0.200097	506	0.0425246
	1732	MAATS1	0.00121055	0.0286664	997	0.0422288
	1734	SCGN	0.000464456	0.0110533	1081	0.0420195
	1735	VIM	0.00191715	0.0459293	926	0.0417414
	1737	SESN2	0.00126739	0.0306682	990	0.0413259
	1741	MT1X	0.00061635	0.0153097	1060	0.0402589
	1745	HOXD8	0.000688055	0.0172773	1051	0.0398243
	1746	FNIP2	0.000900308	0.0226566	1027	0.039737
	1752	LYPD1	0.00223004	0.0572962	903	0.0389212
	1755	CEP152	0.000918202	0.0236839	1026	0.038769
	1761	CDH26	0.00464445	0.12262	714	0.0378766
	1762	CYP4B1	0.0123175	0.326394	393	0.0377382
	1763	PRSS21	0.00231307	0.0615045	898	0.0376082
	1765	F3	0.00179214	0.0477634	944	0.0375211
	1768	RGS4	0.00131024	0.0352299	988	0.0371911
	1770	ACE	0.00212695	0.0574134	913	0.0370462
	1772	RHOV	0.00217631	0.0589333	906	0.0369283
	1773	MSMO1	0.000515509	0.0139955	1070	0.0368338
	1774	RBP7	0.00352501	0.0959334	794	0.0367444
	1776	VCAN	0.00260035	0.0714566	870	0.0363906
	1777	CXCR4	0.000487819	0.0134252	1078	0.0363361
	1778	PAQR4	0.000519594	0.014303	1068	0.0363276
	1779	CEACAM5	0.00249127	0.0686791	875	0.036274
	1780	OASL	0.0107071	0.295385	433	0.036248
	1781	B4GALNT1	0.00194863	0.0540704	925	0.0360387
	1782	RAC2	0.00210772	0.0584974	914	0.0360311
	1783	CYP4X1	0.00309167	0.0860131	826	0.0359441
	1784	SKA2	0.000496145	0.0138794	1077	0.0357469
	1786	KLRD1	0.00688479	0.19328	581	0.0356208
	1787	CD14	0.00289229	0.0813144	838	0.0355692
	1788	CES4A	0.00135167	0.0380032	986	0.0355674
	1790	SOD2	0.000548802	0.0155054	1064	0.0353942
	1791	SCG2	0.000502776	0.014295	1074	0.0351716
	1794	THSD7A	0.00288453	0.082449	841	0.0349856
	1795	BLOC1S1	0.00046212	0.0132262	1082	0.0349396
	1798	ZFP36	0.000730385	0.0209375	1046	0.0348841
	1799	E2F2	0.00181323	0.0520458	942	0.0348391
	1802	OIP5	0.000831222	0.0241698	1036	0.0343909
	1804	ANKRD66	0.00113373	0.0334542	1008	0.0338892
	1807	BUB1	0.0010504	0.0313276	1017	0.0335295
	1810	PLTP	0.00247135	0.0747771	878	0.0330496
	1813	GNLY	0.00548332	0.169645	665	0.0323223
	1818	KCNMB4	0.00127172	0.0399923	989	0.0317991
	1819	MAD1L1	0.000518269	0.0163151	1069	0.0317662
	1821	MAFB	0.000468617	0.0150535	1080	0.03113
	1825	GPR183	0.00613129	0.199452	626	0.0307407
	1826	ALCAM	0.000437492	0.01424	1084	0.0307228
	1827	SCGB3A1	0.00394128	0.12838	764	0.0307001
	1830	RRAGC	0.000627197	0.0205381	1058	0.0305382
	1831	RASGEF1B	0.00054067	0.0177601	1065	0.030443
	1832	LRRC26	0.00114717	0.0381777	1004	0.0300483
	1836	COCH	0.000788947	0.027409	1041	0.0287842
	1837	CD2	0.00136864	0.0476343	985	0.0287323
	1838	ASB15	0.00661559	0.231941	598	0.0285226
	1839	SAMHD1	0.000498337	0.0176616	1075	0.0282159
	1840	CLGN	0.00053601	0.0192435	1066	0.0278541
	1842	ALDH1A1	0.00153809	0.0559054	971	0.0275124
	1843	BASP1	0.000557507	0.0202939	1062	0.0274717
	1844	NEK5	0.00157484	0.0578679	965	0.0272144
	1848	TUBA1C	0.000193865	0.00726074	1101	0.0267004
	1851	SNHG19	0.000534605	0.0205543	1067	0.0260094
	1853	SCN9A	0.00235338	0.0927061	895	0.0253854
	1855	MAGEA6	0.0009183	0.0364476	1025	0.0251951
	1857	RBFOX3	0.00360018	0.144569	790	0.0249029
	1858	KDELC2	0.000837824	0.0339329	1035	0.0246906
	1859	TGFB1	0.00143319	0.0584095	978	0.0245369
	1860	SLC14A1	0.00237584	0.0970148	891	0.0244895
	1863	S100A13	0.000295203	0.0123138	1092	0.0239734
	1872	C1orf194	0.00115622	0.0509024	1002	0.0227144
	1875	CH25H	0.00191008	0.0851526	930	0.0224313
	1876	AFF3	0.000690539	0.0307926	1050	0.0224254
	1878	MASTL	0.000871852	0.0392668	1030	0.0222033
	1880	SLC3A2	0.000270725	0.012499	1094	0.0216597
	1881	ADGRE5	0.00159708	0.0740229	964	0.0215755
	1882	NPY	0.00238903	0.111794	889	0.02137
	1884	UBE2S	0.000108498	0.00516438	1108	0.021009
	1885	IFITM3	0.00105212	0.0503531	1016	0.0208949
	1886	CAMK2N2	0.000403186	0.0194149	1087	0.0207668
	1887	CDC20	0.000182355	0.0087828	1102	0.0207627
	1890	GREM1	0.00243721	0.120539	882	0.0202192
	1891	C5orf49	0.000660646	0.0326975	1056	0.0202048
	1892	STC1	0.000876377	0.0433843	1029	0.0202003
	1895	RHOH	0.00116865	0.0598164	999	0.0195373
	1897	SH3YL1	0.00030057	0.0156512	1091	0.0192043
	1898	NOXO1	0.00109322	0.0571848	1012	0.0191173
	1899	AKAP12	0.000808074	0.0427101	1039	0.01892
	1901	DDX58	0.000496427	0.0265658	1076	0.0186867
	1904	SLITRK6	0.00140378	0.0769981	982	0.0182313
	1905	HYLS1	0.000338916	0.0187428	1090	0.0180825
	1906	ZFAS1	0.000237822	0.0131796	1098	0.0180447
	1908	IGHG1	0.000845318	0.0473902	1034	0.0178374
	1912	ENHO	0.000550607	0.0314792	1063	0.0174912
	1914	EOMES	0.00377121	0.219089	778	0.0172132
	1915	CDH7	0.000513717	0.0321184	1072	0.0159944
	1917	KLRF1	0.00266117	0.170412	862	0.0156161
	1919	COL2A1	0.000666882	0.042952	1054	0.0155262
	1922	KRT23	0.00434827	0.289041	739	0.0150438
	1923	PGM2L1	0.000169521	0.0113528	1104	0.0149321
	1924	EGLN3	0.000206438	0.0139665	1100	0.014781
	1928	MZT1	0.000141807	0.00990378	1106	0.0143185
	1930	GJA1	0.00178868	0.127182	947	0.0140639
	1932	DRC1	0.00205373	0.14971	916	0.0137181
	1939	ZBBX	0.00215929	0.170777	908	0.0126439
	1944	MOCOS	0.00141719	0.116813	981	0.0121322
	1945	HMX2	0.00067608	0.0558724	1052	0.0121004
	1947	TAP1	0.000267281	0.0235843	1095	0.011333
	1948	KLRC1	0.00152746	0.136358	973	0.0112018
	1951	VTN	0.00216057	0.20085	907	0.0107571
	1954	NLGN1	0.00143212	0.149047	979	0.00960853
	1955	DEDD2	0.000127215	0.0134201	1107	0.00947944
	1956	CLDN9	0.000514046	0.0574098	1071	0.00895396
	1958	ICAM1	0.00123708	0.144151	994	0.0085818
	1960	TMPRSS4	0.000406066	0.0488958	1086	0.00830472
	1962	NEAT1	4.47e-05	0.00545479	1113	0.00819188
	1963	IGFBP7	0.000694	0.0904643	1049	0.00767153
	1964	CD69	0.000707395	0.0924536	1047	0.00765135
	1965	ADA	0.000441279	0.0623437	1083	0.00707817
	1972	GPR160	0.000238572	0.0431537	1097	0.00552844
	1975	SIM1	0.000172977	0.0358386	1103	0.00482655
	1976	GAS2	0.000281913	0.0685587	1093	0.00411199
	1977	DNAJB4	0.000104356	0.0255209	1109	0.00408903
	1978	FCGR3B	0.000509227	0.13177	1073	0.0038645
	1979	CALCA	0.000158167	0.0413598	1105	0.00382416
	1980	NFKBIA	3.56e-05	0.00989689	1114	0.00359379
	1981	KRT8	2.38e-05	0.00690295	1116	0.00344248
	1983	MT1M	0.000379676	0.117059	1089	0.00324346
	1988	MVB12B	4.74e-05	0.019629	1112	0.0024167
	1989	STIL	5.72e-05	0.0241247	1110	0.00237109
	1990	SLC1A5	3.53e-05	0.0149736	1115	0.00236044
	1992	CCND2	0.000212163	0.14849	1099	0.0014288
	1993	LIPA	5.48e-05	0.0425353	1111	0.00128842
	2000	APOA1	1.28e-05	0.0427886	1117	0.000299488
	2001	PFN1	6.7e-07	0.0100694	1118	6.65e-05
