# Supplementary material for: FOXA2 promotes metastatic competence in small cell lung cancer
Source: Nat Commun. 2025 May 26;16:4865. doi: 10.1038/s41467-025-60141-5 (PMC12106783; doi:10.1038/s41467-025-60141-5)
Supplement: Supplementary file 9 — Supplementary Data 7 [file 41467_2025_60141_MOESM9_ESM.xlsx]

## Sheet: S7
	shRNA	shRNA antisense guide sequence
	shFOXA2-1	TTCTCGAACATGTTGCCCGAGT
	shFOXA2-2	TAAGAGGAGTTCATAATGGGCC
	shASCL1-1	CCCGAACTGATGCGCTGCAAA
	shASCL1-2	CAACCGCGTCAAGTTGGTCAA
	shPROX1-1	TTTAATTAAATAATACTCGGAG
	shPROX1-2	TTAATATTACAGTACATCCTTG
	qPCR-primers
	FOXA2promoter_F1	CGGGGCAGCCCATTTGAATA
	FOXA2promoter_R1	CTGCGGCTACCTCTCACCTA
	FOXA2Enhancer_F1	AGGGGTCTCACACATCCCAG
	FOXA2Enhancer_R1	ATAGACTGCTCTTGGGTGCC
	FOXA2Negative_F1	GCAGCATACGAGAGACATGGA
	FOXA2Negative_R1	AAGCATCAGCCAGGAAACCC
