# Supplementary material for: FOXA2 promotes metastatic competence in small cell lung cancer
Source: Nat Commun. 2025 May 26;16:4865. doi: 10.1038/s41467-025-60141-5 (PMC12106783; doi:10.1038/s41467-025-60141-5)
Supplement: Supplementary file 12 — Source Data [file 41467_2025_60141_MOESM12_ESM.xlsx]

## Sheet: Fig1a
	SCLC histology			Lymph nodes	142		Metastatic sites	Numbers	Proportion(%)
	localized	105		Lung	117		1	10	6.13497
	Distant	163		Bone	83		2	51	31.2883
	Total	268		Liver	60		3	50	30.6748
				Pleura	26		4	33	20.2454
				Adrenal gland	25		5	10	6.13497
				Connective soft tissue	16		6	5	3.06748
				Brain	12		7	2	1.22699
				Pancreas	10		8	2	1.22699
				Peritoneum	5		Total	163	100
				Spleen	2
				Colon	1
				Spinal_cord	1
				Stomach	1
				Thyroid_gland	1

## Sheet: 2j
	Raw data are from Liu Q et al.
	FOXA2 expression	Stage				FOXA2 expression	Stage
	LN metastasis -	T	N			LN metastasis +	T	N						log2(TPM+1)	AVERAGE
	5.09682	1b	0			5.50199	2b	1						N0 N=51	2.70508
	4.60547	1b	0			5.41813	2b	1						N1-2 N=53	3.64486
	3.80202	1b	0			5.41384	2b	1						t.test	0.0139988
	2.60795	1b	0			5.37148	2a	1
	5.55988	1c	0			4.86647	2a	1						TPM
	5.34373	1c	0			4.58639	1c	1						N0 N=51	5.52095
	4.91454	1c	0			4.55084	2b	1						N1-2 N=53	11.5087
	4.60577	1c	0			4.27421	2a	1
	4.20495	1c	0			4.23662	2a	1
	4.15789	1c	0			4.1723	2a	1
	3.67203	1c	0			3.32599	1c	1
	3.40767	1c	0			3.14962	1c	1
	3.19408	1c	0			1.33387	2a	1
	2.9567	1c	0			0.251532	1c	1
	2.37215	1c	0			4.87015	4	1
	0.718348	1c	0			4.43425	3	1
	0.0406863	1c	0			0.392079	3	1
	5.84158	2a	0			5.87673	2a	2
	5.59572	2a	0			5.4995	2a	2
	5.16651	2a	0			5.43618	2b	2
	4.85052	2a	0			5.26852	2a	2
	4.84653	2a	0			5.20606	2a	2
	4.40876	2a	0			5.02868	2a	2
	4.33983	2a	0			4.97752	2a	2
	4.28353	2a	0			4.95115	1c	2
	3.55748	2a	0			4.76323	2a	2
	2.88296	2a	0			4.67059	2a	2
	2.3448	2a	0			4.64323	2a	2
	1.09966	2a	0			4.54942	1b	2
	0.778428	2a	0			4.5474	2a	2
	0.384364	2a	0			4.47454	2b	2
	0.311285	2a	0			4.45751	2a	2
	0.114205	2a	0			4.13043	1c	2
	0.0630086	2a	0			4.068	2a	2
	4.95007	2b	0			3.98133	2a	2
	1.87566	2b	0			3.86209	1c	2
	1.74403	2b	0			3.46955	2b	2
	0.679484	2b	0			3.16667	2b	2
	0.646917	2b	0			2.68855	1c	2
	0.232786	2b	0			1.42156	1b	2
	0.0832481	2b	0			1.26268	2a	2
	0.0692739	2b	0			0.592533	1c	2
	4.80955	3	0			0.2691	1c	2
	1.66122	3	0			0.237061	2a	2
	0.380202	3	0			5.30353	3	2
	0.113176	3	0			5.12972	3	2
	5.76964	4	0			4.97012	3	2
	1.01841	4	0			4.34852	3	2
	0.743684	4	0			1.19401	3	2
	0.580072	4	0			0.971659	3	2
	0.47192	4	0			0.921305	3	2
						0.57465	3	2
						0.114318	4	2
		1b	0
	FOXA2
	1.19401
	1.74403
	0.113176
	0.505518
	5.76964
	4.60577
	0.0477575
	4.97012
	4.1723
	3.80202
	NA
	3.40767
	4.85052
	2.60795
	1.01841
	1.09966
	0.0692739
	5.09682
	4.64323
	0.592533
	4.80955
	3.98133
	1.66122
	0.679484
	4.45751
	4.43425
	0.971659
	0.921305
	2.37215
	0.232786
	0.311285
	4.068
	5.50199
	4.34852
	4.28353
	0.743684
	0.114318
	4.20495
	0.646917
	4.15789
	4.33983
	4.27421
	5.16651
	1.87566
	1.26268
	5.84158
	5.37148
	1.33387
	4.76323
	4.5474
	5.87673
	5.26852
	4.67059
	3.86209
	3.67203
	4.40876
	5.59572
	5.30353
	5.20606
	5.55988
	5.41813
	5.43618
	4.13043
	5.34373
	4.87015
	4.55084
	0.47192
	4.95007
	5.4995
	3.16667
	4.54942
	4.47454
	0.57465
	1.42156
	5.41384
	3.14962
	4.58639
	0.580072
	0.718348
	2.9567
	0.237061
	0.0406863
	0.384364
	3.32599
	0.778428
	4.95115
	0.0630086
	2.3448
	0.251532
	2.68855
	0.380202
	5.12972
	4.60547
	3.19408
	4.91454
	4.86647
	0.2691
	0.114205
	0.392079
	5.02868
	4.84653
	4.97752
	2.88296
	3.55748
	0.0832481
	3.46955
	4.23662
	2.07714
	3.04703
	3.67978
	2.23124
	1.81241
	2.6037
	2.62372
	2.53572
	2.08434
	3.27149
	2.89289
	0.830951
	2.20978
	3.71532
	3.21856
	0.842448
	2.94212
	3.20939
	0.0110283
	1.64619
	3.33358
	3.65425
	3.96896
	0.748593
	2.96419
	0.620801
	3.26662
	2.9799
	3.16611
	1.99107
	3.94844
	1.44713
	3.95558
	1.39683
	3.34408
	3.55973
	3.37646
	0.784069
	2.32494
	3.06652
	3.37836
	1.43969
	3.02813
	3.53526
	3.04474
	3.46182
	3.1798
	2.26151
	3.41656
	2.36068
	3.39831
	1.41349
	4.13406
	2.67863
	2.96892
	3.41681
	3.17722
	3.30425
	2.02323
	1.86714
	2.4047
	2.45609
	3.09144
	1.78586
	2.746
	2.46278
	1.67208
	3.21657
	2.89022
	2.46517
	3.79899
	3.26369
	2.61894
	3.98297
	2.14392
	4.15322
	2.5616
	2.24357
	3.81568
	2.80535
	3.32013
	1.96835
	3.65372
	3.37769
	2.48442
	3.22544
	4.06827
	3.42026
	3.17212
	2.52497
	3.64153
	2.75627
	3.67482
	1.80751
	2.52636
	3.66519
	2.84091
	2.99621
	3.33232
	3.13268
	3.38296
	3.08289
	2.73465
	2.49163
	3.33318
	3.09012
	3.49091
	FOXA2
	1.19401
	1.74403
	0.113176
	0.505518
	5.76964
	4.60577
	0.0477575
	4.97012
	4.1723
	3.80202
	NA
	3.40767
	4.85052
	2.60795
	1.01841
	1.09966
	0.0692739
	5.09682
	4.64323
	0.592533
	4.80955
	3.98133
	1.66122
	0.679484
	4.45751
	4.43425
	0.971659
	0.921305
	2.37215
	0.232786
	0.311285
	4.068
	5.50199
	4.34852
	4.28353
	0.743684
	0.114318
	4.20495
	0.646917
	4.15789
	4.33983
	4.27421
	5.16651
	1.87566
	1.26268
	5.84158
	5.37148
	1.33387
	4.76323
	4.5474
	5.87673
	5.26852
	4.67059
	3.86209
	3.67203
	4.40876
	5.59572
	5.30353
	5.20606
	5.55988
	5.41813
	5.43618
	4.13043
	5.34373
	4.87015
	4.55084
	0.47192
	4.95007
	5.4995
	3.16667
	4.54942
	4.47454
	0.57465
	1.42156
	5.41384
	3.14962
	4.58639
	0.580072
	0.718348
	2.9567
	0.237061
	0.0406863
	0.384364
	3.32599
	0.778428
	4.95115
	0.0630086
	2.3448
	0.251532
	2.68855
	0.380202
	5.12972
	4.60547
	3.19408
	4.91454
	4.86647
	0.2691
	0.114205
	0.392079
	5.02868
	4.84653
	4.97752
	2.88296
	3.55748
	0.0832481
	3.46955
	4.23662
	2.07714
	3.04703
	3.67978
	2.23124
	1.81241
	2.6037
	2.62372
	2.53572
	2.08434
	3.27149
	2.89289
	0.830951
	2.20978
	3.71532
	3.21856
	0.842448
	2.94212
	3.20939
	0.0110283
	1.64619
	3.33358
	3.65425
	3.96896
	0.748593
	2.96419
	0.620801
	3.26662
	2.9799
	3.16611
	1.99107
	3.94844
	1.44713
	3.95558
	1.39683
	3.34408
	3.55973
	3.37646
	0.784069
	2.32494
	3.06652
	3.37836
	1.43969
	3.02813
	3.53526
	3.04474
	3.46182
	3.1798
	2.26151
	3.41656
	2.36068
	3.39831
	1.41349
	4.13406
	2.67863
	2.96892
	3.41681
	3.17722
	3.30425
	2.02323
	1.86714
	2.4047
	2.45609
	3.09144
	1.78586
	2.746
	2.46278
	1.67208
	3.21657
	2.89022
	2.46517
	3.79899
	3.26369
	2.61894
	3.98297
	2.14392
	4.15322
	2.5616
	2.24357
	3.81568
	2.80535
	3.32013
	1.96835
	3.65372
	3.37769
	2.48442
	3.22544
	4.06827
	3.42026
	3.17212
	2.52497
	3.64153
	2.75627
	3.67482
	1.80751
	2.52636
	3.66519
	2.84091
	2.99621
	3.33232
	3.13268
	3.38296
	3.08289
	2.73465
	2.49163
	3.33318
	3.09012
	3.49091
	FOXA2
	1.19401
	1.74403
	0.113176
	0.505518
	5.76964
	4.60577
	0.0477575
	4.97012
	4.1723
	3.80202
	NA
	3.40767
	4.85052
	2.60795
	1.01841
	1.09966
	0.0692739
	5.09682
	4.64323
	0.592533
	4.80955
	3.98133
	1.66122
	0.679484
	4.45751
	4.43425
	0.971659
	0.921305
	2.37215
	0.232786
	0.311285
	4.068
	5.50199
	4.34852
	4.28353
	0.743684
	0.114318
	4.20495
	0.646917
	4.15789
	4.33983
	4.27421
	5.16651
	1.87566
	1.26268
	5.84158
	5.37148
	1.33387
	4.76323
	4.5474
	5.87673
	5.26852
	4.67059
	3.86209
	3.67203
	4.40876
	5.59572
	5.30353
	5.20606
	5.55988
	5.41813
	5.43618
	4.13043
	5.34373
	4.87015
	4.55084
	0.47192
	4.95007
	5.4995
	3.16667
	4.54942
	4.47454
	0.57465
	1.42156
	5.41384
	3.14962
	4.58639
	0.580072
	0.718348
	2.9567
	0.237061
	0.0406863
	0.384364
	3.32599
	0.778428
	4.95115
	0.0630086
	2.3448
	0.251532
	2.68855
	0.380202
	5.12972
	4.60547
	3.19408
	4.91454
	4.86647
	0.2691
	0.114205
	0.392079
	5.02868
	4.84653
	4.97752
	2.88296
	3.55748
	0.0832481
	3.46955
	4.23662
	2.07714
	3.04703
	3.67978
	2.23124
	1.81241
	2.6037
	2.62372
	2.53572
	2.08434
	3.27149
	2.89289
	0.830951
	2.20978
	3.71532
	3.21856
	0.842448
	2.94212
	3.20939
	0.0110283
	1.64619
	3.33358
	3.65425
	3.96896
	0.748593
	2.96419
	0.620801
	3.26662
	2.9799
	3.16611
	1.99107
	3.94844
	1.44713
	3.95558
	1.39683
	3.34408
	3.55973
	3.37646
	0.784069
	2.32494
	3.06652
	3.37836
	1.43969
	3.02813
	3.53526
	3.04474
	3.46182
	3.1798
	2.26151
	3.41656
	2.36068
	3.39831
	1.41349
	4.13406
	2.67863
	2.96892
	3.41681
	3.17722
	3.30425
	2.02323
	1.86714
	2.4047
	2.45609
	3.09144
	1.78586
	2.746
	2.46278
	1.67208
	3.21657
	2.89022
	2.46517
	3.79899
	3.26369
	2.61894
	3.98297
	2.14392
	4.15322
	2.5616
	2.24357
	3.81568
	2.80535
	3.32013
	1.96835
	3.65372
	3.37769
	2.48442
	3.22544
	4.06827
	3.42026
	3.17212
	2.52497
	3.64153
	2.75627
	3.67482
	1.80751
	2.52636
	3.66519
	2.84091
	2.99621
	3.33232
	3.13268
	3.38296
	3.08289
	2.73465
	2.49163
	3.33318
	3.09012
	3.49091
	FOXA2
	1.19401
	1.74403
	0.113176
	0.505518
	5.76964
	4.60577
	0.0477575
	4.97012
	4.1723
	3.80202
	NA
	3.40767
	4.85052
	2.60795
	1.01841
	1.09966
	0.0692739
	5.09682
	4.64323
	0.592533
	4.80955
	3.98133
	1.66122
	0.679484
	4.45751
	4.43425
	0.971659
	0.921305
	2.37215
	0.232786
	0.311285
	4.068
	5.50199
	4.34852
	4.28353
	0.743684
	0.114318
	4.20495
	0.646917
	4.15789
	4.33983
	4.27421
	5.16651
	1.87566
	1.26268
	5.84158
	5.37148
	1.33387
	4.76323
	4.5474
	5.87673
	5.26852
	4.67059
	3.86209
	3.67203
	4.40876
	5.59572
	5.30353
	5.20606
	5.55988
	5.41813
	5.43618
	4.13043
	5.34373
	4.87015
	4.55084
	0.47192
	4.95007
	5.4995
	3.16667
	4.54942
	4.47454
	0.57465
	1.42156
	5.41384
	3.14962
	4.58639
	0.580072
	0.718348
	2.9567
	0.237061
	0.0406863
	0.384364
	3.32599
	0.778428
	4.95115
	0.0630086
	2.3448
	0.251532
	2.68855
	0.380202
	5.12972
	4.60547
	3.19408
	4.91454
	4.86647
	0.2691
	0.114205
	0.392079
	5.02868
	4.84653
	4.97752
	2.88296
	3.55748
	0.0832481
	3.46955
	4.23662
	2.07714
	3.04703
	3.67978
	2.23124
	1.81241
	2.6037
	2.62372
	2.53572
	2.08434
	3.27149
	2.89289
	0.830951
	2.20978
	3.71532
	3.21856
	0.842448
	2.94212
	3.20939
	0.0110283
	1.64619
	3.33358
	3.65425
	3.96896
	0.748593
	2.96419
	0.620801
	3.26662
	2.9799
	3.16611
	1.99107
	3.94844
	1.44713
	3.95558
	1.39683
	3.34408
	3.55973
	3.37646
	0.784069
	2.32494
	3.06652
	3.37836
	1.43969
	3.02813
	3.53526
	3.04474
	3.46182
	3.1798
	2.26151
	3.41656
	2.36068
	3.39831
	1.41349
	4.13406
	2.67863
	2.96892
	3.41681
	3.17722
	3.30425
	2.02323
	1.86714
	2.4047
	2.45609
	3.09144
	1.78586
	2.746
	2.46278
	1.67208
	3.21657
	2.89022
	2.46517
	3.79899
	3.26369
	2.61894
	3.98297
	2.14392
	4.15322
	2.5616
	2.24357
	3.81568
	2.80535
	3.32013
	1.96835
	3.65372
	3.37769
	2.48442
	3.22544
	4.06827
	3.42026
	3.17212
	2.52497
	3.64153
	2.75627
	3.67482
	1.80751
	2.52636
	3.66519
	2.84091
	2.99621
	3.33232
	3.13268
	3.38296
	3.08289
	2.73465
	2.49163
	3.33318
	3.09012
	3.49091
	FOXA2
	1.19401
	1.74403
	0.113176
	0.505518
	5.76964
	4.60577
	0.0477575
	4.97012
	4.1723
	3.80202
	NA
	3.40767
	4.85052
	2.60795
	1.01841
	1.09966
	0.0692739
	5.09682
	4.64323
	0.592533
	4.80955
	3.98133
	1.66122
	0.679484
	4.45751
	4.43425
	0.971659
	0.921305
	2.37215
	0.232786
	0.311285
	4.068
	5.50199
	4.34852
	4.28353
	0.743684
	0.114318
	4.20495
	0.646917
	4.15789
	4.33983
	4.27421
	5.16651
	1.87566
	1.26268
	5.84158
	5.37148
	1.33387
	4.76323
	4.5474
	5.87673
	5.26852
	4.67059
	3.86209
	3.67203
	4.40876
	5.59572
	5.30353
	5.20606
	5.55988
	5.41813
	5.43618
	4.13043
	5.34373
	4.87015
	4.55084
	0.47192
	4.95007
	5.4995
	3.16667
	4.54942
	4.47454
	0.57465
	1.42156
	5.41384
	3.14962
	4.58639
	0.580072
	0.718348
	2.9567
	0.237061
	0.0406863
	0.384364
	3.32599
	0.778428
	4.95115
	0.0630086
	2.3448
	0.251532
	2.68855
	0.380202
	5.12972
	4.60547
	3.19408
	4.91454
	4.86647
	0.2691
	0.114205
	0.392079
	5.02868
	4.84653
	4.97752
	2.88296
	3.55748
	0.0832481
	3.46955
	4.23662
	2.07714
	3.04703
	3.67978
	2.23124
	1.81241
	2.6037
	2.62372
	2.53572
	2.08434
	3.27149
	2.89289
	0.830951
	2.20978
	3.71532
	3.21856
	0.842448
	2.94212
	3.20939
	0.0110283
	1.64619
	3.33358
	3.65425
	3.96896
	0.748593
	2.96419
	0.620801
	3.26662
	2.9799
	3.16611
	1.99107
	3.94844
	1.44713
	3.95558
	1.39683
	3.34408
	3.55973
	3.37646
	0.784069
	2.32494
	3.06652
	3.37836
	1.43969
	3.02813
	3.53526
	3.04474
	3.46182
	3.1798
	2.26151
	3.41656
	2.36068
	3.39831
	1.41349
	4.13406
	2.67863
	2.96892
	3.41681
	3.17722
	3.30425
	2.02323
	1.86714
	2.4047
	2.45609
	3.09144
	1.78586
	2.746
	2.46278
	1.67208
	3.21657
	2.89022
	2.46517
	3.79899
	3.26369
	2.61894
	3.98297
	2.14392
	4.15322
	2.5616
	2.24357
	3.81568
	2.80535
	3.32013
	1.96835
	3.65372
	3.37769
	2.48442
	3.22544
	4.06827
	3.42026
	3.17212
	2.52497
	3.64153
	2.75627
	3.67482
	1.80751
	2.52636
	3.66519
	2.84091
	2.99621
	3.33232
	3.13268
	3.38296
	3.08289
	2.73465
	2.49163
	3.33318
	3.09012
	3.49091
	FOXA2
	1.19401
	1.74403
	0.113176
	0.505518
	5.76964
	4.60577
	0.0477575
	4.97012
	4.1723
	3.80202
	NA
	3.40767
	4.85052
	2.60795
	1.01841
	1.09966
	0.0692739
	5.09682
	4.64323
	0.592533
	4.80955
	3.98133
	1.66122
	0.679484
	4.45751
	4.43425
	0.971659
	0.921305
	2.37215
	0.232786
	0.311285
	4.068
	5.50199
	4.34852
	4.28353
	0.743684
	0.114318
	4.20495
	0.646917
	4.15789
	4.33983
	4.27421
	5.16651
	1.87566
	1.26268
	5.84158
	5.37148
	1.33387
	4.76323
	4.5474
	5.87673
	5.26852
	4.67059
	3.86209
	3.67203
	4.40876
	5.59572
	5.30353
	5.20606
	5.55988
	5.41813
	5.43618
	4.13043
	5.34373
	4.87015
	4.55084
	0.47192
	4.95007
	5.4995
	3.16667
	4.54942
	4.47454
	0.57465
	1.42156
	5.41384
	3.14962
	4.58639
	0.580072
	0.718348
	2.9567
	0.237061
	0.0406863
	0.384364
	3.32599
	0.778428
	4.95115
	0.0630086
	2.3448
	0.251532
	2.68855
	0.380202
	5.12972
	4.60547
	3.19408
	4.91454
	4.86647
	0.2691
	0.114205
	0.392079
	5.02868
	4.84653
	4.97752
	2.88296
	3.55748
	0.0832481
	3.46955
	4.23662
	2.07714
	3.04703
	3.67978
	2.23124
	1.81241
	2.6037
	2.62372
	2.53572
	2.08434
	3.27149
	2.89289
	0.830951
	2.20978
	3.71532
	3.21856
	0.842448
	2.94212
	3.20939
	0.0110283
	1.64619
	3.33358
	3.65425
	3.96896
	0.748593
	2.96419
	0.620801
	3.26662
	2.9799
	3.16611
	1.99107
	3.94844
	1.44713
	3.95558
	1.39683
	3.34408
	3.55973
	3.37646
	0.784069
	2.32494
	3.06652
	3.37836
	1.43969
	3.02813
	3.53526
	3.04474
	3.46182
	3.1798
	2.26151
	3.41656
	2.36068
	3.39831
	1.41349
	4.13406
	2.67863
	2.96892
	3.41681
	3.17722
	3.30425
	2.02323
	1.86714
	2.4047
	2.45609
	3.09144
	1.78586
	2.746
	2.46278
	1.67208
	3.21657
	2.89022
	2.46517
	3.79899
	3.26369
	2.61894
	3.98297
	2.14392
	4.15322
	2.5616
	2.24357
	3.81568
	2.80535
	3.32013
	1.96835
	3.65372
	3.37769
	2.48442
	3.22544
	4.06827
	3.42026
	3.17212
	2.52497
	3.64153
	2.75627
	3.67482
	1.80751
	2.52636
	3.66519
	2.84091
	2.99621
	3.33232
	3.13268
	3.38296
	3.08289
	2.73465
	2.49163
	3.33318
	3.09012
	3.49091
	FOXA2
	1.19401
	1.74403
	0.113176
	0.505518
	5.76964
	4.60577
	0.0477575
	4.97012
	4.1723
	3.80202
	NA
	3.40767
	4.85052
	2.60795
	1.01841
	1.09966
	0.0692739
	5.09682
	4.64323
	0.592533
	4.80955
	3.98133
	1.66122
	0.679484
	4.45751
	4.43425
	0.971659
	0.921305
	2.37215
	0.232786
	0.311285
	4.068
	5.50199
	4.34852
	4.28353
	0.743684
	0.114318
	4.20495
	0.646917
	4.15789
	4.33983
	4.27421
	5.16651
	1.87566
	1.26268
	5.84158
	5.37148
	1.33387
	4.76323
	4.5474
	5.87673
	5.26852
	4.67059
	3.86209
	3.67203
	4.40876
	5.59572
	5.30353
	5.20606
	5.55988
	5.41813
	5.43618
	4.13043
	5.34373
	4.87015
	4.55084
	0.47192
	4.95007
	5.4995
	3.16667
	4.54942
	4.47454
	0.57465
	1.42156
	5.41384
	3.14962
	4.58639
	0.580072
	0.718348
	2.9567
	0.237061
	0.0406863
	0.384364
	3.32599
	0.778428
	4.95115
	0.0630086
	2.3448
	0.251532
	2.68855
	0.380202
	5.12972
	4.60547
	3.19408
	4.91454
	4.86647
	0.2691
	0.114205
	0.392079
	5.02868
	4.84653
	4.97752
	2.88296
	3.55748
	0.0832481
	3.46955
	4.23662
	2.07714
	3.04703
	3.67978
	2.23124
	1.81241
	2.6037
	2.62372
	2.53572
	2.08434
	3.27149
	2.89289
	0.830951
	2.20978
	3.71532
	3.21856
	0.842448
	2.94212
	3.20939
	0.0110283
	1.64619
	3.33358
	3.65425
	3.96896
	0.748593
	2.96419
	0.620801
	3.26662
	2.9799
	3.16611
	1.99107
	3.94844
	1.44713
	3.95558
	1.39683
	3.34408
	3.55973
	3.37646
	0.784069
	2.32494
	3.06652
	3.37836
	1.43969
	3.02813
	3.53526
	3.04474
	3.46182
	3.1798
	2.26151
	3.41656
	2.36068
	3.39831
	1.41349
	4.13406
	2.67863
	2.96892
	3.41681
	3.17722
	3.30425
	2.02323
	1.86714
	2.4047
	2.45609
	3.09144
	1.78586
	2.746
	2.46278
	1.67208
	3.21657
	2.89022
	2.46517
	3.79899
	3.26369
	2.61894
	3.98297
	2.14392
	4.15322
	2.5616
	2.24357
	3.81568
	2.80535
	3.32013
	1.96835
	3.65372
	3.37769
	2.48442
	3.22544
	4.06827
	3.42026
	3.17212
	2.52497
	3.64153
	2.75627
	3.67482
	1.80751
	2.52636
	3.66519
	2.84091
	2.99621
	3.33232
	3.13268
	3.38296
	3.08289
	2.73465
	2.49163
	3.33318
	3.09012
	3.49091
	FOXA2
	1.19401
	1.74403
	0.113176
	0.505518
	5.76964
	4.60577
	0.0477575
	4.97012
	4.1723
	3.80202
	NA
	3.40767
	4.85052
	2.60795
	1.01841
	1.09966
	0.0692739
	5.09682
	4.64323
	0.592533
	4.80955
	3.98133
	1.66122
	0.679484
	4.45751
	4.43425
	0.971659
	0.921305
	2.37215
	0.232786
	0.311285
	4.068
	5.50199
	4.34852
	4.28353
	0.743684
	0.114318
	4.20495
	0.646917
	4.15789
	4.33983
	4.27421
	5.16651
	1.87566
	1.26268
	5.84158
	5.37148
	1.33387
	4.76323
	4.5474
	5.87673
	5.26852
	4.67059
	3.86209
	3.67203
	4.40876
	5.59572
	5.30353
	5.20606
	5.55988
	5.41813
	5.43618
	4.13043
	5.34373
	4.87015
	4.55084
	0.47192
	4.95007
	5.4995
	3.16667
	4.54942
	4.47454
	0.57465
	1.42156
	5.41384
	3.14962
	4.58639
	0.580072
	0.718348
	2.9567
	0.237061
	0.0406863
	0.384364
	3.32599
	0.778428
	4.95115
	0.0630086
	2.3448
	0.251532
	2.68855
	0.380202
	5.12972
	4.60547
	3.19408
	4.91454
	4.86647
	0.2691
	0.114205
	0.392079
	5.02868
	4.84653
	4.97752
	2.88296
	3.55748
	0.0832481
	3.46955
	4.23662
	2.07714
	3.04703
	3.67978
	2.23124
	1.81241
	2.6037
	2.62372
	2.53572
	2.08434
	3.27149
	2.89289
	0.830951
	2.20978
	3.71532
	3.21856
	0.842448
	2.94212
	3.20939
	0.0110283
	1.64619
	3.33358
	3.65425
	3.96896
	0.748593
	2.96419
	0.620801
	3.26662
	2.9799
	3.16611
	1.99107
	3.94844
	1.44713
	3.95558
	1.39683
	3.34408
	3.55973
	3.37646
	0.784069
	2.32494
	3.06652
	3.37836
	1.43969
	3.02813
	3.53526
	3.04474
	3.46182
	3.1798
	2.26151
	3.41656
	2.36068
	3.39831
	1.41349
	4.13406
	2.67863
	2.96892
	3.41681
	3.17722
	3.30425
	2.02323
	1.86714
	2.4047
	2.45609
	3.09144
	1.78586
	2.746
	2.46278
	1.67208
	3.21657
	2.89022
	2.46517
	3.79899
	3.26369
	2.61894
	3.98297
	2.14392
	4.15322
	2.5616
	2.24357
	3.81568
	2.80535
	3.32013
	1.96835
	3.65372
	3.37769
	2.48442
	3.22544
	4.06827
	3.42026
	3.17212
	2.52497
	3.64153
	2.75627
	3.67482
	1.80751
	2.52636
	3.66519
	2.84091
	2.99621
	3.33232
	3.13268
	3.38296
	3.08289
	2.73465
	2.49163
	3.33318
	3.09012
	3.49091
	FOXA2
	1.19401
	1.74403
	0.113176
	0.505518
	5.76964
	4.60577
	0.0477575
	4.97012
	4.1723
	3.80202
	NA
	3.40767
	4.85052
	2.60795
	1.01841
	1.09966
	0.0692739
	5.09682
	4.64323
	0.592533
	4.80955
	3.98133
	1.66122
	0.679484
	4.45751
	4.43425
	0.971659
	0.921305
	2.37215
	0.232786
	0.311285
	4.068
	5.50199
	4.34852
	4.28353
	0.743684
	0.114318
	4.20495
	0.646917
	4.15789
	4.33983
	4.27421
	5.16651
	1.87566
	1.26268
	5.84158
	5.37148
	1.33387
	4.76323
	4.5474
	5.87673
	5.26852
	4.67059
	3.86209
	3.67203
	4.40876
	5.59572
	5.30353
	5.20606
	5.55988
	5.41813
	5.43618
	4.13043
	5.34373
	4.87015
	4.55084
	0.47192
	4.95007
	5.4995
	3.16667
	4.54942
	4.47454
	0.57465
	1.42156
	5.41384
	3.14962
	4.58639
	0.580072
	0.718348
	2.9567
	0.237061
	0.0406863
	0.384364
	3.32599
	0.778428
	4.95115
	0.0630086
	2.3448
	0.251532
	2.68855
	0.380202
	5.12972
	4.60547
	3.19408
	4.91454
	4.86647
	0.2691
	0.114205
	0.392079
	5.02868
	4.84653
	4.97752
	2.88296
	3.55748
	0.0832481
	3.46955
	4.23662
	2.07714
	3.04703
	3.67978
	2.23124
	1.81241
	2.6037
	2.62372
	2.53572
	2.08434
	3.27149
	2.89289
	0.830951
	2.20978
	3.71532
	3.21856
	0.842448
	2.94212
	3.20939
	0.0110283
	1.64619
	3.33358
	3.65425
	3.96896
	0.748593
	2.96419
	0.620801
	3.26662
	2.9799
	3.16611
	1.99107
	3.94844
	1.44713
	3.95558
	1.39683
	3.34408
	3.55973
	3.37646
	0.784069
	2.32494
	3.06652
	3.37836
	1.43969
	3.02813
	3.53526
	3.04474
	3.46182
	3.1798
	2.26151
	3.41656
	2.36068
	3.39831
	1.41349
	4.13406
	2.67863
	2.96892
	3.41681
	3.17722
	3.30425
	2.02323
	1.86714
	2.4047
	2.45609
	3.09144
	1.78586
	2.746
	2.46278
	1.67208
	3.21657
	2.89022
	2.46517
	3.79899
	3.26369
	2.61894
	3.98297
	2.14392
	4.15322
	2.5616
	2.24357
	3.81568
	2.80535
	3.32013
	1.96835
	3.65372
	3.37769
	2.48442
	3.22544
	4.06827
	3.42026
	3.17212
	2.52497
	3.64153
	2.75627
	3.67482
	1.80751
	2.52636
	3.66519
	2.84091
	2.99621
	3.33232
	3.13268
	3.38296
	3.08289
	2.73465
	2.49163
	3.33318
	3.09012
	3.49091
	FOXA2
	1.19401
	1.74403
	0.113176
	0.505518
	5.76964
	4.60577
	0.0477575
[truncated: 11,602 more rows]

## Sheet: S2a
		Total tumor size (cm)
		1.5
		1.7
		2.8 (on CT)
		3.5
		1.5
		1.5
		4.4
		2.1

## Sheet: S2b
	Ki67(%)
	Never-mets	Metastasis
	70	80
	90	95
	70	100
	90	80
	90	95
	90	99
	90	90
		95
		75
		100
		95
		90
		90
		95
		90
		90
		90
		95
		90
		90
		50
		95
		95
	T.test	0.238153

## Sheet: S2c,d
	Never-metastatic			Metastatic
	Case	OS (Years)		Case	OS (Years)
	1	9.2		1	1.12436
	2	6.9		2	0.839863
	3	5.4		3	3.77676
	4	3.5		4	0.650281
	5	3.4		5	1.16814
	6	2.8			0.242327
	7	2.2		6	5.38773
	8	6.1		7	0.546327
				8	0.722069
				9	0.775925
				10	1.13602
				11	2.16229
				12	2.0125
				13	0.45829
				14	0.0589454
				15	0.275466
				16	1.39571
				17	1.04258
				18	0.386773
				19	0.546042
				20	2.23983
					1.78432
					0.0941545
				21	1.12686
					0.801341
				22	1.06646
					0.193344
				23	0.113821
				24	0.66329
				25	1.19254
				26	0.0696653
				27	5.43836
				28	0.0684932
				29	1.27671
				30	0.0547945
				31	0.0876712
				32	1.03014
				33	0.172603
				34	1.01918
				35	1.35068
				36	0.534247
				37	0.536986
				38	6.26849
				39	1.29863
					0.145205
				40	0.621918
					0.20274
				41	1.84658
				42	0.241096
				43	5.54247
				44	1.03562
				45	0.909589
				46	0.0986301
				47	0.545205
				48	1.16438
				49	1.20274
				50	7.96164
				51	0.915068
				52	0.90411
				53	1.99178
				54	1.30959

## Sheet: S2e
	Impact TMB Score
	Never-met primary	Metastasis
	18.1587	5.18819
	3.45879	12.9705
	4.32349	24.468
	19.9648	14.6999
	13.8352	7.82976
	10.5	12.7234
		12.9705
		10.7659
		9.51168
		9.7872
		7.78228
		8.80848
		8.80848
		7.78228
		5.18819
		4.32349
		6.05289
		9.7872
		6.85104
		17.294
		9.51168
		10.7659
		12.1058
		15.5646
		5.54578
		12.1058
		8.80848
		16.4293
		6.05289
		5.18819
		7.78228
		14.6999
		3.91488
		6.91758
		9.7872
		3.45879
		15.5646
		8.80848
		16.6382
		7.82976
		4.8936
		8.64698
		11.0916
		10.7659
		6.85104
		5.18819
		15.5646
		12.9705
		12.1058
		8.2
		4.1
		27.2
		27.2
		9.1
		7.9
		7.4

## Sheet: S2h
		Never-Primary	Never-Primary	Never-Primary	Never-Primary	Never-Primary	Never-Primary	Never-Primary	Mets-primary	Mets-primary	Mets-primary	Mets-primary	Mets-primary	Metastasis	Metastasis	Metastasis	Metastasis	Metastasis	Metastasis	Metastasis	Metastasis	Metastasis	Metastasis	Metastasis	Metastasis	Metastasis	Metastasis	Metastasis	Metastasis	Metastasis	Metastasis	Metastasis	Metastasis	Metastasis	Metastasis	Metastasis	Metastasis	Metastasis
	FOXA2	331.548	378.944	1061.17	146.19	180.755	56.11	261.612	5361.93	2379.25	1459.09	4638.79	4573.99	2.65244	1574.17	1038.95	0	6135.98	316.766	2370.11	2565.18	5432.07	1.62849	5039.16	3652.46	2724.75	3043.64	421.039	2878.26	4.79187	576.447	3044.18	7190.53	6000.6	9919.45	7709.66	4286.97	1046.5
	FOXS1	36.1867	17.698	14.2092	24.365	39.9563	6.23445	74.3798	138.769	199.096	208.828	223.757	245.38	129.085	0	78.8422	223.965	189.556	68.4214	131.618	188.735	202.246	454.349	174.66	225.902	119.526	133.235	33.3402	146.697	493.562	357.889	104.044	772.104	163.972	628.069	164.108	121.705	40.2852
	ARX	0.978018	10.4106	0.645873	7.30951	9.5134	2.67191	0	40.5535	17.3127	10.1373	85.9962	21.8489	2.65244	0	36.1053	219.893	3170.03	9.29179	8.90646	47.0001	7.99842	37.4553	5.05215	242.677	8.85378	11.2471	18.099	28.2789	16.7715	34.1497	15.5712	5.5326	10.4259	219.708	519.675	8.11368	32.9606
	FOXD4	15.6483	19.7801	2.58349	43.0449	34.2482	30.2816	37.6174	218.609	214.553	84.4774	140.266	74.7905	25.6402	86.8968	94.3159	20.3604	49.204	43.9248	88.075	174.047	226.241	144.936	178.99	367.93	22.1345	57.1008	148.602	60.9764	63.4923	275.246	66.5317	27.0482	88.1466	34.9358	201.716	74.4983	65.0057
	FOXL1	13.6922	5.20528	5.16699	7.30951	48.5183	7.12508	22.2285	96.3146	97.0746	110.834	54.2695	61.345	24.7561	0	21.3684	181.208	37.1047	17.7389	39.5843	86.6564	3.42789	91.1954	68.9258	86.1112	61.9765	41.5278	37.1505	60.9764	124.589	87.4232	14.1557	213.312	50.2341	201.851	50.7139	26.5539	15.5647
	MEOX1	7.82414	11.4516	15.501	17.8677	26.6375	3.56254	9.40435	406.169	6.18309	7.43401	9.18406	31.933	17.6829	0	18.4211	1.01802	11.2927	69.2661	88.075	27.1719	20.5674	561.829	200.282	13.4199	0	63.1569	23.8145	45.9532	100.629	133.184	53.7916	23.9746	20.8519	33.3831	29.0608	34.6675	18.3115
	PRRX2	4.89009	1.04106	2.58349	1.62434	15.2214	1.78127	25.6482	135.601	68.6323	97.3179	105.199	23.5296	22.9878	0	1.47369	14.2523	24.1987	20.273	31.6674	18.3594	50.2758	130.279	58.4606	82.7562	50.9092	0	70.4908	100.744	197.665	55.3225	0	544.039	86.2509	10.8689	5.12838	3.68804	10.9869
	RAX2	0	0	0	0	0	0	1.70988	5.06919	12.3662	2.70328	17.5332	8.40343	1.76829	0	11.7895	26.4685	4.83974	2.53412	4.94804	8.81251	7.99842	8.14245	2.16521	8.94662	0	4.32582	7.62062	3.53486	0	280.027	0.707784	2.45893	6.63469	1.5527	13.6757	5.16325	6.40901
		AVERAGE	AVERAGE	AVERAGE	STDEV	STDEV	STDEV	SEM	SEM	SEM
		Never-Primary N=7	Mets-primary N=5	Mets N=25	Never-Primary	Mets-primary	Mets	Never-Primary	Mets-primary	Mets
	FOXA2	345.19	3682.61	3079.04	309.642	1494.77	2716.63	117.034	668.482	543.326
	FOXS1	30.4328	203.166	213.837	21.054	35.7816	184.431	7.95767	16.002	36.8862
	ARX	4.50418	35.1697	188.658	4.11986	27.3323	619.495	1.55716	12.2234	123.899
	FOXD4	26.172	146.539	107.44	13.1248	61.4147	85.9985	4.96072	27.4655	17.1997
	FOXL1	15.6066	83.9676	65.7642	14.583	22.0899	57.7452	5.51185	9.87891	11.549
	MEOX1	13.1784	92.1806	64.3922	7.03958	157.28	111.124	2.66071	70.3376	22.2248
	PRRX2	7.54141	86.056	63.6431	8.69232	37.8447	108.649	3.28539	16.9247	21.7297
	RAX2	0.244269	9.21506	16.821	0.598334	5.27961	54.0105	0.226149	2.36111	10.8021

## Sheet: S2i
	Raw data are from Chen HZ et al.
		Primary(N=5)	Metastasis(N=24)	Primary STDEV	Mets STDEV	Primary SEM	Mets SEM		T-test
	FOXA2	26.7914	25.9383	30.4666	28.043	13.6251	5.72425		0.953545
	FOXS1	5.38078	5.33339	2.40902	3.36535	1.07734	0.686948		0.977173
	ARX	3.25414	2.86558	3.60134	4.74353	1.61057	0.96827		0.868621
	FOXD4	5.88011	6.48717	2.56023	6.66997	1.14497	1.3615		0.848075
	FOXL1	5.28843	5.20131	6.61604	8.04768	2.95878	1.64273		0.982714
	MEOX1	7.56243	4.00604	14.267	11.125	6.38038	2.27088		0.556632
	PRRX2	1.77397	1.29419	0.792617	1.4056	0.354469	0.286917		0.481838
	RAX2	0.218102	0.125672	0.34758	0.217343	0.155442	0.044365		0.465018

## Sheet: S2j
	NFIB expression
	Never-Primary	Mets-primary	Metastasis				AVERAGE	STDEV	SEM
	34562.2	23943	2670.12		NFIB	Never-Primary	20244.1	13784.3	5209.98
	9368.46	20681.8	53571.9			Mets-primary	16367.9	7249.64	3242.14
	19258	10281.9	37428.7			Mets	19266.8	15174	3034.8
	43559	7127.67	11032.3
	6135.19	19805.2	46926.1
	12810.9		19706.2
	16014.7		21805
			15890.4
			16335.1
			18006.2
			5969.48
			3870.53
			1693.29
			23161.3
			29576.6
			31038.7
			11003.3
			4156.02
			3948.02
			1507.94
			33235
			3551.81
			13247.2
			34818.8
			37521.1

## Sheet: S2l
			Years
		Patient1	6.33151
		Patient2	5.10411
		Patient3	4.69589

[truncated: 22 more sheets: S2m,n, 3a, 3b, 3c,d, 3e,f, 3g,h, 3k, S3c,g, S3d,e, S3f, 4a-f, S4a, S4b, S4c, S4d, 5f, 5h,k, S5b, S5c, 6f …]
